# Supplementary material for: Time‐course expression QTL‐atlas of the global transcriptional response of wheat to Fusarium graminearum
Source: Plant Biotechnol J. 2017 Apr 21;15(11):1453–64. doi: 10.1111/pbi.12729 (PMC5633761; doi:10.1111/pbi.12729)
Supplement: Supplementary file 5 — Table S1 Genotypes and marker distances for the Remus × CM‐82036 DH population. [file PBI-15-1453-s006.xlsx]

## Sheet: Sheet1
Table S1. Genotypes and marker distances for the Remus x CM-82036 DH population.
Markers	Chromosome	cM	CM-82036	D1-18_T	D1-21_T	D2-16_T	D2-20_T	D2-37_T	D2-38_T	D2-54_T	D2-57_T	D2-58_T	D2-60_T	E1-1_T	E1-10_T	E1-100_T	E1-103_T	E1-110_T	E1-113_T	E1-115_T	E1-116_T	E1-117_T	E1-119_T	E1-12_T	E1-125_T	E1-129_T	E1-14_T	E1-16_T	E1-18_T	E1-19_T	E1-2_T	E1-20_T	E1-21_U	E1-22_T	E1-23_U	E1-24_T	E1-26_T	E1-3_U	E1-31_U	E1-34_T	E1-35_T	E1-37_T	E1-39_T	E1-42_U	E1-43_T	E1-47_U	E1-48_T	E1-5_U	E1-51_U
A_99_P395932	1A	0	A	A	B	B	A	B	A	B	A	A	B	-	A	A	B	A	B	A	B	A	A	A	B	B	A	A	-	A	B	B	B	B	B	A	A	A	A	B	B	-	B	B	B	A	A	A	B
S1824_3_1A_2	1A	2.8	A	A	B	B	A	B	A	B	A	A	B	A	A	-	B	A	-	A	B	A	-	A	B	B	A	A	A	A	B	B	B	B	B	A	A	A	A	B	B	B	B	B	B	A	A	A	B
S1818_3_1A_2	1A	6.9	A	A	B	B	A	B	A	B	A	A	B	A	A	A	B	A	-	A	B	A	-	B	B	B	A	A	A	A	B	B	B	B	B	A	A	A	A	B	B	B	B	B	B	A	A	A	B
Bcd1150u_1A_2	1A	7.5	A	-	-	B	A	B	A	B	-	-	-	A	A	A	B	A	B	A	B	A	A	B	B	B	A	A	A	A	B	B	B	B	B	A	A	-	A	B	B	B	B	B	B	A	A	A	B
A_99_P371032	1A	8.1	A	A	B	B	A	B	A	B	A	A	B	A	A	A	B	A	B	A	B	A	A	B	B	B	A	A	A	A	B	B	B	B	B	A	A	-	A	B	B	B	B	B	B	A	A	A	B
A_99_P446627	1A	10	A	A	B	B	A	B	A	B	A	A	B	-	A	A	B	A	B	A	B	A	A	B	B	B	A	A	-	A	B	B	A	B	B	A	A	-	A	B	B	B	B	B	B	A	A	A	B
A_99_P312041	1A	12	A	A	B	B	A	B	A	B	A	A	B	-	A	A	B	A	B	A	B	A	A	B	B	-	A	A	-	A	B	B	A	B	B	A	A	A	A	B	B	B	B	B	B	A	A	A	B
A_99_P302211	1A	12.6	A	A	A	B	A	B	A	B	A	A	B	A	A	A	B	A	B	A	B	A	A	B	B	-	A	A	A	A	B	B	A	B	B	A	A	A	A	B	B	B	B	B	B	A	A	A	B
Xgwm357_1A_2	1A	13.3	A	A	-	B	A	B	A	B	A	A	B	A	A	A	B	-	B	A	B	A	A	B	B	-	A	A	A	A	B	B	A	B	B	A	A	-	A	B	B	B	B	B	B	A	A	A	B
A_99_P465587	1A	16.7	A	A	A	B	A	B	A	B	A	A	B	A	A	A	B	A	B	A	B	A	A	B	B	A	A	A	B	A	B	B	A	B	B	A	A	A	A	B	B	B	B	B	B	A	A	B	B
S2213_4_1A_1	1A	39.8	A	A	A	-	A	-	-	B	A	A	A	A	A	A	B	A	-	B	-	A	-	B	B	A	A	A	B	A	B	B	A	B	B	B	B	A	-	-	B	B	-	B	B	A	A	B	A
S2326_16_1A_1	1A	40.6	A	A	A	A	A	B	A	B	A	A	A	A	A	A	B	A	B	B	B	A	A	B	B	A	A	A	B	A	B	B	A	B	B	B	B	A	A	B	A	B	B	B	B	A	A	B	A
S2419_10_1A_1	1A	42.5	A	A	A	A	A	B	A	-	A	A	A	A	A	A	B	A	-	B	B	A	A	-	A	A	A	-	B	A	B	B	A	B	B	B	B	A	A	B	A	B	B	B	B	A	A	B	A
S1315_5_1A_1	1A	56.6	A	-	-	A	A	B	A	-	-	-	-	A	A	A	A	-	B	B	B	A	A	B	A	B	A	-	-	A	B	A	A	B	B	B	B	A	-	B	A	B	-	B	B	A	A	B	B
Xgwm136_1A_1	1A	61.3	A	A	A	A	A	B	A	B	A	A	A	A	A	A	A	A	B	B	B	-	-	-	B	B	A	-	B	A	B	A	-	-	B	B	-	A	B	B	-	B	-	-	-	A	A	B	B
S1821_1_1A_1	1A	62.6	A	A	A	A	A	B	A	B	A	A	A	A	A	A	A	A	A	B	B	A	B	B	B	B	A	A	B	A	B	A	A	B	B	B	B	A	B	B	A	B	B	B	B	A	A	B	B
S1515_10_1A_1	1A	68	A	A	A	A	A	B	A	B	B	B	A	A	A	A	A	A	A	B	B	A	B	B	B	B	A	A	B	A	B	A	A	B	B	B	B	A	B	B	A	B	B	B	B	A	A	B	B
S2515_7_1B1R	1B	0	A	A	A	A	B	B	B	B	A	B	A	B	A	B	A	A	A	B	B	B	B	B	A	B	B	B	B	A	B	A	A	B	B	A	A	B	A	B	A	A	A	B	B	B	B	A	A
A_99_P415047	1B	3.9	A	A	A	B	B	B	B	B	A	B	A	B	A	B	A	A	A	B	B	B	B	B	A	B	B	B	B	A	B	B	A	B	B	A	A	-	A	B	A	A	A	B	B	B	B	A	A
S1812_1_1B1R	1B	4.6	A	-	A	B	B	B	B	B	A	B	A	-	A	B	A	-	-	B	B	B	A	B	A	B	B	B	B	A	B	-	A	B	B	A	A	B	A	-	-	A	A	B	B	B	B	A	A
S1817_6_1B1R	1B	9.3	A	A	A	B	B	B	B	B	A	B	A	B	A	-	A	A	-	B	B	B	A	B	B	B	B	B	B	A	B	B	B	B	B	B	A	B	A	B	A	A	A	B	B	B	B	A	A
S1814_7_1B1R	1B	27.2	A	A	B	B	B	B	B	-	A	B	A	A	A	B	A	A	-	-	-	B	A	B	B	B	B	B	-	B	B	B	B	B	B	B	A	A	-	-	A	A	A	B	A	-	B	A	B
S2420_4_1B1R	1B	45.4	A	B	B	B	B	B	B	B	B	B	A	-	A	B	B	A	A	B	B	B	-	B	-	A	B	A	B	B	B	B	B	B	-	B	A	A	A	-	A	A	B	B	A	-	-	B	B
S2515_1_1B1R	1B	46.8	A	-	B	B	A	-	B	A	B	-	A	A	A	B	B	A	A	B	B	B	B	B	B	A	B	A	B	-	B	B	B	B	B	B	A	A	A	B	A	A	B	B	A	B	B	B	B
S2420_5_1B1R	1B	50.3	A	B	B	-	A	-	B	A	B	B	A	A	A	B	B	A	A	B	B	B	-	B	-	A	B	A	B	B	B	B	B	B	-	B	A	A	A	-	A	A	B	B	A	B	-	B	B
Xgwm268_1B1R	1B	51.4	A	B	B	B	A	B	B	A	B	B	A	A	A	B	B	A	A	B	B	B	B	B	B	A	B	A	B	B	B	B	B	B	B	B	A	A	A	B	A	A	B	B	A	B	B	B	B
A_99_P488392	1B	53.2	A	B	B	B	B	B	A	A	B	B	A	A	A	B	B	A	A	B	B	B	B	B	B	A	B	A	-	B	B	B	B	B	B	B	A	A	A	B	A	A	B	B	A	B	B	B	B
A_99_P338346	1B	54.8	A	B	B	B	B	B	A	A	B	B	A	A	A	B	B	A	A	B	B	B	B	B	B	A	B	A	B	B	B	B	B	B	B	B	A	A	A	B	A	A	B	B	A	B	B	B	B
S1415_6_1B1R	1B	55.6	A	B	B	B	B	B	A	A	B	B	A	A	A	B	B	A	-	B	B	B	B	B	B	A	B	A	B	B	B	B	B	B	B	B	A	A	A	B	A	A	B	B	A	B	B	B	B
S1315_4_1B1R	1B	57.5	A	-	-	B	B	B	-	-	-	-	-	A	A	B	A	A	A	B	B	B	B	B	B	A	B	-	B	B	B	B	B	B	B	B	A	A	-	B	A	A	B	B	A	-	B	B	B
Xgwm784B_1B1R	1B	61.2	A	B	B	A	B	B	A	A	B	B	A	A	A	B	A	B	A	A	B	B	B	B	B	A	B	A	B	A	B	B	B	B	B	B	A	A	A	B	A	A	B	B	A	B	B	B	B
A_99_P132765	1B	63	A	B	B	A	B	B	A	A	B	B	A	A	A	B	A	B	A	A	B	B	B	B	B	A	B	A	-	A	B	B	B	B	B	B	A	A	A	B	A	A	B	B	A	B	B	B	B
A_99_P401232	1B	63.6	A	B	B	A	B	B	A	A	B	B	A	A	A	B	A	B	A	A	B	B	B	B	B	A	B	A	-	A	B	B	B	B	B	B	A	A	A	B	A	A	B	B	B	B	B	B	B
A_99_P362371	1B	67.4	A	B	A	A	B	B	A	A	B	B	A	A	A	B	A	B	A	A	B	B	B	B	B	A	B	A	-	A	B	B	B	B	B	B	A	A	A	B	A	A	B	B	B	B	B	B	B
A_99_P123325	1B	68	A	B	A	A	B	B	A	A	B	B	A	A	A	B	A	B	A	A	B	B	B	B	B	A	B	A	-	A	B	B	B	B	B	B	A	A	A	B	A	A	B	B	B	B	B	B	B
A_99_P402327	1B	68.6	A	B	A	A	B	B	A	A	B	B	A	A	A	B	A	B	A	A	B	B	B	B	B	A	B	A	B	A	B	B	B	B	B	B	A	A	A	B	A	A	B	B	B	B	B	B	B
Xgwm264B_1B1R	1B	72.3	A	B	A	A	B	B	A	A	B	B	A	A	A	B	A	B	A	A	B	B	B	B	B	A	B	A	B	A	B	B	B	B	B	B	A	A	A	B	A	A	B	B	A	B	B	B	B
S1415_12	1B	73.5	A	B	A	A	B	B	A	A	B	B	A	A	A	B	A	B	B	A	B	B	B	B	B	A	B	A	B	A	B	B	B	B	B	B	A	A	A	B	A	A	B	B	A	B	B	B	B
S1821_13_1B1R	1B	74.7	A	B	A	A	B	B	A	A	B	B	A	A	A	B	A	B	B	A	B	B	B	B	B	A	B	A	B	A	B	B	B	B	B	B	A	A	A	B	A	A	B	B	A	B	B	B	B
S1415_13_1B1R	1B	75.3	A	B	A	A	B	B	A	A	B	B	A	A	A	B	A	B	B	A	B	B	B	B	B	A	B	A	B	A	B	B	B	B	B	B	A	A	A	B	A	A	B	B	A	B	B	B	B
S1813_5_1B1R	1B	75.9	A	B	A	A	B	B	A	A	B	B	A	A	A	B	A	B	A	A	B	B	B	B	B	A	B	A	B	A	B	B	B	B	B	B	A	A	A	B	A	A	B	B	A	B	B	B	B
S1319_1_1B1R	1B	77.8	A	B	A	A	B	B	A	B	B	B	A	A	A	B	A	B	A	A	B	B	B	B	B	A	B	A	B	A	B	B	B	B	B	B	A	A	A	B	A	A	B	B	A	B	B	B	B
S2415_3_1B1R	1B	80.8	A	B	A	A	B	B	A	B	-	B	A	A	A	B	A	B	-	A	B	B	B	B	B	A	B	A	B	A	B	B	B	B	B	B	B	A	A	B	A	A	B	B	A	B	B	B	B
S1320_4	1B	86.5	A	B	A	-	B	-	-	B	B	A	A	A	-	B	A	B	-	A	B	B	-	B	A	A	B	A	B	B	B	-	B	B	B	B	B	-	-	B	A	A	B	-	-	-	-	B	B
A_99_P113940	1D_1	0	A	B	B	A	B	B	B	B	B	B	A	B	A	A	B	B	B	A	A	A	B	A	B	B	A	B	B	B	B	A	B	B	A	B	B	B	B	A	A	B	B	B	B	B	A	A	A
A_99_P302116	1D_1	1.2	A	B	-	A	B	B	B	B	B	B	A	B	A	A	B	B	B	A	A	A	B	A	B	B	A	B	B	B	B	A	B	B	A	B	B	A	B	A	A	B	B	B	B	B	A	A	A
S2326_15_1D_1	1D_1	1.8	A	B	B	A	B	B	B	B	B	B	A	B	A	A	B	B	B	A	A	A	B	A	B	B	A	-	B	B	B	A	B	B	A	B	B	A	B	A	A	B	B	B	B	B	A	A	A
S1215_3_1D_1	1D_1	3.4	A	-	-	A	B	B	B	-	-	-	-	B	A	A	B	B	B	A	A	A	B	A	B	B	A	-	B	B	B	A	B	B	A	B	B	A	B	A	A	B	B	B	B	B	A	A	A
S2419_8_1D_1	1D_1	4.9	A	B	B	A	B	B	B	-	B	B	B	B	A	A	B	B	-	A	A	A	B	A	B	B	A	-	B	B	B	A	B	B	A	B	B	A	B	A	A	B	B	B	B	B	A	A	A
S2517_6_1D_2	1D_2	0	A	B	B	A	B	A	B	-	B	A	A	B	B	A	B	A	A	A	A	B	B	A	A	A	B	A	A	B	B	B	B	A	A	B	A	A	B	A	B	B	B	A	B	B	B	A	B
Xgwm642_1D_2	1D_2	3.6	A	B	-	A	B	A	A	B	B	-	A	B	B	A	B	A	A	A	A	A	B	A	A	A	B	A	A	B	B	B	B	A	A	B	A	A	B	A	B	B	B	A	B	B	B	A	B
Xgwm784A_1D_2	1D_2	6.1	A	B	B	A	-	-	-	-	B	A	A	B	B	A	B	A	A	A	A	A	B	A	A	A	B	A	-	B	B	B	B	A	A	-	-	A	B	A	B	B	B	A	-	B	B	A	B
S2519_12_1D_2	1D_2	6.7	A	B	B	A	B	-	A	-	B	A	A	B	B	A	B	A	A	A	A	A	B	A	A	A	B	A	A	B	B	B	B	A	A	B	A	A	B	A	B	B	B	A	-	B	B	-	B
S2415_1_1D_2	1D_2	15.5	A	B	A	A	B	-	A	-	B	A	A	B	B	A	B	A	A	A	A	A	B	A	A	A	B	A	A	-	B	A	B	A	B	B	B	A	B	A	B	B	B	A	B	B	B	A	B
Xgwm337_1D_2	1D_2	16.9	A	B	A	A	B	-	-	B	A	A	A	B	B	A	B	A	-	A	-	-	B	A	A	A	B	A	A	-	B	-	B	A	B	B	B	A	B	A	B	B	B	A	B	B	B	A	B
A_99_P317826	1D_2	17.6	A	B	A	A	B	A	A	B	A	A	A	B	B	A	B	A	A	A	A	A	B	A	A	A	B	A	A	A	B	A	B	A	B	B	B	-	B	A	B	B	B	A	B	B	B	A	B
A_99_P503837	1D_2	26.1	A	B	A	A	A	A	A	B	A	A	-	B	B	A	A	A	A	A	A	A	B	A	A	A	B	A	A	A	B	A	B	B	B	B	B	A	B	A	B	B	B	A	B	B	B	A	A
S1415_2_1D_2	1D_2	28.7	A	-	-	A	A	A	A	B	A	A	A	B	B	A	A	A	A	A	A	A	A	A	A	A	B	A	A	A	B	A	B	B	B	B	B	A	B	A	B	B	B	A	B	B	B	A	A
A_99_P455552	2A_1	0	A	-	A	B	A	B	A	B	B	B	B	A	B	A	B	A	B	B	A	A	B	A	A	B	A	B	A	B	B	A	A	B	A	A	A	B	A	A	A	B	B	A	A	A	B	B	A
A_99_P441147	2A_1	2.5	A	A	A	-	A	B	A	B	B	B	B	A	B	A	B	A	B	B	A	A	B	A	A	B	A	B	A	B	A	A	A	B	A	A	A	B	A	A	A	B	B	A	B	A	B	-	A
A_99_P468612	2A_1	3.1	A	A	A	B	A	B	A	B	B	B	B	-	B	A	B	A	B	B	A	A	B	A	A	B	A	B	B	B	A	A	A	B	A	A	A	B	A	A	A	B	B	A	B	A	B	B	A
A_99_P417962	2A_1	3.7	A	A	A	B	A	B	A	B	B	B	B	-	B	A	B	A	B	B	A	A	B	A	A	B	A	B	B	B	A	B	A	B	A	A	A	B	A	A	A	B	B	A	B	A	B	B	A
Xgwm372_2A	2A_1	4.9	A	A	A	B	A	B	A	B	B	B	B	A	B	A	B	A	B	B	A	A	B	A	A	B	A	A	B	B	A	B	A	B	A	A	A	B	A	A	A	B	B	A	B	A	B	B	A
S1815_3_2A	2A_1	9.8	A	B	B	B	A	B	A	-	-	B	B	-	-	A	B	A	-	B	A	A	-	-	A	B	-	-	-	B	-	B	-	-	-	-	-	-	-	-	-	-	-	-	-	-	-	-	-
Xgwm312_2A	2A_1	12.6	A	B	B	B	A	B	A	B	B	B	B	A	B	A	B	A	B	B	A	A	B	A	A	B	A	A	B	B	A	B	A	B	A	A	A	B	A	-	A	B	B	-	B	A	B	B	A
A_99_P357086	2A_2	0	A	A	A	B	B	A	A	A	B	A	A	A	B	B	A	B	A	A	B	A	A	B	A	A	A	B	A	B	A	B	B	B	B	B	A	A	A	B	B	A	B	B	B	B	B	A	A
Xgwm614C_2ABD?	2A_2	4.4	A	A	B	B	B	A	A	A	B	A	A	B	B	B	A	B	A	A	B	A	A	B	A	A	A	B	B	B	-	B	B	B	B	B	A	B	A	B	B	A	B	B	B	B	B	A	-
S2015_4_2ABD?	2A_2	6.2	A	A	B	B	B	A	A	A	B	A	A	B	B	B	A	B	B	A	B	A	B	B	A	A	A	B	B	B	A	B	B	B	B	B	A	B	-	-	B	-	-	B	B	B	B	A	A
S1821_10_2ABD?	2A_2	7.5	A	A	B	B	B	-	A	A	B	A	A	B	B	B	A	-	B	A	B	A	B	B	A	A	A	B	B	B	A	B	B	B	B	B	A	B	A	B	B	A	B	B	B	B	B	A	A
S1818_1_2ABD?	2A_2	8.8	A	A	B	B	B	A	A	A	B	A	A	B	B	B	A	B	B	A	B	A	B	B	A	A	A	B	B	B	A	B	B	B	B	B	A	B	A	B	B	A	B	B	B	B	B	A	A
S2517_2_5ABD	2B	0	A	A	B	A	A	A	-	-	B	A	B	A	B	B	A	-	A	A	B	A	A	A	B	A	A	A	-	-	B	B	B	B	A	-	B	A	A	B	-	A	A	B	A	A	A	B	-
S1915_6_5ABD	2B	2.2	A	A	B	A	A	A	B	A	B	A	B	A	B	B	A	B	A	A	B	A	-	A	B	A	A	-	A	A	B	B	B	B	-	A	B	A	A	B	B	A	A	B	A	A	A	B	B
A_99_P393907	2B	3.6	A	A	B	A	A	A	B	A	B	A	B	A	B	B	A	B	A	A	B	A	A	A	B	A	A	A	A	A	B	B	B	B	A	A	B	A	A	B	B	A	A	B	A	A	A	B	B
A_99_P262271	2B	7	A	A	B	A	A	A	B	A	B	B	B	A	B	B	A	B	A	A	B	A	A	A	B	A	A	-	-	A	B	B	B	B	A	A	B	A	A	B	B	-	A	B	A	A	A	B	B
A_99_P020109	2B	14.8	A	A	B	A	B	A	B	A	B	B	B	A	B	B	B	B	A	A	B	A	A	A	B	A	A	A	A	A	B	B	B	B	A	A	B	A	A	B	B	A	A	B	A	A	A	A	B
A_99_P415342	2B	28.5	A	A	B	A	B	A	B	A	A	B	B	A	B	A	B	B	A	A	B	B	A	A	B	A	A	A	A	A	B	B	B	B	A	A	B	A	A	B	B	A	A	B	A	A	A	A	A
S1822_1_5ABD	2B	30.3	A	A	B	A	B	A	B	A	A	B	B	B	B	A	B	B	-	A	B	B	A	A	B	A	A	A	A	A	B	B	B	B	A	A	B	A	A	B	B	A	A	B	A	A	A	A	A
S1822_2_5ABD	2B	31.5	A	A	B	A	B	A	B	A	A	B	B	B	B	A	B	B	A	A	B	B	A	A	B	A	A	A	A	A	B	B	B	B	A	A	B	A	A	B	B	A	A	A	A	A	A	A	A
S2415_5_5ABD	2B	32.1	A	A	B	A	B	A	B	-	A	B	B	B	B	A	B	B	A	A	-	B	A	A	B	A	A	A	A	A	B	B	B	B	A	A	B	A	A	B	B	A	A	A	A	A	A	A	A
A_99_P082775	2B	39.9	A	A	A	A	B	A	B	A	A	B	B	B	B	A	B	B	B	A	B	B	A	A	B	A	A	A	-	A	B	A	B	B	A	A	B	-	A	B	B	A	A	A	A	A	A	A	B
A_99_P342616	2B	50.6	A	A	A	A	B	A	B	A	A	B	B	-	B	A	B	B	B	A	B	B	A	A	B	A	A	A	A	A	B	A	B	B	A	A	B	A	A	B	B	A	A	A	A	A	A	A	B
Xgwm148_2B	2B	59.6	A	A	A	-	-	A	A	A	A	-	B	B	B	A	-	-	B	B	B	B	A	A	B	A	A	A	-	-	A	-	B	B	B	A	A	A	A	B	B	A	A	A	-	B	B	A	B
Xgwm429_2B	2B	61	A	A	A	A	B	A	A	A	A	B	B	B	-	-	B	B	B	B	B	B	A	A	B	A	A	A	A	A	A	A	B	B	B	A	-	A	A	B	B	A	A	A	B	B	-	A	B
A_99_P017554	2B	61.6	A	A	A	A	B	A	A	A	A	B	B	B	B	A	B	B	B	B	B	B	A	A	B	A	A	A	A	A	A	A	B	B	B	A	A	B	A	B	B	A	A	A	B	B	B	A	B
A_99_P218256	2B	63.5	A	A	A	A	B	A	A	A	A	A	B	-	B	A	A	B	B	B	B	B	A	A	B	A	A	A	A	A	A	A	B	B	B	A	A	B	A	B	B	A	A	A	B	B	B	A	B
A_99_P334871	2B	64.1	A	A	A	A	B	A	A	A	A	A	B	B	B	A	A	B	B	B	B	B	A	A	B	A	A	A	B	A	A	A	B	B	B	A	A	B	A	B	B	A	A	A	B	B	B	A	B
A_99_P420157	2B	67.8	A	A	A	A	B	A	A	A	B	A	B	B	B	A	A	B	B	A	B	B	B	A	B	A	A	A	B	A	A	A	B	B	B	A	A	B	A	B	B	A	A	A	-	B	B	A	A
S2213_6_2B	2B	69.6	A	A	A	A	B	-	-	A	B	A	B	B	B	A	A	B	B	A	-	B	-	A	B	A	A	A	B	A	A	A	B	B	B	A	A	A	-	-	B	A	A	A	B	B	B	A	A
B094_2B	2B	70.3	A	A	A	A	B	A	A	A	B	A	B	B	B	A	A	B	B	A	B	B	B	A	B	A	A	A	B	A	A	A	B	B	B	A	A	A	A	B	B	A	A	A	B	B	B	A	A
Xgwm120_2B	2B	75.9	A	A	A	A	B	A	A	A	B	A	B	B	B	A	A	B	B	A	B	B	B	A	-	A	A	A	B	A	-	A	B	B	A	A	A	A	A	B	B	A	A	A	B	B	B	B	-
S1315_3_2B	2B	76.5	A	-	-	A	B	A	A	-	-	-	-	B	B	A	A	B	B	A	B	B	B	A	B	A	A	-	B	A	A	A	B	B	A	A	A	A	-	B	B	A	A	A	B	-	B	B	A
S1315_8_2B	2B	77.8	A	-	-	A	B	A	A	-	B	-	-	B	B	A	A	B	B	A	B	B	B	A	B	A	A	-	B	A	A	A	B	B	A	A	A	A	-	B	B	A	A	A	B	-	B	B	A
S2325_15_2B	2B	78.4	A	A	A	A	B	A	A	A	A	A	B	B	B	A	A	B	-	A	B	B	-	A	B	A	A	A	B	A	A	A	B	B	A	A	A	A	A	B	B	A	A	A	B	B	B	B	A
A_99_P294066	2B	80.2	A	A	A	A	B	A	A	A	A	A	B	B	B	A	A	B	B	A	B	B	B	A	B	A	A	A	B	A	A	A	B	B	A	A	A	-	A	B	B	A	A	A	B	B	B	B	A
Bcd135_2B	2B	82.4	A	-	-	A	B	A	A	-	-	-	-	-	-	-	-	-	-	-	-	B	B	A	-	-	-	-	-	A	A	A	-	-	A	-	A	A	-	B	B	A	A	A	-	B	B	-	A
A_99_P125805	2B	83.9	A	A	A	A	B	A	A	A	A	A	B	B	B	A	A	B	B	A	B	B	B	A	B	A	A	A	B	A	A	A	B	B	A	A	A	A	A	B	B	A	A	A	B	B	B	B	A
A_99_P219066	2B	84.5	A	A	A	A	B	A	A	A	A	A	B	B	B	A	A	B	B	A	B	B	B	A	B	A	A	A	B	A	A	A	B	B	A	A	A	A	A	B	B	A	A	A	B	B	B	B	A
A_99_P012199	2B	87.6	A	A	A	A	B	A	A	A	A	A	B	B	B	A	A	B	B	A	B	B	B	A	B	A	A	A	B	A	A	A	A	B	A	A	A	A	A	B	B	A	A	A	B	B	B	B	A
A_99_P304756	2B	88.8	A	A	A	A	B	A	A	A	A	A	B	-	B	A	A	B	B	A	B	B	B	A	B	A	A	A	A	A	A	A	A	B	A	A	A	A	A	B	B	A	A	A	B	B	B	B	A
A_99_P261741	2B	90	A	A	A	A	B	A	A	A	A	A	B	B	B	A	A	B	B	A	B	B	B	A	B	A	A	A	A	A	A	A	A	B	A	A	A	A	A	B	B	A	A	A	B	B	B	B	A
Xgwm526_2B	2B	90.6	A	A	A	A	B	-	A	A	A	A	B	-	B	A	A	B	B	A	B	B	B	A	B	A	-	A	-	A	A	A	A	B	A	A	A	A	A	B	B	A	A	A	B	B	-	B	A
A_99_P485677	2B	99.8	A	A	A	A	B	A	A	A	A	A	B	-	B	A	A	B	B	A	B	B	B	A	B	B	A	A	A	A	A	A	A	B	A	A	A	A	A	B	A	B	A	B	B	B	B	B	A
A_99_P295346	2B	100.4	A	A	A	A	B	A	A	A	A	A	B	B	B	A	A	B	B	A	B	B	B	A	B	B	A	A	A	A	A	A	A	B	A	A	A	A	A	B	A	B	A	B	B	B	B	B	A
S2419_9_2B	2B	102.5	A	A	B	A	B	A	A	-	A	A	B	B	B	A	A	B	-	A	B	B	B	A	B	B	A	-	A	A	A	A	A	-	A	A	A	A	A	B	A	B	A	B	B	B	B	B	A
S1415_9_2B	2B	104.7	A	A	B	A	B	A	A	A	A	A	B	B	B	A	A	B	A	A	B	B	A	A	B	B	A	A	A	A	A	-	A	B	A	A	A	-	A	B	A	B	A	B	B	B	B	B	A
S1814_6_2B	2B	106.5	A	A	B	A	B	A	A	-	A	A	B	B	B	A	A	B	-	A	-	B	A	A	B	B	A	A	A	A	A	A	A	B	A	A	A	A	-	-	-	B	A	-	B	-	B	B	A
S2326_10_2B	2B	110.4	A	A	B	A	B	A	A	A	A	B	B	B	B	A	A	B	-	A	B	B	A	A	B	B	A	A	A	A	A	-	A	B	A	A	A	A	A	B	A	B	A	-	B	B	B	B	A
S2326_7_2B	2B	114	A	A	B	A	B	-	A	A	A	B	B	B	B	A	A	B	A	-	-	B	A	A	B	B	A	A	A	A	A	-	A	B	A	A	-	A	A	-	-	B	A	B	B	B	B	B	A
Xgwm484_2D	2D_1	0	A	A	A	-	-	A	B	A	A	B	-	A	A	B	A	B	B	A	-	B	A	A	B	A	A	A	A	-	-	B	-	B	-	A	A	A	-	A	-	-	A	-	-	-	A	-	-
A_99_P114515	2D_1	1.7	A	A	B	B	B	A	B	A	A	B	A	A	A	B	A	B	B	A	A	B	A	A	B	A	A	-	A	B	A	B	A	B	A	A	A	-	A	A	A	A	A	B	B	B	A	B	B
A_99_P359516	2D_1	2.9	A	B	B	B	B	A	B	A	A	B	A	A	A	B	A	B	B	A	A	B	A	A	B	A	A	A	A	B	A	B	A	B	A	A	A	A	A	A	A	A	A	B	B	B	A	B	B
Xgwm539_2D	2D_1	5.4	A	B	-	B	B	A	B	A	A	B	A	A	A	B	A	B	B	A	A	B	A	A	B	B	A	A	A	B	A	B	A	-	A	A	-	A	A	A	A	A	A	B	B	B	A	B	B
S2415_6_2D	2D_1	6	A	B	B	B	B	A	B	-	A	B	A	A	A	B	A	B	B	A	A	B	A	A	B	B	A	A	A	B	A	B	A	B	A	A	A	A	A	A	A	A	A	B	B	B	A	B	B
Xgwm608_2D	2D_1	14.5	A	B	-	B	B	A	B	A	A	B	B	A	A	B	A	B	B	A	A	B	A	A	B	B	A	A	A	A	A	B	A	B	A	A	B	A	A	A	-	A	A	-	B	B	A	B	B
S1915_2_2D	2D_1	30.9	A	B	B	A	B	A	B	A	B	B	B	B	A	-	A	-	-	-	-	B	A	A	B	B	A	A	A	A	A	B	A	B	-	-	B	A	B	-	A	A	A	B	B	B	A	B	A
Xgwm349_2D	2D_1	41.5	A	B	B	A	B	A	B	A	B	B	B	B	A	B	A	B	B	A	A	A	A	A	B	B	A	A	A	A	-	B	A	B	B	-	B	A	B	A	A	A	B	B	B	B	A	B	A
S1813_2_2D	2D_1	44.2	A	B	B	A	B	A	B	A	B	B	B	B	-	B	A	B	B	A	A	A	A	A	B	B	A	A	A	A	A	B	B	B	B	A	B	A	B	A	A	A	B	B	B	B	A	B	A
A_99_P355956	2D_1	47.4	A	B	B	A	B	A	B	A	B	B	B	B	-	B	A	B	B	A	A	A	A	-	B	B	A	B	B	A	A	B	B	B	B	A	B	B	B	A	A	A	B	B	B	B	A	B	A
A_99_P260786	2D_1	48	A	B	B	A	B	A	B	A	B	B	B	B	-	B	A	B	B	A	A	A	A	A	B	B	A	B	B	A	A	A	B	B	B	A	B	B	B	A	A	A	B	B	B	B	A	B	A
A_99_P500697	2D_1	48.6	A	B	A	A	B	A	B	A	B	B	B	B	-	B	A	B	B	A	A	A	A	A	B	B	A	B	B	A	A	A	B	B	B	A	B	B	B	A	A	A	B	B	B	B	A	B	A
S2420_7_2D	2D_1	49.4	A	B	A	A	-	A	B	-	-	B	B	B	-	B	A	B	B	A	-	A	-	A	-	B	A	-	B	A	A	-	B	B	-	A	B	-	B	-	-	A	B	B	B	B	-	B	A
A_99_P375102	2D_2	0	A	B	A	A	A	A	A	A	A	A	A	A	A	A	A	-	A	B	B	B	A	A	B	B	A	B	A	A	-	A	A	A	B	B	A	-	A	A	A	A	A	A	B	B	A	A	B
Xgwm614A_2D	2D_2	2.1	A	B	-	A	A	A	A	A	A	A	A	B	A	A	A	A	A	B	B	B	A	A	B	B	A	B	-	A	-	A	A	A	B	B	A	A	A	A	-	-	A	-	B	B	B	A	B
Xgwm261_2D	2D_2	23.7	A	B	B	A	B	A	A	A	A	A	A	B	A	B	A	A	B	A	B	B	A	A	A	A	A	A	A	A	A	A	A	A	B	B	A	A	A	A	A	A	A	A	A	B	B	A	B
S1821_9_2D	2D_2	26.9	A	B	B	A	B	B	A	A	A	A	A	B	A	B	A	A	B	A	B	B	B	A	A	A	A	A	A	A	A	A	A	A	B	B	A	A	A	A	A	A	A	A	A	B	B	A	B
S2519_5_3A_1	3A_1	0	A	B	A	B	A	A	-	-	A	A	A	B	A	-	B	A	B	B	B	A	B	B	B	B	A	A	A	A	B	-	A	B	B	A	A	A	B	A	B	B	B	B	B	B	A	B	A
Xgwm155_3A_1	3A_1	3.7	A	B	A	B	A	A	B	B	A	A	A	B	A	B	B	A	B	B	B	A	B	B	B	B	A	A	A	A	B	A	A	B	B	A	B	A	B	A	A	B	A	B	-	-	A	B	A
S2415_2_3A_1	3A_1	15	A	A	B	B	A	B	B	B	-	A	A	B	B	-	B	A	B	B	B	A	B	B	A	B	A	A	A	A	A	A	A	B	B	B	B	A	B	A	A	B	A	B	B	-	A	B	A
A_99_P298911	3A_1	25.4	A	A	B	B	A	B	B	B	A	A	A	-	B	B	B	A	B	-	B	A	B	B	A	B	A	-	A	B	A	A	A	B	B	B	B	B	A	A	A	B	A	B	B	A	A	B	B
A_99_P118890	3A_1	26	A	A	B	B	A	B	B	B	A	A	A	B	B	B	B	A	B	-	B	A	B	B	A	B	A	-	B	B	A	A	A	B	B	B	B	B	A	A	A	B	A	B	B	A	A	B	B
A_99_P543877	3A_1	36.7	A	A	A	B	A	B	B	B	A	B	A	B	B	B	B	A	B	B	B	A	B	B	A	B	A	-	B	B	A	A	B	B	B	B	B	B	A	A	A	B	A	B	B	A	A	B	B
Xgwm32_3A_2	3A_1	37.3	A	A	A	B	A	B	B	B	A	B	A	B	B	B	B	A	B	-	B	A	B	B	A	B	A	A	B	B	A	A	B	B	B	B	B	-	A	A	A	B	A	B	B	A	-	B	B
S2325_13	3A_1	39.2	A	A	A	B	A	B	B	-	A	B	A	B	B	B	B	A	A	-	B	A	-	B	A	B	A	A	-	B	A	A	B	B	B	B	B	-	A	A	A	B	A	B	B	A	A	B	B
Xgwm779_3A_2	3A_1	45.9	A	-	A	B	A	B	B	B	A	-	A	B	B	B	B	A	A	B	B	-	B	B	A	B	A	A	B	B	-	A	B	B	B	B	B	B	A	A	A	B	B	B	B	A	A	A	A
S2315_2_3A_2	3A_1	56.9	A	A	A	B	A	B	A	B	A	B	A	B	B	B	B	-	A	B	B	A	-	B	A	B	A	A	B	-	A	A	B	B	B	B	B	B	A	A	A	-	B	B	B	A	A	A	A
A_99_P244501	3A_1	60.8	A	A	A	B	A	B	A	B	A	B	A	B	A	A	B	A	A	B	B	A	B	B	A	B	A	B	B	-	A	A	A	B	B	B	B	B	A	A	A	B	B	B	B	A	A	A	A
A_99_P409852	3A_1	68.6	A	A	A	B	A	B	A	B	A	B	A	B	A	A	B	A	A	B	B	A	B	B	A	B	A	B	-	B	A	A	A	A	B	A	B	B	A	A	A	B	B	B	B	A	A	A	A
S2325_5_3A_2	3A_1	69.2	A	A	A	B	A	B	A	-	A	B	A	B	A	A	B	A	A	B	B	A	A	B	A	B	A	B	B	B	A	A	-	A	B	A	B	B	A	A	A	B	B	B	B	A	A	A	A
S1824_8_3A_1	3A_2	0	A	B	A	B	A	A	B	A	A	A	A	B	A	A	A	A	A	B	A	A	B	A	B	B	B	A	A	B	B	B	A	A	B	A	A	A	B	B	B	B	B	A	A	B	A	B	B
S1818_4_3A_1	3A_2	3.3	A	B	A	B	A	A	B	A	A	A	A	B	A	A	A	A	A	-	A	A	B	A	-	B	B	A	A	B	B	B	A	A	B	A	A	A	B	B	B	B	B	A	A	B	A	B	B
S2326_11_3A_1	3A_2	10.1	A	B	B	A	A	A	B	A	A	A	A	B	A	A	A	A	B	B	A	A	B	A	B	B	B	A	A	B	B	-	A	A	B	A	B	A	B	B	B	B	B	A	A	B	A	B	B
B087_3B7D	3B_1	0	A	A	B	B	-	B	B	-	-	B	B	B	A	A	A	B	B	A	B	A	A	B	B	A	B	B	A	B	B	A	-	-	-	A	B	B	-	A	-	-	-	-	A	-	-	A	A
A_99_P283391	3B_1	0.7	A	A	B	B	A	B	B	B	A	B	B	B	A	A	A	B	B	A	B	A	A	B	B	A	B	B	A	B	B	A	A	B	A	A	B	B	A	A	B	A	B	A	A	A	A	A	A
A_99_P417702	3B_1	1.3	A	A	B	B	A	A	B	B	A	B	B	B	A	A	A	B	B	A	B	A	A	B	B	A	B	B	A	B	B	A	A	B	A	A	B	B	A	A	B	A	B	A	A	A	A	A	A
A_99_P228381	3B_1	3.1	A	A	B	B	A	A	B	B	A	B	B	B	A	A	A	B	B	-	B	A	A	B	B	A	B	B	A	B	B	A	A	A	A	A	B	B	A	A	B	A	B	A	A	A	A	A	A
Xgwm389_3B_1	3B_1	5	A	A	B	B	A	A	B	B	A	B	B	B	A	A	A	B	B	A	B	A	A	B	B	A	B	A	B	B	B	A	A	A	A	A	B	B	A	A	B	A	B	A	B	A	A	A	A
S2419_4_3B_1	3B_1	5.6	A	A	B	B	A	A	B	-	A	B	B	B	A	A	A	B	-	A	B	A	A	B	B	A	B	-	B	B	B	-	A	A	A	A	B	B	A	A	B	A	B	A	B	-	A	A	A
Xgwm533_3B_1	3B_1	6.8	A	-	-	B	A	A	B	-	A	B	B	B	A	A	A	B	B	A	B	A	A	B	B	A	B	A	B	B	B	A	A	B	A	A	B	B	A	A	B	A	B	A	B	A	A	A	A
B133_3B_1	3B_1	7.4	A	A	B	B	A	A	B	B	A	B	B	B	A	A	A	B	B	A	B	A	A	B	B	A	B	A	B	B	B	A	A	B	A	A	B	B	A	A	B	A	B	A	B	A	A	A	A
Xgwm493_3B_1	3B_1	8.6	A	A	B	B	A	B	B	B	A	B	B	B	A	A	A	B	B	A	B	A	A	B	B	A	B	A	B	B	B	A	A	B	A	A	B	B	-	A	-	-	-	A	B	A	A	A	A
B102_3B_1	3B_1	15.3	A	A	B	B	A	B	B	B	A	B	B	B	A	B	A	B	B	A	B	A	A	A	B	A	B	A	B	B	B	A	A	B	B	A	B	B	A	A	B	A	B	A	B	A	A	A	A
S1818_9_3B_1	3B_1	35.4	A	A	B	A	A	B	B	B	A	B	A	B	A	B	A	B	-	A	B	A	A	A	-	A	B	A	-	B	B	A	A	B	B	A	A	-	A	A	A	A	B	A	A	A	A	B	A
S1814_3_3B_1	3B_1	46.9	A	A	B	A	A	B	B	-	A	B	A	B	A	B	A	B	-	-	-	B	A	A	B	B	B	A	-	B	A	A	B	B	B	A	A	B	-	-	A	A	B	A	A	-	A	B	A
A_99_P296706	3B_1	48.8	A	A	B	A	A	B	B	B	A	B	A	B	A	B	A	B	B	A	B	B	A	A	B	B	B	A	B	B	A	A	B	A	B	A	A	B	A	A	A	A	B	A	A	A	A	B	A
A_99_P289831	3B_1	51.9	A	A	B	A	A	B	B	B	A	B	A	B	A	B	A	B	B	A	B	B	A	A	B	B	B	A	B	B	A	A	B	A	B	A	A	B	A	A	A	A	B	A	A	A	A	B	A
A_99_P004221	3B_1	52.5	A	A	B	A	A	B	B	B	A	B	A	-	A	B	A	B	B	A	B	B	A	A	B	B	B	A	-	B	A	A	B	A	B	A	A	B	A	A	A	A	B	A	A	A	A	B	A
A_99_P505552	3B_1	53.7	A	A	B	A	A	B	B	B	A	B	A	B	A	B	A	B	B	A	B	B	B	A	B	B	B	A	B	B	A	A	B	A	B	A	A	B	A	A	A	A	B	A	A	A	A	B	A
A_99_P504582	3B_1	55.5	A	B	B	A	A	B	B	B	A	B	A	B	A	B	A	B	B	A	B	B	B	A	B	B	B	A	B	B	B	A	B	A	B	A	A	B	A	A	A	A	B	A	A	A	A	B	A
A_99_P229986	3B_1	57.3	A	B	B	A	A	B	B	B	A	B	A	B	A	B	A	B	B	A	B	B	B	A	B	B	B	A	A	B	B	-	B	A	B	A	A	B	A	A	A	A	B	A	A	A	A	B	A
A_99_P390527	3B_1	57.9	A	B	B	A	A	B	B	B	A	A	A	B	A	B	A	B	B	A	B	B	B	A	B	B	B	A	A	B	B	A	B	A	B	A	A	B	A	A	A	A	B	A	A	A	A	B	A
A_99_P307341	3B_1	58.5	A	B	B	A	A	B	B	B	A	A	A	A	A	B	A	B	B	A	B	B	B	A	B	B	B	A	A	B	B	A	B	A	B	A	A	B	A	A	A	A	B	A	A	A	A	B	A
A_99_P193653	3B_1	60.4	A	B	B	A	A	B	B	B	A	A	A	A	A	B	A	B	B	A	B	B	B	A	B	B	B	A	A	B	B	A	B	A	B	A	A	B	A	A	A	A	B	A	A	A	A	B	A
S1818_5_3B_1	3B_1	63.5	A	B	B	A	A	B	B	B	A	A	A	A	A	B	A	B	B	A	B	B	B	A	B	B	B	A	A	B	B	B	B	A	B	A	A	B	A	A	A	A	B	A	B	A	A	B	A
S1824_9_3B_1	3B_1	67.2	A	B	B	A	A	B	B	B	A	B	A	A	A	B	A	B	B	A	B	B	A	A	B	B	B	A	A	B	B	B	B	A	B	A	A	B	A	A	A	A	B	A	B	A	A	B	A
S1818_2_3B_1	3B_1	69	A	A	B	A	A	B	B	B	A	B	A	A	A	B	A	B	B	A	B	B	A	A	B	B	B	A	A	B	A	B	B	A	B	A	A	B	A	A	A	A	B	A	B	A	A	B	A
Xgwm264A_3B_1	3B_1	69.6	A	A	B	A	A	B	B	B	A	B	A	A	A	B	A	B	B	A	B	B	B	A	B	B	B	A	A	B	A	B	B	A	B	A	A	B	A	A	A	A	B	A	B	A	A	B	A
Xgwm285_3B_1	3B_1	70.8	A	A	B	A	-	B	B	B	A	B	A	A	A	B	A	-	-	A	B	-	B	A	B	B	B	A	A	B	A	B	B	A	B	A	A	B	A	A	A	A	B	A	B	A	A	B	A
Xgwm108_3B_1	3B_1	78.8	A	B	B	A	A	B	B	B	A	A	A	-	A	B	A	-	B	A	-	B	B	A	B	A	B	A	A	B	-	B	B	A	B	A	A	B	-	-	-	A	B	A	B	A	-	A	A
S2519_4_3B_1	3B_1	81.5	A	B	B	A	-	B	B	B	A	A	A	A	A	B	A	B	B	A	B	B	B	-	B	A	B	A	A	B	-	B	B	A	B	-	A	B	A	A	A	A	B	A	B	A	B	A	A
Xgwm383B_3B_1	3B_1	83.2	A	B	B	A	A	B	B	B	A	A	A	A	B	B	A	B	B	A	B	B	B	A	B	A	B	A	A	B	A	B	B	A	B	A	A	-	A	A	A	A	B	A	B	A	B	A	-
Xgwm247_3A3B	3B_2	0	A	B	A	B	-	-	B	-	B	A	A	-	-	A	A	B	A	B	A	-	-	-	B	A	B	A	-	A	A	A	-	-	B	A	-	A	A	A	A	-	B	A	B	B	B	B	B
A_99_P314621	3B_2	1.6	A	B	A	B	A	A	B	B	B	A	A	B	A	A	A	B	A	B	A	B	A	A	B	A	B	A	B	A	A	-	B	B	B	A	B	A	A	A	A	-	B	A	-	B	B	B	B
A_99_P507537	3B_2	9.7	A	B	B	B	A	A	B	B	B	A	A	B	A	-	A	B	A	B	A	B	A	A	B	A	B	-	B	A	A	-	B	B	B	B	B	B	A	A	A	A	B	B	B	B	A	A	B
A_99_P281236	3B_2	11.6	A	B	B	B	A	A	B	B	B	A	A	B	A	A	A	B	A	B	A	B	A	A	B	A	B	-	B	A	A	-	B	B	B	B	B	B	A	A	A	A	B	B	B	B	A	A	B
A_99_P141528	3B_2	16.9	A	B	B	B	A	A	B	B	B	A	A	B	A	A	A	B	A	B	A	B	B	A	B	A	B	A	B	A	A	A	B	B	B	B	B	B	A	A	A	A	B	B	B	B	A	A	A
S1814_10_3B_2	3B_2	17.5	A	B	B	B	A	A	B	B	B	A	A	B	A	A	A	B	A	B	A	B	B	A	B	A	B	A	B	A	A	A	B	B	B	B	B	B	A	A	A	A	B	B	B	B	A	A	A
Xgwm383A_3D	3D	0	A	B	A	A	B	B	B	A	B	A	A	A	A	B	B	A	B	A	A	A	A	B	A	A	B	B	A	B	A	A	B	B	B	A	A	A	B	A	B	B	A	A	-	A	A	B	-
A_99_P137130	3D	2.2	A	B	B	A	B	-	B	A	B	A	A	A	A	B	B	A	B	A	A	A	A	B	B	A	B	-	B	B	A	A	B	B	-	A	A	A	B	A	B	B	A	A	A	A	A	B	A
A_99_P575877	3D	15.2	A	B	B	A	B	B	B	A	B	A	A	A	A	B	B	A	B	A	A	A	A	B	B	A	B	B	B	B	A	B	B	B	B	A	B	A	B	A	B	B	A	A	A	A	A	B	A
Xgwm456_3D	3D	17	A	B	B	A	B	B	B	A	B	A	A	A	A	B	B	A	B	A	A	A	A	B	B	A	B	B	B	B	A	B	B	B	B	A	B	A	B	A	B	B	A	A	A	A	A	B	A
S2015_1_3D	3D	23.2	A	B	B	A	B	B	B	A	B	A	A	A	A	B	B	A	A	A	A	A	A	B	B	A	B	B	B	B	A	B	A	B	B	B	B	A	-	-	-	A	A	A	A	A	A	B	A
A_99_P509132	4A	0	A	B	B	B	A	A	B	A	A	A	A	A	A	B	B	B	B	B	B	A	A	B	B	A	B	B	B	B	B	A	A	B	A	A	A	B	B	B	A	B	A	B	B	B	B	B	B
B3	4A	2.5	A	A	-	-	-	-	-	A	A	A	A	A	A	B	B	B	B	B	B	A	A	A	B	A	B	-	B	-	B	-	A	B	A	A	A	B	B	B	A	B	A	B	-	B	B	B	B
A_99_P099665	4A	3.2	A	A	B	B	A	A	B	A	A	A	A	A	A	B	B	B	B	B	B	A	A	A	B	A	B	-	B	B	B	A	A	B	A	A	A	B	B	B	A	B	A	B	B	B	B	B	B
A_99_P436862	4A	3.8	A	A	B	B	A	A	B	A	A	A	A	A	A	B	B	B	B	B	B	A	A	A	B	A	B	B	B	B	B	A	A	B	A	A	A	B	B	B	A	B	A	B	B	B	B	B	B
Xgwm610_4A	4A	7	A	A	B	B	A	A	B	-	-	A	A	A	A	B	B	-	-	B	B	A	A	A	-	A	B	-	B	B	B	B	-	B	-	A	A	B	B	B	-	B	A	B	A	B	B	B	B
Xgwm937_4A	4A	14	A	-	B	A	A	A	B	B	A	A	A	A	A	B	B	A	B	A	B	A	A	A	B	A	B	-	B	B	-	B	A	B	A	B	B	B	B	A	A	B	B	B	A	B	B	B	B
S2417_9_4B	4B	0	A	B	B	B	A	B	B	B	A	B	-	B	B	B	A	B	B	A	A	B	B	A	B	A	B	A	-	B	A	A	-	A	B	A	B	B	A	A	-	A	A	A	B	A	B	B	B
Xgwm107_4B	4B	2.4	A	-	-	B	A	B	B	A	A	B	B	B	B	B	A	B	B	A	A	B	B	A	B	A	B	-	A	B	A	A	A	A	B	-	B	B	A	A	A	A	A	-	-	-	A	B	B
S1821_6_4B	4B	3.1	A	B	-	B	A	B	B	A	A	B	B	B	B	B	A	B	-	A	A	B	B	A	A	A	B	A	A	B	A	A	A	A	B	A	B	B	A	A	A	A	A	A	B	A	A	B	B
Xgwm149_4B	4B	3.9	A	B	B	B	A	B	B	A	A	B	B	B	B	B	A	B	B	A	A	B	B	A	A	A	B	A	A	B	A	A	A	A	B	A	B	B	A	A	A	A	A	A	B	A	A	B	B
A_99_P429522	4B	6.6	A	B	-	B	A	B	B	A	A	B	B	-	B	B	A	B	B	A	A	B	B	A	A	A	B	A	A	B	A	A	A	A	B	A	B	B	A	A	A	A	A	A	A	A	A	B	B
A_99_P458047	4B	7.3	A	B	-	B	A	B	B	A	A	B	B	B	B	B	A	B	B	A	A	B	B	A	A	A	B	A	A	B	A	-	A	A	B	A	B	B	A	A	A	A	A	A	A	A	A	B	B
A_99_P201781	4B	8	A	B	-	B	A	B	B	A	A	B	B	B	B	B	A	B	B	A	A	B	B	A	A	A	B	A	A	B	A	-	A	A	B	A	B	B	A	A	A	A	A	A	A	A	A	B	B
A_99_P209361	4B	9.3	A	B	B	B	A	B	B	A	A	B	B	-	B	B	A	B	B	A	A	B	B	A	A	B	B	A	A	B	A	A	A	A	B	A	B	B	A	A	A	A	A	A	A	A	A	B	B
A_99_P234251	4B	10.5	A	B	B	B	A	B	B	A	A	B	B	B	B	B	A	B	B	A	A	B	B	A	A	B	B	A	A	B	A	B	A	A	B	A	B	B	A	A	A	A	A	A	A	A	A	B	B
A_99_P427842	4B	14.9	A	A	B	B	A	B	B	A	A	A	B	B	B	B	A	B	B	A	A	B	B	A	A	B	B	A	A	B	A	B	A	B	B	A	B	B	A	A	A	A	B	A	A	A	A	B	B
A_99_P239756	4B	35.4	A	A	A	A	A	B	B	A	A	A	B	B	A	B	A	B	B	A	A	B	B	A	A	B	B	A	-	B	A	B	B	B	A	A	B	A	B	A	A	A	B	-	-	A	A	B	B
A_99_P447122	4B	45.7	A	A	A	A	A	B	B	A	A	A	B	A	A	A	A	B	B	A	A	B	B	A	A	B	B	A	A	B	B	B	B	B	A	A	B	A	B	-	A	A	B	-	-	A	A	B	B
A_99_P251361	4B	65	A	A	A	A	A	A	B	A	A	A	A	A	A	A	A	A	A	A	A	B	B	A	A	B	B	A	A	B	B	B	B	B	A	B	B	A	B	B	A	A	B	A	A	A	A	B	B
A_99_P555047	4B	65.6	A	A	A	A	A	A	B	-	A	A	A	B	A	-	A	A	A	A	A	B	B	A	A	B	B	A	-	B	B	B	B	B	A	B	B	A	B	B	A	A	B	A	A	A	A	B	B
S2325_17	4B	68.8	A	A	A	A	A	A	B	A	A	A	A	B	A	A	A	A	A	A	A	B	A	A	A	B	B	A	A	B	B	-	B	B	A	B	B	A	B	B	A	A	B	A	-	A	A	A	B
A_99_P422922	4D	0	A	B	B	A	A	B	B	B	A	B	A	B	B	B	A	A	A	A	B	A	B	B	B	B	B	B	B	B	A	A	A	B	A	B	A	A	B	A	B	A	B	B	B	B	A	B	B
Xgwm624_4D	4D	12.3	A	B	B	A	A	B	B	A	A	-	A	A	B	B	A	A	A	A	A	B	B	B	B	B	B	B	B	B	A	A	A	B	A	B	A	A	B	A	B	A	B	B	A	-	A	B	B
A_99_P564527	5A_1	0	A	-	-	A	B	A	B	A	B	A	B	A	-	B	A	B	B	A	B	B	B	A	B	A	B	B	B	B	A	A	A	A	A	A	B	B	A	B	A	A	B	B	A	B	A	B	B
A_99_P575902	5A_1	6.1	A	A	A	A	B	A	B	A	B	A	B	A	A	B	A	B	B	-	B	B	B	A	B	A	B	B	B	B	A	A	A	A	A	A	B	B	A	B	A	A	B	B	B	B	A	B	B
B151_5A/7A	5A_1	21.7	A	A	A	A	-	A	B	A	B	A	B	A	A	B	A	A	B	A	B	B	B	A	B	A	B	A	-	B	A	-	A	A	A	A	B	-	A	B	A	A	B	B	B	-	A	B	-
S2325_14	5A_1	38.5	A	A	A	B	B	A	A	A	B	B	A	A	A	B	-	A	B	A	B	B	-	B	B	A	B	A	B	A	A	B	A	A	A	A	B	-	A	B	A	A	A	B	B	B	A	B	A
S2419_5	5A_1	42.3	A	-	A	B	B	A	A	-	B	B	A	A	A	B	A	A	B	A	B	B	B	B	B	A	B	-	B	A	A	B	A	B	A	A	B	-	A	B	A	A	A	B	B	-	B	B	A
A_99_P241861	5A_1	45.4	A	A	-	B	B	A	A	A	B	B	A	A	A	B	A	A	B	A	B	B	B	B	B	A	B	B	-	A	A	B	A	B	A	A	B	B	A	B	A	A	A	B	B	A	B	B	A
A_99_P176199	5A_1	47.8	A	A	-	B	B	A	A	A	B	B	A	A	B	-	A	A	B	A	B	B	B	B	B	A	B	B	-	A	A	B	A	B	A	A	B	B	A	B	A	A	A	B	B	A	B	-	A
A_99_P432542	5A_1	50.3	A	A	-	B	B	A	A	A	B	B	A	A	B	B	A	A	B	A	B	B	B	B	B	A	B	B	-	A	A	A	A	B	A	A	B	B	A	B	A	A	A	B	B	A	B	B	A
A_99_P133215	5A_1	52.8	A	A	-	B	B	A	A	A	B	B	A	A	B	B	A	A	B	A	B	B	B	B	B	A	A	B	-	A	A	A	A	B	A	A	A	B	A	B	A	A	A	B	B	A	B	B	A
A_99_P488447	5A_1	54	A	A	-	B	B	A	A	A	B	B	A	A	B	B	A	A	B	A	B	B	B	B	B	A	A	B	-	A	B	A	A	B	A	A	A	B	A	B	A	A	A	B	B	A	B	B	A
A_99_P308566	5A_1	54.6	A	A	-	B	B	A	A	A	B	B	A	A	B	B	A	A	B	-	B	B	B	B	B	A	A	B	-	A	B	A	A	B	A	A	A	A	A	B	A	A	A	B	B	A	B	B	A
Xgwm156_5A_1	5A_1	55.8	A	A	A	B	B	A	A	A	B	B	A	A	B	B	A	A	B	A	B	B	B	B	B	A	A	B	B	A	B	A	A	B	A	A	A	A	A	B	A	A	A	B	B	A	B	B	A
B141_5A_1	5A_1	56.5	A	A	A	B	-	-	A	A	B	B	A	A	B	B	A	A	B	A	B	B	B	B	B	A	-	B	B	A	-	A	A	B	A	A	-	A	A	B	A	A	A	B	B	A	B	B	A
TDFK453	5A_1	59	A	A	-	-	-	-	-	A	B	B	A	A	B	B	A	A	B	A	B	B	-	B	-	-	A	B	B	-	B	-	A	B	A	A	A	A	A	B	A	A	A	B	B	A	B	B	A
Xgwm205A_5A_1	5A_1	67.5	A	A	-	A	B	A	A	A	B	B	A	A	B	B	A	A	-	B	B	-	B	B	A	A	A	-	B	A	B	-	A	B	A	A	A	A	A	B	A	A	A	A	B	A	B	B	A
A_99_P089685	5A_1	70.7	A	A	A	A	B	A	A	A	B	B	A	A	B	B	A	A	B	B	B	B	B	B	A	A	A	-	B	A	B	B	A	B	A	A	A	A	A	B	A	A	A	A	B	A	B	B	A
A_99_P573912	5A_1	77.1	A	A	A	A	B	A	A	A	B	B	A	A	B	B	A	A	B	B	B	B	B	B	A	A	A	B	B	A	B	B	A	B	B	A	A	A	A	B	A	A	A	A	B	B	B	B	A
A_99_P409737	5A_1	92.4	A	A	A	A	B	A	A	B	B	B	B	B	B	B	A	A	A	B	B	B	B	B	A	B	A	B	B	A	B	B	A	B	B	A	A	A	A	A	A	A	A	A	B	B	B	B	B
A_99_P525842	5A_1	105.3	A	A	A	B	B	A	B	B	B	A	B	B	B	B	A	B	A	B	B	A	B	B	A	B	A	B	B	A	A	A	A	B	B	A	A	A	A	A	A	A	A	B	B	B	B	B	B
S1315_6_X7	5A_1	112.4	A	-	-	B	B	A	B	-	-	-	-	B	A	A	A	B	A	B	B	A	B	B	A	B	A	-	B	A	A	A	A	B	B	A	A	A	-	A	A	A	A	B	B	B	B	B	B
S1415_8_X7	5A_1	113.1	A	A	A	B	B	A	B	B	A	A	B	B	A	A	A	B	-	B	B	A	A	B	A	B	-	-	B	A	A	A	A	B	B	A	A	A	A	A	A	A	A	B	B	B	B	B	B
S1215_4_5A_2	5A_2	0	A	-	-	A	B	B	B	-	-	-	-	A	A	B	B	B	B	B	B	B	B	A	B	B	B	-	A	B	B	A	B	B	B	A	A	B	A	B	B	B	A	B	B	B	A	A	B
A_99_P153327	5A_2	6.3	A	A	A	A	B	B	B	A	B	A	A	A	A	B	B	B	B	B	B	B	B	A	B	B	B	A	A	B	B	A	B	B	B	A	A	B	A	B	B	B	A	B	B	B	A	A	B
Xgwm291_5A_2	5A_2	10	A	-	-	A	B	B	-	A	-	-	A	A	A	B	B	B	-	B	B	B	-	A	B	B	B	-	A	-	B	B	-	-	B	-	-	B	A	B	B	B	-	B	-	B	A	A	B
Xgwm234_5B_1	5B_1	0	A	A	-	-	B	B	A	B	-	B	A	B	B	A	-	-	B	B	B	-	B	B	A	-	B	A	-	-	-	B	B	-	B	-	-	B	-	A	-	A	-	-	B	-	A	B	-
S2419_7_5B_1	5B_1	5.6	A	A	A	B	B	B	A	-	A	B	-	B	B	A	B	-	B	B	B	B	B	B	A	B	B	-	B	-	B	B	B	A	B	A	A	B	A	A	A	A	B	B	B	-	B	B	A
S2520_3_5B_1	5B_1	21.7	A	B	A	B	B	B	-	A	A	A	A	A	B	A	B	A	A	B	B	B	B	B	-	B	B	A	B	A	B	B	A	A	-	A	A	B	A	A	-	A	B	B	B	-	B	B	A
S2419_1_5B_1	5B_1	23.9	A	B	A	B	B	B	-	-	B	A	A	A	B	A	B	A	A	B	B	B	B	B	A	B	B	-	B	A	B	-	A	A	A	A	A	B	A	A	-	A	B	B	B	-	B	B	A
A_99_P323246	5B_1	24.6	A	B	A	B	B	B	B	A	B	A	A	A	B	A	B	A	A	B	B	B	B	B	A	B	B	A	B	A	B	B	A	A	A	A	A	B	A	A	B	A	B	B	B	A	B	B	A
Xgwm540_5B_1	5B_1	27	A	B	A	B	B	B	B	A	B	A	A	A	B	A	B	A	A	B	B	B	B	B	A	B	B	A	B	A	B	B	A	A	A	A	B	B	A	A	B	A	A	B	B	A	B	B	A
A_99_P422772	5B_1	27.6	A	B	A	B	B	B	B	A	B	A	A	A	B	A	B	A	A	B	B	B	B	B	A	B	B	A	B	A	B	B	A	A	A	A	B	B	A	A	B	A	A	B	B	A	B	B	A
A_99_P106960	5B_1	28.8	A	B	A	B	B	B	B	A	B	A	A	A	B	A	B	A	A	B	B	B	B	B	A	B	B	A	-	A	B	B	A	A	A	A	B	B	A	A	B	A	A	B	B	A	B	B	A
A_99_P559482	5B_1	29.5	A	B	A	B	B	B	B	A	B	A	A	A	B	A	B	A	A	B	B	B	B	B	A	B	B	A	B	A	B	B	A	A	A	A	B	B	A	A	B	A	A	B	B	A	B	B	A
Xgwm371_5B_1	5B_1	30.1	A	B	A	B	B	B	B	A	B	A	A	A	B	A	B	A	A	B	B	B	B	B	A	B	B	A	B	A	B	B	A	A	A	A	B	B	A	A	B	A	A	B	B	A	B	B	A
S2315_3_5B_1	5B_1	33	A	B	A	B	B	B	B	A	B	A	A	A	B	A	B	A	-	B	B	B	-	B	A	B	B	A	B	A	-	B	A	A	A	A	B	B	A	A	B	-	A	B	B	-	B	A	A
A_99_P380232	5B_1	33.7	A	B	A	B	B	B	B	A	B	A	A	A	B	A	B	A	A	B	B	B	B	B	A	B	B	A	B	A	-	B	A	A	A	A	B	B	A	A	B	A	A	B	B	-	B	A	A
A_99_P510842	5B_1	37.4	A	B	-	B	B	B	B	A	B	A	A	A	B	A	B	A	A	B	B	B	B	B	A	B	B	A	B	A	-	B	-	A	A	A	B	B	A	A	B	A	A	B	B	B	A	A	A
A_99_P461437	5B_1	38.1	A	B	-	B	A	B	B	A	B	A	A	A	B	A	B	A	A	B	B	B	B	B	A	B	B	A	B	A	-	B	-	A	A	A	B	B	A	A	B	A	A	B	B	B	A	A	A
A_99_P469047	5B_1	38.7	A	B	-	B	A	B	B	A	B	A	A	A	B	A	B	A	A	B	B	B	B	B	A	B	B	A	B	A	A	B	-	A	A	A	B	B	A	A	B	A	A	B	B	B	A	A	A
S2515_6_5B_1	5B_1	55.1	A	B	A	B	-	A	B	A	B	-	A	A	B	A	B	A	A	B	B	B	B	B	A	B	B	A	B	-	B	A	A	A	A	A	B	B	A	A	B	A	A	B	B	B	B	B	A
S2515_2_5B_1	5B_1	61.8	A	B	A	A	A	A	A	A	B	A	A	A	B	A	B	A	A	B	B	B	B	B	A	B	B	A	B	A	B	A	A	A	A	A	B	A	A	A	B	A	A	B	B	-	B	B	A
A_99_P516657	5B_2	0	A	-	-	-	A	B	B	A	A	A	A	A	B	A	A	A	B	B	A	B	B	B	A	B	B	B	B	A	A	B	B	A	A	A	A	B	A	A	B	-	B	A	A	A	A	B	A
S1821_4_5B_2	5B_2	4.9	A	A	A	A	A	B	B	A	A	A	A	A	B	A	A	A	-	A	A	B	-	B	A	B	B	B	B	A	A	B	B	A	A	A	A	B	A	B	B	B	B	A	A	A	A	B	A
Xgwm604_5B_2	5B_2	10.1	A	A	A	A	A	B	B	B	B	-	A	A	B	A	A	A	B	A	A	B	B	B	A	B	B	B	-	A	A	B	B	A	B	-	B	-	A	B	B	B	B	-	A	A	A	B	-
S1319_3_5B_2	5B_2	12.1	A	A	A	A	A	B	B	-	B	A	A	A	B	A	A	A	B	A	B	B	B	B	-	B	B	B	B	A	A	B	B	A	B	A	B	B	A	B	B	B	B	A	A	A	A	B	A
A_99_P273726	5B_2	14	A	A	B	A	A	B	B	B	B	A	A	B	B	A	A	A	B	A	B	B	B	B	A	B	B	B	B	A	A	B	B	A	B	A	B	B	A	B	B	B	B	A	A	A	A	B	A
A_99_P243511	5B_2	18.4	A	A	B	A	B	B	A	B	B	A	A	B	B	A	A	-	B	A	B	B	B	B	A	B	B	B	-	A	A	B	B	A	B	A	B	B	A	B	B	B	B	A	A	A	A	B	A
A_99_P510542	5B_2	20.8	A	A	B	A	B	B	A	B	B	A	A	B	B	A	A	-	B	A	B	B	B	B	A	B	B	B	-	A	A	B	B	A	B	A	B	A	A	B	B	B	B	A	A	A	A	B	A
A_99_P262341	5B_2	30.4	A	A	B	A	B	A	A	B	B	A	A	B	B	A	A	A	B	A	B	B	B	B	B	A	B	B	-	A	A	B	B	A	B	A	B	A	A	B	B	B	B	B	B	B	A	B	A
A_99_P006176	5B_2	31.6	A	A	B	A	B	A	A	B	B	A	A	B	B	A	A	A	B	A	B	B	B	B	B	A	B	B	B	A	A	B	B	A	B	A	B	A	A	B	B	B	B	B	B	B	A	B	A
A_99_P456487	5B_2	39	A	A	B	A	B	A	A	A	B	A	A	-	B	A	A	A	B	A	B	B	B	B	B	A	B	B	B	A	A	B	B	A	B	A	B	A	A	A	B	B	B	B	B	B	A	B	A
A_99_P303986	5B_2	40.8	A	A	B	A	B	A	A	A	B	A	A	-	B	A	A	A	B	A	B	B	B	B	B	A	B	B	B	A	A	B	B	A	B	A	B	A	A	A	B	B	B	B	B	B	A	B	A
A_99_P405747	5B_2	46.5	A	A	A	A	B	A	A	A	B	B	A	-	B	A	A	A	B	A	B	B	A	B	B	A	B	B	B	A	A	B	B	A	B	A	B	A	A	A	B	B	B	B	B	B	B	B	A
A_99_P060711	5B_2	47.1	A	A	A	A	B	A	A	A	B	B	A	-	B	A	A	A	B	A	B	B	A	B	B	A	B	B	B	A	A	B	B	A	B	A	B	A	A	A	B	B	A	B	B	B	B	B	A
S2326_12_X3	5B_2	50.2	A	A	A	A	B	A	A	A	B	B	A	B	B	A	A	A	B	A	B	B	A	B	B	A	B	A	B	A	A	B	B	A	B	A	B	A	A	A	B	B	A	B	A	B	B	B	A
S2417_3_X3	5B_2	50.8	A	A	A	A	B	A	A	A	B	B	-	B	B	A	A	A	B	A	B	B	A	B	B	A	B	A	B	A	A	B	B	A	B	A	B	A	A	A	-	B	A	B	A	-	B	B	A
S2515_5_X3	5B_2	57.4	A	A	-	A	B	-	A	A	B	-	A	B	B	A	A	A	B	A	B	B	A	B	B	A	B	A	B	-	A	-	B	A	B	-	B	A	A	A	B	B	A	B	A	B	B	B	A
S1315_7_5D_1	5D_1	0	A	-	-	B	A	B	B	-	-	-	-	A	A	B	A	B	A	B	A	A	A	B	A	A	B	-	A	A	B	A	A	B	B	B	B	B	-	A	A	A	B	A	A	B	B	B	A
S1818_13_5D_1	5D_1	4	A	A	B	B	A	B	B	A	B	B	B	A	A	B	A	B	B	B	A	A	B	B	A	A	B	B	A	A	B	A	A	B	B	B	B	-	A	A	A	A	B	A	A	-	B	B	A
S1818_12_5D_1	5D_1	4.6	A	A	B	B	A	B	B	A	B	B	B	A	A	B	A	B	B	B	A	A	B	B	A	A	B	B	A	A	B	A	A	B	B	B	B	-	A	A	A	A	B	A	A	B	B	B	A
A_99_P028144	5D_2	0	A	A	A	A	B	B	B	B	A	B	B	B	A	A	A	A	B	A	B	B	A	A	B	B	B	B	B	A	A	B	A	B	A	B	A	B	B	A	A	A	B	B	B	A	A	B	B
S1822_6_5D_2	5D_2	2.6	A	A	A	A	B	B	B	B	A	B	B	B	A	A	A	B	-	A	B	B	A	A	B	B	B	B	B	A	A	B	A	B	A	B	A	B	B	A	A	A	B	B	B	A	A	B	B
Xgwm205B_5D_2	5D_2	18.2	A	A	-	-	B	B	B	B	A	B	B	A	A	A	A	B	-	A	B	-	A	A	B	A	B	B	B	A	A	-	A	B	A	B	A	B	B	-	A	-	B	A	-	A	A	-	A
Xgwm190_5D_2	5D_2	25.3	A	A	A	A	B	A	B	B	A	B	A	A	A	A	A	B	B	-	A	A	A	A	B	A	B	-	B	A	-	B	A	-	A	B	A	A	B	-	A	-	-	A	B	-	A	B	A
S2420_2_6A_1	6A_1	0	A	A	A	A	A	A	A	-	B	A	A	B	A	B	B	A	B	A	B	A	-	A	-	A	A	A	B	B	B	A	A	B	-	A	B	B	A	A	A	A	B	B	A	A	-	B	B
S2213_8_6A_1	6A_1	7.5	A	A	A	A	A	-	-	A	B	A	A	B	A	B	B	B	-	A	-	A	B	A	A	A	A	A	B	B	B	A	A	B	B	A	B	B	-	-	-	A	-	A	A	A	A	B	B
S1824_1_6A_1	6A_1	8.9	A	A	A	A	A	A	A	A	B	A	A	B	A	B	B	B	-	-	B	A	B	A	A	A	A	A	B	B	B	A	A	B	B	A	B	B	A	B	A	A	B	A	A	A	A	B	B
A_99_P490642	6A_1	10.7	A	A	-	A	A	A	A	A	B	A	A	B	A	B	B	B	B	A	B	A	-	A	A	A	A	A	B	B	B	B	A	B	B	A	B	B	A	B	A	A	B	A	A	A	A	B	B
A_99_P363151	6A_1	24.5	A	A	-	A	A	A	A	B	B	A	A	B	A	B	B	B	B	A	B	A	B	B	A	A	-	B	B	A	B	B	A	B	B	A	B	B	A	B	A	B	B	A	A	A	A	B	A
Bcd1_6A_1	6A_1	25.8	A	-	-	-	-	-	-	-	-	-	-	B	A	B	B	B	B	B	B	A	B	B	A	A	-	B	B	A	B	B	A	B	B	A	B	B	A	B	-	B	B	A	B	A	A	B	A
S1814_4_6A_1	6A_1	26.5	A	A	A	A	A	A	A	-	B	A	A	B	A	B	B	B	-	B	-	A	B	B	A	A	-	B	B	A	B	B	A	B	B	A	B	B	-	-	A	B	B	A	B	-	A	B	A
Xgwm719B_6A_1	6A_1	34.8	A	A	A	A	A	-	A	-	B	A	A	B	A	B	B	B	B	B	B	A	B	B	A	A	A	B	-	A	B	B	A	B	B	A	B	B	A	A	-	B	B	A	B	A	-	B	A
S1813_1_6A_1	6A_1	35.4	A	A	A	A	A	A	A	B	B	A	A	B	A	B	B	B	A	-	B	A	B	B	A	A	A	B	B	A	B	B	A	B	B	A	B	B	A	A	A	B	B	A	B	A	A	B	A
S2325_16_6A_1	6A_1	36	A	A	A	A	A	A	A	-	B	A	A	B	A	B	B	B	A	B	B	A	B	B	A	A	A	B	B	A	B	B	B	B	B	A	B	B	A	A	A	B	B	A	B	A	A	B	A
A_99_P234086	6A_2	0	A	A	A	A	A	B	B	A	A	A	A	A	A	A	A	A	A	B	A	B	A	B	A	B	A	A	A	B	A	A	B	B	A	A	B	B	A	B	B	A	B	A	A	B	B	A	B
A_99_P241786	6A_2	1.8	A	A	A	A	A	B	B	A	A	A	A	A	A	B	B	B	A	B	A	B	A	B	A	B	A	A	A	B	A	A	B	B	A	A	B	B	A	B	B	A	B	A	A	B	B	A	B
A_99_P519257	6A_2	3.7	A	A	A	A	A	B	B	A	A	A	A	B	A	B	B	B	A	B	A	B	A	B	A	B	A	A	-	B	A	A	B	B	A	A	B	B	A	B	B	A	B	A	A	B	B	A	B
A_99_P374082	6A_2	4.3	A	A	B	A	A	B	B	A	A	A	A	B	A	B	B	B	A	B	A	B	A	B	A	B	A	A	-	B	A	A	B	B	A	A	B	B	A	B	B	A	B	A	A	B	B	A	B
S1817_3_6A_2	6A_2	4.9	A	A	B	A	A	B	B	A	A	A	A	B	A	B	B	B	-	B	A	B	A	B	A	B	A	A	A	B	A	A	B	B	A	A	B	B	A	B	B	A	B	A	A	B	B	A	B
Xgwm427_6A_2	6A_2	9.3	A	A	B	A	A	B	B	A	A	A	A	B	A	B	A	A	A	B	A	B	A	B	A	B	A	A	A	B	A	A	B	B	A	A	B	B	A	B	B	A	B	A	A	B	B	A	B
Xgwm617_6A_2	6A_2	10.5	A	A	B	A	A	B	B	A	A	A	A	B	A	B	A	A	A	B	A	B	A	B	A	B	A	A	A	B	A	A	B	B	A	A	B	B	A	B	B	A	B	A	A	B	B	A	B
Xgwm169_6A_2	6A_2	13.7	A	A	-	-	-	B	B	A	-	A	A	B	A	-	A	-	A	B	A	B	A	-	A	B	A	-	A	-	-	A	B	B	A	A	B	B	A	B	B	A	B	A	A	B	B	-	B
A_99_P350796	6B	0	A	A	B	B	B	B	A	A	A	B	B	A	A	B	A	B	A	A	B	-	B	B	A	-	-	-	B	B	A	B	B	A	-	B	A	A	-	A	B	-	B	B	B	B	B	-	A
A_99_P281066	6B	8.6	A	A	B	B	B	B	A	A	A	B	B	A	A	B	A	B	A	A	B	A	B	B	A	B	B	A	B	B	A	B	B	A	A	B	A	A	A	A	B	A	B	B	B	B	B	B	A
S2519_7_6B	6B	11.1	A	A	B	B	B	B	-	-	A	B	B	A	-	B	A	B	A	A	B	A	B	B	A	B	B	A	A	B	A	B	B	A	A	B	A	-	A	-	B	A	B	B	B	-	B	B	A
S2519_6_6B	6B	12.3	A	A	B	B	B	B	A	-	A	B	B	A	A	B	A	B	A	A	B	A	B	B	A	B	B	A	A	B	A	B	B	A	A	B	A	A	A	A	B	A	B	B	B	B	B	B	A
Xgwm768_6B	6B	13.1	A	A	B	B	B	B	A	A	A	B	B	-	A	B	A	B	A	-	B	A	B	B	A	B	B	A	A	B	A	B	B	A	A	B	A	A	A	A	B	A	B	B	B	B	B	B	A
S1813_3_6B	6B	14.6	A	A	B	B	B	B	A	A	A	B	B	A	A	B	A	B	B	-	B	A	A	B	A	B	B	A	A	B	A	B	B	A	A	B	A	A	A	A	B	A	B	B	B	B	B	B	A
S2325_3_6B	6B	20.4	A	A	B	A	B	B	A	A	A	B	B	A	A	B	A	B	B	B	B	A	A	B	A	B	B	A	A	B	A	B	B	A	A	B	A	A	A	A	B	A	B	B	B	B	B	B	A
Xgwm518_6B	6B	23.7	A	A	B	A	B	A	A	A	A	B	B	A	A	B	A	B	-	B	B	A	-	B	A	B	-	A	A	B	-	B	B	A	A	B	-	A	A	A	B	A	B	B	B	-	B	B	A
S2325_10_6B	6B	35	A	B	B	A	B	A	A	-	A	B	B	A	A	B	A	B	B	B	A	A	A	B	A	A	B	A	A	B	-	B	B	A	A	B	B	-	A	A	B	A	B	B	B	B	B	B	A
S2326_6_6B	6B	38.5	A	B	-	B	B	A	B	A	A	A	B	A	A	B	A	B	B	B	A	A	A	B	A	A	B	A	A	B	A	-	B	-	A	B	B	-	A	A	B	B	B	B	B	A	B	B	A
S1817_1_6B	6B	39.2	A	B	B	B	B	A	B	A	A	A	B	A	A	B	A	B	B	B	A	A	A	B	A	A	B	A	A	B	A	B	B	A	A	B	B	-	A	A	B	B	B	B	B	A	B	B	A
Xgwm325B_6B	6B	40.5	A	B	B	B	B	A	B	A	-	A	B	A	A	B	A	B	A	B	A	-	B	B	-	A	B	A	-	-	A	B	B	A	A	B	B	-	A	A	B	B	B	B	-	-	B	-	-
WG286_6B	6B	41.7	A	B	B	B	B	A	B	A	A	A	B	A	A	B	A	B	A	B	A	A	B	B	A	A	B	A	A	B	A	B	B	A	A	B	B	B	A	A	B	B	B	B	B	A	B	B	A
Xgwm626_6B	6B	42.3	A	B	A	B	B	A	B	A	A	A	B	A	A	B	A	B	A	B	A	A	B	B	A	A	B	A	A	B	A	B	B	A	A	B	B	B	A	A	B	B	B	B	B	A	B	B	A
Bcd1398_6B	6B	42.9	A	-	-	B	B	A	B	A	-	-	-	A	A	A	A	B	A	B	A	A	B	-	A	A	B	A	A	B	A	B	B	A	A	B	B	-	A	A	B	B	B	B	B	A	B	B	A
Bcd1299_6B	6B	43.6	A	-	-	B	B	A	-	A	-	-	-	A	-	A	A	B	A	-	-	A	-	B	A	A	B	A	A	B	A	B	B	A	A	B	B	B	A	A	B	B	B	B	B	A	B	-	-
Xgwm219_6B	6B	54.5	A	B	A	B	B	A	B	A	A	A	B	A	A	A	A	-	A	B	A	-	B	B	A	A	B	-	A	B	A	B	B	A	A	B	B	B	A	A	B	B	B	B	B	-	B	B	A
A_99_P293276	6B	57.4	A	B	B	B	B	A	B	A	A	A	A	A	A	A	A	B	A	B	A	B	B	B	A	A	B	A	A	B	A	B	B	A	A	B	B	B	A	A	B	B	B	B	B	A	B	B	A
A_99_P419157	6B	70.3	A	B	B	B	B	A	B	A	A	A	A	A	A	A	A	A	A	B	A	B	A	B	A	A	B	A	-	B	A	B	B	A	A	B	B	B	A	A	B	B	B	B	B	A	B	B	A
A_99_P005521	6B	86.4	A	B	B	B	B	B	B	A	A	A	A	A	A	A	B	A	A	A	A	B	A	B	A	A	A	A	A	B	A	B	A	A	A	A	A	A	A	A	B	B	B	B	B	A	A	B	A
A_99_P241181	6B	88.3	A	B	-	B	B	B	B	A	A	A	A	A	A	A	B	A	A	A	A	B	A	B	A	A	A	A	A	B	A	B	A	A	A	A	A	A	A	A	B	B	B	B	B	A	A	B	A
A_99_P146067	6B	89.5	A	B	-	B	B	B	B	A	A	A	A	A	A	A	B	A	A	A	A	B	A	B	A	A	A	A	A	B	A	B	A	A	A	A	A	A	A	A	B	B	B	B	B	A	A	B	A
A_99_P368482	6B	90.7	A	B	B	B	B	B	B	A	A	A	A	A	B	A	B	A	A	A	A	B	A	B	A	A	A	A	A	A	A	B	A	A	A	A	A	A	A	A	B	B	B	B	B	A	A	B	A
A_99_P304701	6B	91.3	A	B	B	B	B	B	B	A	A	A	A	B	B	A	B	A	A	A	A	B	A	B	A	A	A	A	-	A	A	B	A	A	A	A	A	A	A	A	B	B	B	B	B	A	A	B	A
S1814_9_X2	6B	95.7	A	B	B	B	B	B	B	-	A	A	A	B	B	A	B	A	-	A	-	B	B	B	A	A	A	B	A	-	A	B	A	A	A	A	A	A	-	-	B	B	B	B	B	-	A	B	A
S1818_6_X2	6B	96.9	A	B	B	B	B	B	B	A	A	A	A	B	B	A	B	A	A	A	A	B	B	B	A	A	A	B	A	A	A	B	A	A	A	A	A	A	A	A	B	B	B	B	B	A	A	B	A
S2420_8_X2	6B	99.8	A	B	-	-	-	-	-	A	A	A	A	B	B	A	B	A	A	A	A	B	-	B	-	A	A	B	A	-	A	-	A	A	-	A	A	A	A	-	B	B	A	B	B	A	-	B	A
A_99_P562822	6D1	0	A	A	A	B	B	A	A	B	A	B	B	A	B	B	B	A	A	A	B	A	B	A	A	B	A	B	A	B	B	B	B	A	B	A	B	B	A	A	A	A	A	B	B	A	B	A	B
Xgwm719A_6D	6D_1	3.8	A	A	A	B	B	A	A	-	A	B	B	A	B	B	B	A	A	A	B	A	A	A	A	B	A	A	-	B	B	B	B	A	B	A	B	B	A	A	-	A	A	B	A	A	-	A	B
Xgwm325A_6B6D	6D_2	0	A	A	B	B	B	A	B	A	B	B	B	B	B	A	A	B	A	B	B	B	B	B	-	A	A	A	-	A	A	B	A	B	A	B	B	B	A	A	A	B	B	B	-	A	A	-	A
A_99_P080440	6D_2	7.4	A	A	B	B	B	A	B	A	B	B	B	-	B	A	A	B	A	B	B	B	B	B	A	A	A	A	A	A	A	-	A	B	A	B	B	B	A	A	B	B	B	B	B	A	A	B	A
A_99_P476332	6D_2	21.8	A	A	B	B	B	B	B	A	A	B	A	B	B	A	A	B	A	B	B	B	B	A	A	B	A	A	A	A	A	A	B	B	B	B	A	B	A	A	B	B	B	B	B	B	A	B	A
S1824_7	6D_2	48.4	A	A	B	B	B	B	B	A	A	A	A	B	B	A	B	B	B	B	B	B	B	A	A	B	A	A	A	A	A	A	B	B	B	B	A	A	B	A	A	B	B	B	B	B	B	B	A
Xgwm959C_7A4A	7A	0	A	B	B	-	-	-	B	B	B	A	A	A	B	B	B	B	A	A	A	A	A	A	-	A	A	A	A	-	B	-	A	A	A	A	B	A	B	B	B	B	A	B	B	B	A	B	B
S1812_3_7A4A	7A	1.5	A	-	B	A	A	-	B	B	B	A	A	-	B	B	B	-	-	A	A	A	A	A	A	A	A	A	A	B	B	A	A	A	A	-	B	A	-	B	B	B	A	B	B	B	A	B	B
S2415_10	7A	5.1	A	B	A	A	A	B	A	-	-	A	A	A	B	B	B	B	A	A	A	A	A	A	A	A	A	A	A	B	B	A	A	A	A	A	B	A	B	B	B	B	A	B	B	-	A	B	B
A_99_P536552	7A	6.5	A	B	A	A	A	B	A	B	B	A	A	-	B	B	B	B	A	A	A	A	A	A	B	A	A	A	A	B	B	A	A	A	A	A	B	-	B	B	B	B	A	B	B	B	A	B	B
A_99_P422842	7A	7.2	A	B	A	A	A	B	A	B	B	A	A	A	B	B	B	B	A	A	A	A	A	A	B	A	A	A	A	B	B	A	A	A	A	A	B	-	B	B	B	B	A	B	B	B	A	B	B
A_99_P120829	7A	9.6	A	B	A	A	A	B	A	B	B	A	A	A	B	B	B	B	A	A	A	A	A	A	B	A	A	A	A	A	B	A	A	A	A	A	A	-	B	B	B	B	A	B	B	B	A	B	B
Xgwm233_7A4A	7A	11.5	A	B	A	A	A	B	A	B	B	A	A	A	B	B	B	B	A	A	A	A	A	A	B	A	A	A	A	A	B	A	A	A	A	A	A	A	B	B	B	B	A	B	B	B	A	B	B
S1815_2_7A4A	7A	12.1	A	B	A	A	A	B	A	-	-	A	A	-	-	B	B	-	-	A	A	A	A	-	B	A	-	-	-	A	-	A	-	-	-	-	-	-	-	-	-	-	-	-	-	-	-	-	-
S2015_2_7A4A	7A	12.7	A	B	A	A	A	B	A	B	B	A	A	A	B	B	B	B	-	A	A	A	A	A	B	A	A	A	A	A	B	A	A	A	A	A	A	A	-	B	-	B	A	B	B	B	A	B	B
S1415_3_7A4A	7A	14.5	A	B	A	A	A	B	A	B	B	A	A	A	B	B	B	B	-	A	A	A	A	A	B	A	A	A	A	B	B	A	A	A	A	A	B	A	B	B	B	B	A	B	B	B	A	B	B
S2326_4_7A4A	7A	20.9	A	B	A	A	A	A	A	B	A	A	A	A	B	B	B	B	-	-	A	A	A	A	B	A	A	A	A	B	B	-	A	A	A	B	B	A	A	B	B	B	A	B	B	B	A	B	A
Bcd200_7A4A	7A	21.6	A	-	-	-	A	A	A	B	-	-	-	A	-	B	B	B	A	A	A	A	A	A	B	A	A	A	A	B	B	A	A	A	-	B	B	A	A	B	B	B	A	B	B	B	A	B	A
Bcd93_7A4A	7A	28.1	A	-	-	A	A	A	-	B	-	-	-	A	A	B	B	B	A	A	A	A	A	A	B	A	A	A	A	B	B	A	A	A	A	B	B	A	A	B	B	A	A	B	B	B	B	B	A
A_99_P534162	7A	39.8	A	B	-	A	A	A	A	B	A	A	A	B	A	-	B	B	A	A	B	A	-	A	B	A	B	B	A	B	A	A	A	A	B	B	B	-	A	B	A	A	A	B	B	B	B	B	A
S1515_8_7A4A	7A	44.3	A	B	-	A	A	A	A	B	A	A	A	B	A	-	B	B	A	A	B	A	A	A	-	A	B	B	A	B	A	A	A	A	B	B	B	A	-	B	A	A	A	B	B	B	B	B	A
S1822_7_7A4A	7A	55.4	A	B	B	A	A	A	A	B	A	B	A	B	B	-	B	B	-	A	B	A	A	A	B	A	B	B	A	B	A	-	A	A	B	B	B	A	A	B	A	A	A	B	B	A	B	B	A
S1814_5_7A4A	7A	56	A	B	B	A	A	A	A	-	A	B	A	B	B	-	B	B	-	-	-	A	A	A	B	A	B	B	A	B	A	A	A	A	B	B	B	A	A	-	A	A	A	B	B	-	B	B	A
A_99_P420657	7A	58.5	A	B	B	A	A	A	A	B	A	B	A	B	B	-	B	B	A	A	B	A	B	A	B	A	B	B	A	B	A	A	A	A	B	B	B	B	A	B	A	A	A	B	B	A	B	B	A
A_99_P500562	7A	59.1	A	B	B	A	A	A	A	B	A	B	A	B	B	-	B	B	A	A	B	A	B	A	B	A	B	B	A	B	A	A	A	A	B	B	B	B	A	B	A	A	A	B	B	A	B	B	A
A_99_P534662	7A	75.2	A	B	B	A	A	A	A	B	A	B	A	B	B	B	A	A	B	A	B	A	B	A	B	B	B	B	-	B	A	A	A	B	B	B	B	B	A	B	A	A	A	B	B	A	B	B	A
A_99_P477772	7A	75.8	A	B	B	A	A	A	A	B	A	B	A	B	B	B	A	A	B	A	B	A	B	A	B	B	B	B	-	B	A	A	A	B	B	B	B	B	A	B	A	A	A	B	B	A	B	B	A
A_99_P504492	7A	77.1	A	B	B	A	A	A	A	B	A	B	A	B	B	B	A	A	B	A	B	A	B	A	B	B	B	B	-	B	A	A	A	B	B	B	B	B	A	B	A	A	A	B	B	A	B	B	A
S1415_1_7A4A	7A	77.7	A	B	B	A	A	A	A	B	A	B	A	B	B	B	A	A	B	A	B	A	B	A	B	B	B	B	B	B	A	-	A	B	B	B	B	-	A	B	A	A	A	B	B	A	B	B	A
S1817_2_7A4A	7A	78.6	A	B	B	A	A	A	A	B	A	B	A	B	B	B	A	A	B	A	B	A	B	A	B	B	B	B	B	B	A	-	A	B	B	B	B	-	A	B	A	A	A	B	B	A	B	B	A
S2325_9_7A4A	7A	79.5	A	B	-	A	A	A	A	B	A	B	A	B	B	B	A	A	B	A	B	A	B	A	B	B	B	B	B	B	A	-	A	B	B	B	B	-	A	B	A	A	A	B	B	A	B	B	A
Bcd385u_7A4A	7A	80.7	A	-	-	A	A	A	A	B	-	-	-	B	B	B	A	A	B	A	B	A	B	A	B	B	B	B	B	B	A	-	A	B	B	B	B	-	A	B	A	A	A	B	B	A	B	B	A
Xgwm959B_7A4A	7A	82.3	A	B	-	A	A	A	A	B	B	B	A	B	B	B	A	A	B	A	B	A	B	A	B	B	B	B	B	B	A	-	A	B	B	B	B	-	A	B	A	A	A	B	B	A	B	B	A
A_99_P495272	7A	102.9	A	B	A	B	B	A	A	A	B	B	B	B	B	B	A	A	B	A	B	A	B	A	B	A	B	B	B	B	A	A	B	A	A	B	B	B	B	B	A	A	B	B	B	A	B	B	A
S1824_5_X4	7A	109.1	A	A	A	B	B	A	A	A	B	B	B	B	B	B	A	A	A	A	B	A	-	B	B	A	B	B	B	B	A	A	B	A	A	B	B	B	B	B	A	A	B	B	B	A	B	A	A
S2517_5_X4	7A	115.2	A	A	A	B	B	A	A	-	B	-	B	B	B	B	B	A	A	A	-	A	B	B	B	A	B	B	B	B	A	A	B	A	A	B	B	B	B	B	-	A	B	B	B	A	B	A	-
S2417_2_7B_1	7B_1	0	A	B	A	-	A	A	B	-	-	B	-	B	B	B	A	B	A	A	A	A	A	A	A	-	-	B	A	A	B	A	A	B	B	B	B	B	B	A	-	B	A	A	A	B	A	A	A
A_99_P020824	7B_1	10	A	B	A	A	A	A	B	A	A	B	B	-	B	B	B	B	A	A	A	A	A	A	A	B	B	B	A	A	B	A	-	B	B	B	A	B	B	A	B	B	A	A	A	B	A	A	A
A_99_P169244	7B_1	10.6	A	B	A	A	A	A	B	A	A	B	B	-	B	B	B	B	A	A	A	A	A	A	A	B	B	B	A	A	B	A	-	B	B	B	A	B	B	A	B	B	A	A	A	B	A	A	A
S2419_3_7B_1	7B_1	22.2	A	B	B	A	A	A	B	B	A	B	B	B	B	B	B	B	A	A	A	A	A	A	A	B	B	-	A	A	B	A	A	-	B	B	A	B	B	A	A	B	A	A	-	-	A	A	A
Xgwm611_7B_1	7B_1	26	A	B	B	A	A	A	B	-	A	B	B	B	B	B	B	B	A	A	A	A	A	A	A	B	A	B	A	B	B	A	A	B	B	B	A	B	B	A	A	B	A	A	-	B	A	A	B
A_99_P423277	7B_1	30.4	A	B	B	A	A	A	B	B	A	B	B	B	B	B	B	B	A	A	A	A	A	A	A	B	A	B	A	B	B	A	A	B	B	B	A	B	B	A	A	B	A	A	A	B	A	A	B
A_99_P464172	7B_1	34.1	A	B	B	A	A	A	B	B	A	B	B	B	B	B	B	B	A	A	A	A	A	A	-	B	A	B	-	B	B	-	A	B	B	B	A	B	B	A	A	B	A	A	A	B	A	A	B
A_99_P293761	7B_1	34.7	A	B	B	A	A	A	B	B	A	B	B	A	B	B	B	B	A	A	A	A	A	A	-	B	A	B	A	B	B	-	A	B	B	B	A	B	B	A	A	B	-	A	A	B	A	A	B
S1813_4_7B_1	7B_1	37.2	A	B	B	A	A	A	B	B	A	B	B	A	B	B	B	B	B	A	A	A	A	A	A	B	A	B	A	B	B	A	A	B	B	B	A	A	B	A	A	B	A	A	B	B	A	A	B
S1817_8_7B_1	7B_1	37.8	A	B	B	A	A	A	A	B	A	-	B	A	B	B	B	B	B	A	A	A	A	A	A	B	A	B	A	B	B	A	A	B	B	B	A	A	B	A	A	B	A	A	B	B	A	A	B
S1814_12_7B_1	7B_1	38.4	A	B	B	A	A	A	-	-	A	B	B	A	B	B	B	B	-	A	-	A	A	A	A	B	A	B	A	B	B	A	A	B	B	B	A	A	-	-	A	B	A	A	B	-	A	A	B
S2519_3_7B_1	7B_1	39.1	A	B	B	-	-	A	A	-	A	B	B	A	B	B	B	B	-	A	A	A	A	-	A	B	A	B	A	B	B	A	A	B	B	B	A	A	B	A	A	B	A	A	B	B	A	A	B
S1320_5_7B_1	7B_1	48.1	A	B	B	-	A	-	-	B	B	B	B	A	B	B	B	B	-	A	A	A	-	A	-	B	A	B	A	-	B	-	A	B	-	B	A	A	B	A	A	B	-	-	B	-	-	A	B
A_99_P432007	7B_2	0	A	B	B	B	A	A	B	A	A	B	B	B	B	A	A	B	A	A	A	A	B	A	A	B	B	B	A	A	A	A	B	A	B	A	B	B	B	A	B	A	A	A	A	B	A	B	A
A_99_P555392	7B_2	0.6	A	B	B	B	A	A	B	A	A	B	B	B	B	A	A	B	A	A	A	A	B	A	A	B	B	A	A	A	A	A	B	A	B	A	B	B	B	A	B	A	A	A	A	B	A	B	A
A_99_P537062	7B_2	1.2	A	B	B	B	A	A	B	A	A	B	B	-	B	A	A	B	A	A	A	A	B	A	A	B	B	A	A	A	A	-	B	A	B	A	B	B	B	A	B	A	A	A	A	B	A	B	A
A_99_P160167	7B_2	1.8	A	B	B	B	A	A	B	A	A	B	B	-	B	A	A	B	A	A	A	A	B	A	A	B	B	A	A	A	A	-	B	A	B	A	B	B	B	A	B	A	A	A	A	B	A	B	A
A_99_P327546	7B_2	2.4	A	B	B	B	A	A	B	A	A	B	B	-	B	A	A	B	A	A	A	A	B	A	A	B	B	A	A	A	A	-	B	A	B	A	B	B	B	A	B	A	A	A	A	B	A	B	A
Xgwm46_7B_2	7B_2	3.7	A	B	B	B	A	A	B	A	A	-	-	B	B	A	A	B	A	A	A	A	B	A	A	B	B	A	A	A	A	A	B	A	B	A	B	B	B	A	B	A	A	A	A	B	A	B	A
WG180u_7B_2	7B_2	4.4	A	-	-	B	A	A	-	A	-	-	-	B	B	-	A	B	A	A	A	A	B	A	A	B	B	A	A	A	A	A	B	A	-	A	B	B	B	A	B	A	A	A	A	B	A	B	-
S1818_11_7B_2	7B_2	11.8	A	B	A	A	A	B	B	A	A	-	B	B	B	A	A	B	A	A	A	A	A	A	A	B	B	A	A	A	B	A	B	A	B	A	B	-	B	A	B	A	A	A	A	-	A	B	A
S2520_1_7B_2	7B_2	15	A	A	A	A	A	B	B	A	A	A	A	B	B	A	A	B	A	A	A	-	A	A	-	-	B	A	A	A	B	A	B	A	A	A	B	B	A	A	B	A	A	A	A	B	A	B	A
A_99_P455047	7D	0	A	B	A	A	B	B	B	B	B	A	A	B	B	B	B	A	A	A	B	A	A	B	B	B	A	A	A	A	B	B	B	A	B	B	A	B	B	A	A	A	A	B	B	B	B	A	B
A_99_P355566	7D	17	A	B	A	B	B	B	B	B	B	A	A	B	B	B	B	B	A	A	B	A	A	B	B	A	A	A	A	A	B	-	B	A	B	B	A	-	B	A	A	A	A	B	B	B	B	A	B
A_99_P438362	7D	17.6	A	B	A	B	B	A	B	B	B	A	A	B	B	B	B	B	A	A	B	A	A	B	B	A	A	A	A	A	B	-	B	A	B	B	A	-	B	A	A	A	A	B	B	B	B	A	B
A_99_P549752	7D	18.2	A	B	A	B	B	A	B	B	B	A	A	B	B	B	B	B	A	A	B	A	A	B	B	A	A	A	B	A	B	-	B	A	B	B	A	-	B	A	A	A	A	B	B	B	B	A	B
A_99_P502032	7D	18.8	A	B	A	B	B	A	B	B	B	A	A	B	B	B	B	B	A	A	B	A	A	B	B	A	A	A	B	A	B	-	B	A	B	B	A	-	B	A	A	A	A	B	B	B	B	A	B
Xgwm437_7D	7D	21.9	A	B	B	B	B	A	B	B	B	A	A	B	B	B	B	B	A	A	B	A	A	B	B	A	A	A	B	A	B	B	B	A	B	B	A	B	B	A	A	A	A	B	A	B	B	A	B
Xgwm111_7D	7D	22.5	A	B	B	B	B	B	B	B	B	A	A	B	B	B	B	B	A	A	B	A	A	B	B	A	A	A	-	A	B	B	B	A	B	B	A	B	B	A	A	A	A	B	A	B	B	A	B
S1515_1_7D	7D	23.1	A	B	B	B	B	B	B	B	B	A	A	B	B	B	B	B	B	A	B	A	-	B	B	A	A	A	B	A	B	-	B	A	B	B	A	B	-	A	A	A	A	B	A	B	B	A	B
Xgwm44_7D	7D	29.4	A	B	B	A	B	B	B	B	-	A	A	B	A	B	B	B	B	A	B	A	A	B	B	B	A	A	B	A	B	B	B	A	B	-	-	-	-	A	A	A	A	B	A	B	-	A	B
B092_7D	7D	40.3	A	B	B	A	B	B	B	B	B	B	A	B	A	B	B	A	B	A	B	A	A	B	B	B	B	A	B	A	B	B	B	A	B	B	B	-	A	A	A	A	A	B	A	B	B	A	A
Xgwm885_7D	7D	47	A	-	B	A	-	B	B	B	-	B	-	B	-	B	B	A	B	-	B	-	A	B	B	B	B	A	B	A	B	B	B	-	B	B	B	-	A	A	A	A	A	-	A	B	B	A	A
A_99_P292571	4ABD	0	A	A	B	B	B	A	B	A	B	A	A	A	B	B	A	A	A	A	A	B	B	B	B	A	A	B	B	B	A	A	B	B	B	B	A	A	B	B	B	B	B	A	A	A	B	B	A
S2326_8_4ABD	4ABD	4.4	A	A	B	B	B	A	B	A	B	A	A	A	B	B	A	A	A	A	A	B	B	B	B	A	A	B	B	B	A	-	A	B	B	B	A	A	B	A	A	B	B	A	A	A	B	B	A
S1814_1_4ABD	4ABD	5.3	A	A	B	B	B	A	B	-	B	A	A	A	B	-	A	A	-	-	-	B	B	B	B	A	A	B	B	B	A	A	A	B	B	B	A	A	-	A	A	B	B	A	A	-	B	B	A
S2519_10_4ABD	4ABD	8.1	A	A	B	B	B	-	-	-	B	A	A	A	B	B	A	A	B	A	A	B	A	B	B	A	A	B	B	B	A	A	A	B	B	B	A	A	B	A	A	B	B	A	-	-	B	B	A
Xgwm959A_4ABD	4ABD	15.2	A	A	B	B	B	A	B	A	B	A	A	A	A	B	A	A	B	B	A	B	A	-	B	A	A	A	B	B	B	A	A	A	B	B	B	A	B	A	A	B	B	A	A	A	A	B	A
A_99_P225606	4ABD	15.8	A	A	B	B	B	A	B	A	B	A	A	A	A	B	A	A	B	B	A	B	A	B	B	A	A	A	B	B	B	A	A	A	B	B	B	A	B	A	A	B	B	A	A	A	A	B	A
S1817_5_4ABD	4ABD	17	A	A	B	B	B	A	B	A	B	A	A	A	A	-	A	A	A	B	A	B	B	B	B	A	A	A	B	B	B	A	A	A	B	B	B	A	B	A	A	B	B	A	A	A	A	B	A
S1415_7_4ABD	4ABD	17.6	A	A	B	B	B	A	B	A	B	A	A	A	A	B	A	A	A	B	A	B	B	A	B	A	A	A	B	B	B	A	A	A	B	B	B	A	B	A	A	B	B	A	A	A	A	B	A
S1415_11_4ABD	4ABD	18.2	A	A	B	B	B	A	B	A	B	A	A	A	A	B	A	A	A	B	A	B	B	A	B	A	A	A	B	B	B	A	A	A	B	B	B	A	B	A	A	B	B	A	A	-	A	B	A
S1821_5_4ABD	4ABD	35.1	A	A	B	B	B	-	B	A	B	A	A	A	A	A	A	A	-	B	B	A	B	A	B	A	B	A	B	B	B	A	A	A	B	B	B	A	A	A	A	B	B	B	A	A	A	B	A
A_99_P432867	4ABD	37.1	A	A	B	B	B	A	B	A	B	A	A	A	A	A	A	A	A	B	B	A	B	A	B	A	B	-	B	B	B	A	A	A	B	B	B	-	A	A	A	B	B	B	-	A	A	B	A
A_99_P005661	4ABD	51.4	A	B	B	A	-	A	B	A	B	A	A	A	B	A	A	A	A	B	B	A	-	A	A	A	B	-	B	B	B	B	A	A	B	B	B	-	A	A	A	B	B	B	-	A	B	B	A
S2213_5_4ABD	4ABD	54.5	A	B	B	A	-	-	-	A	B	A	A	A	B	A	A	A	-	B	-	A	B	A	A	A	B	-	B	B	B	B	A	A	B	B	B	-	-	-	-	B	-	B	-	A	B	B	A
[truncated: 116 more columns]
