# Supplementary material for: Time‐course expression QTL‐atlas of the global transcriptional response of wheat to Fusarium graminearum
Source: Plant Biotechnol J. 2017 Apr 21;15(11):1453–64. doi: 10.1111/pbi.12729 (PMC5633761; doi:10.1111/pbi.12729)
Supplement: Supplementary file 6 — Table S2 Significant LOD for FHB field resistance, type II resistance and DON resistance QTL. [file PBI-15-1453-s005.xlsx]

## Sheet: Sheet1
Table S2. Significant LOD for FHB field resistance, type II resistance and DON resistance QTL.
							3B_1		5A_1		6A_1
Test	Phenotypes1	Number of experiments	Years Isolates	Experimental layout, number of replications	Heritability coefficient	Abbrev.	cM	LOD	cM	LOD	cM	LOD	Reference4
severity - field	FHB severity [%]2	4	2 years 2 isolates	randomized complete blocks, 2-4 reps	0.87	RB6	7.4	15,96***	56	9,49***	8.9	5,7***	Buerstmayr et al. (2003)
severity - field	FHB severity [AUDPC]3	4	2 years 2 isolates	randomized complete blocks, 2-4 reps	0.87	MAU_5	7.4	10,27***	56	10,82***	8.9	5,66***	Buerstmayr et al. (2003)
severity - field	Relative ear weight	4	2 years 2 isolates	randomized complete blocks, 2-4 reps	0.85	REW	7	16,81***	50.3	6,45***	17	3,58*	Buerstmayr et al. (2003)
severity - field	FHB severity [%] 1999	2	1 year 2 isolates	randomized complete blocks, 4 reps	0.93	MB6_99	7.4	14,07***	54.6	10,93***	8.9	5,38*	Buerstmayr et al. (2003)
severity - field	FHB severity [AUDPC] 1999	2	1 year 2 isolates	randomized complete blocks, 4 reps	0.93	MAU_5_99	7.4	7,77***	54.6	12,57***	8.9	5,21***	Buerstmayr et al. (2003)
severity - field	FHB severity [%] 2001	2	1 year 2 isolates	randomized complete blocks, 2 reps	0.88	MB6_01	7.4	15,22***	56.5	5,49***	19	5,56***	Buerstmayr et al. (2003)
severity - field	FHB severity [AUDPC] 2001	2	1 year 2 isolates	randomized complete blocks, 2 reps	0.85	MAU_5_01	7.4	12,75***	56.5	5,79***	17	5,22***	Buerstmayr et al. (2003)
severity - field	FHB severity [%] F.graminarum	2	2 years 1 isolate	randomized complete blocks, 2-4 reps	0.78	MB6_FG	7.4	15,09***	56	10,06***	8.9	5,17*	Buerstmayr et al. (2003)
severity - field	FHB severity [AUDPC] F.graminearum	2	2 years 1 isolate	randomized complete blocks, 2-4 reps	0.78	MAU_5_FG	7.4	9,56***	56	11,53***	8.9	5,14***	Buerstmayr et al. (2003)
severity - field	FHB severity [%] F.culmorum	2	2 years 1 isolate	randomized complete blocks, 2-4 reps	0.85	MB6_FC	7.4	15,1***	56.5	8,08***	8.9	5,66***	Buerstmayr et al. (2003)
severity - field	FHB severity [AUDPC] F.culmorum	2	2 years 1 isolate	randomized complete blocks, 2-4 reps	0.85	MAU_5_FC	7.4	9,98***	56	9,16***	8.9	5,63***	Buerstmayr et al. (2003)
severity - field	max FHB severity [%] Hohenheim 2001	1	1 year 1 isolate	randomized complete blocks, 3 reps	0.87	MAX_HOH	7.4	13,93***	56.5	4,44***	25.8	1,498 ns	Buerstmayr et al. (2003)
severity - field	mean FHB severity [%] Hohenheim 2001	1	1 year 1 isolate	randomized complete blocks, 3 reps	0.86	MIT_HOH	7.4	13,23***	56.5	4,19***	25.8	1,6906 ns	Buerstmayr et al. (2003)
type 2 - field	type 2 [AUDPC number of infected spikelets]	4	2 years 2 isolates	randomized complete blocks, 2 reps	0.73	AUBon-2J	7.4	36,88***	56.5	2,9644 ns	9	3,0799 ns	Buerstmayr et al. (2002)
type 2 - field	type 2 [number infected spikelets 22dpi]	4	2 years 2 isolates	randomized complete blocks, 2 reps	0.82	M4-2J	7.4	39,1***	50.3	2,347 ns	14	2,8801 ns	Buerstmayr et al. (2002)
type 2 - field	type 2 [% wilted spikes 22dpi]	4	2 years 2 isolates	randomized complete blocks, 2 reps	0.83	MW4-2J	7.4	42,42***	23	2,1868 ns	15	3,6708 ns	Buerstmayr et al. (2002)
type 2 - greenhouse	type 2 [number infected spikelets 21dpi]	2	2 years 1 isolate	completely randomized design,5 reps	0.8	NIS_21dai	7.4	25,4***	56.5	1,54 ns	20	2,46 ns	Samad Zamini (2016)
DON - greenhouse	DON-bleached spikelets 7dpi	2	2 years 1 toxin (DON)	randomized complete blocks, 2 reps	0.4	DON_B1	6.8	15,39***	0	1,5377 ns	24.5	0,9193 ns	Lemmens et al. (2005)
DON - greenhouse	DON-bleached spikelets 10dpi	2	2 years 1 toxin (DON)	randomized complete blocks, 2 reps	0.87	DON_B2	7.4	30,62***	113.1	1,2617 ns	24.5	2,5676 ns	Lemmens et al. (2005)
DON - greenhouse	DON-bleached spikelets 13dpi	2	2 years 1 toxin (DON)	randomized complete blocks, 2 reps	0.95	DON_B3	7.4	44,13***	113.1	1,3711 ns	24.5	3,1307 ns	Lemmens et al. (2005)
DON - greenhouse	DON-bleached spikelets 16dpi	2	2 years 1 toxin (DON)	randomized complete blocks, 2 reps	0.96	DON_B4	7.4	50,17***	113.1	1,6728 ns	24.5	2,8102 ns	Lemmens et al. (2005)
DON - greenhouse	DON-bleached spikelets [AUDPC]	2	2 years 1 toxin (DON)	randomized complete blocks, 2 reps	0.93	DON_AU	7.4	44,51***	113.1	1,5643 ns	24.5	2,4636 ns	Lemmens et al. (2005)
Phenotypes used for Figure 1 are given in bold type face
1 all data derive from the experimental plots at the IFA Tulln, Austria if not indicated otherwise.								*** <0,0001
2 FHB severity [%] = % infected spikelets 26 days post inoculation (dpi)								**<0,001
3 FHB severity [AUDPC] = area under the diseasde progress curve								*<0,01
4 detailed trial descriptions available in the cited publications								ns >0,1
