# Supplementary material for: Time‐course expression QTL‐atlas of the global transcriptional response of wheat to Fusarium graminearum
Source: Plant Biotechnol J. 2017 Apr 21;15(11):1453–64. doi: 10.1111/pbi.12729 (PMC5633761; doi:10.1111/pbi.12729)
Supplement: Supplementary file 7 — Table S3 Distribution of eQTL per target gene. [file PBI-15-1453-s001.xlsx]

## Sheet: Sheet1
Table S3. Distribution of eQTL per target gene.
30 hai
eQTL/gene	eQTL	DEG	CM-82036 specific DEG	Remus specific DEG
1	10595	92	14	15
2	4114	22	1	5
3	774	4	-	2
4	64	-	-	-
5	5	-	-	-
Total	15552	118	15	22
50 hai
eQTL/gene	eQTL	DEG	CM-82036 specific DEG	Remus specific DEG
1	10967	1489	323	431
2	4174	265	59	80
3	687	28	6	9
4	60	3	1	1
Total	15888	1785	389	521
