# Supplementary material for: Time‐course expression QTL‐atlas of the global transcriptional response of wheat to Fusarium graminearum
Source: Plant Biotechnol J. 2017 Apr 21;15(11):1453–64. doi: 10.1111/pbi.12729 (PMC5633761; doi:10.1111/pbi.12729)
Supplement: Supplementary file 8 — Table S4 eQTL colocalizing with phenotypic QTL. [file PBI-15-1453-s002.xlsx]

## Sheet: eQTL in Fhb1 30_50hai
Supplementary Table S5. eQTL mapping into the Fhb1 interval at 30 hai and 50 hai (chromosome 3B; position 5-8 cM). eQTL in red exist at both time points, an asterisc highlights eQTL that control genes differentially expressed between mock and F. graminearum treatments in the parental lines (p-value < 0.01, fold change > 2)
	30 hai
	eQTL	LOD	IWGSC Genes	EST/Probeset ID	Annotation
	CUST_995_PI425885773	20.77		Ta.27757.1.S1_at	Glycine-rich protein GRP
	A_99_P235951	5.66	Traes_3AS_5587F2F9F.1		Ribosomal protein L6 family
	A_99_P260386	4.82	Traes_4AS_254B6D654.1	TC418463, CK162597	Phosphoenolpyruvate carboxykinase
	A_99_P254776	3.77	Traes_1DL_8F653C2D9.2		Kinase-related protein
	A_99_P119754	3.91	Traes_3B_00712301E.1	TC41192, CJ686692	Homeobox-leucine zipperprotein
	A_99_P538697	3.53		TC447904	-
	CUST_992_PI425860077	24.57		Ta.27757.1.S1_at	Glycine-rich protein GRP18
	CUST_700_PI425885773	16.28			Triticum aestivum chromosome 3B-specific BAC library
	CUST_913_PI425860077	15.89		Ta.23324.1.S1_at	Triticum aestivum chromosome 3B-specific BAC library
	A_99_P088070	4.96	Traes_1DS_49778D85D.1	TC41547, BQ838732	hypothetical protein
	A_99_P449707	16.25		TC43484	Predicted protein
	CUST_1225_PI425885773	5.22		Ta.9639.1.A1_a_at	-
	A_99_P512052	21.32		TC436959, AK334912	Triticum aestivum cDNA, clone: WT011 H15
	A_99_P029249	4.98	Traes_3B_4B3CA286E.1	TC45257, BG274933	UDP-glucosyl transferase family protein
	A_99_P260396	5.06		TC443674	Phosphoenolpyru- vate carboxykinase
	A_99_P540452	4.86		TC448696	Dehydrogenase - Vibrio vulnificus
	A_99_P436972	5.4		TC39444	Cytochrome coxidase subunit 1
	A_99_P072530	15.62		TC48658, CD862919	Glycine-rich protein GRP18
	CUST_579_PI425860077	4.65	Traes_3B_1B523D215.4		Protein kinase-like
	50 hai
	A_99_P565017	3.67		TC457980	_
✶	CUST_689_PI425885773	4.34	Traes_3B_8901FB437.1		F-box domain containing protein
	A_99_P565007	8.2	Traes_3B_E23F2C86F.5	TC458008,AK335368	protein unknown function
	A_99_P154242	4.87		TC385645	Lipase (Class 3) family-like pro- tein
	A_99_P199271	9.84			Chinese Spring clone BAC 36I14
	A_99_P549567	9.93	Traes_3AS_2A0765E10.2	TC452129,CD928722	Uncharacterized protein
✶	A_99_P628426	5.01	Traes_4AL_661613B77.1	TC428473,EF561284	Triticum aestivum, alpha-gliadin (Gli-Z4) mRNA
	A_99_P303526	4.74	Traes_6DS_2207A3BC4.6	TC383304,AK336025	ataxin-2 related protein
✶	A_99_P362936	8.06	Traes_1BL_8E966A86B.5	NP799404,AB090158	G protein alpha subunit
	A_99_P149697	4.2	Traes_5BL_B6C40E5BE.1	TC440982,CJ805462	hypothetical protein
	A_99_P007311	4.16		TC379316,CK218017	signal peptidase complex subunit 3
✶	A_99_P448622	3.86	Traes_1BL_0911A8BBA.6	TC402715,TC402715	Uncharacterized protein
	A_99_P252196	6.08	Traes_4BS_FC1DB7643.1		Triticum aestivum cDNA, clone: SET6 E10, cultivar: Chinese Spring
✶	A_99_P363191	3.99		TC445494	_
	A_99_P104160	4.26	Traes_2AS_20AD90CA61.1	TC436863	Tasselseed2-like short-chain dehydrogenase/reductase - Hordeum vulgare
	A_99_P300021	3.81	Traes_3AS_DF3602FC6.4	TC414397	homology to C-type lectin recep- tors
✶	CUST_579_PI425860077	7.49	Traes_3B_1B523D215.4		Protein kinase-like
✶	A_99_P260396	4.23		TC443674	Phosphoenolpyru- vate carboxykinase
	A_99_P540452	4.39		TC448696	Dehydrogenase - Vibrio vulnificus
	A_99_P072530	7.71		TC48658, CD862919	Glycine-rich protein GRP18
	A_99_P436972	16.78		TC39444	Cytochrome coxidase subunit 1

## Sheet: eQTL in Qfhs.ifa-5A 30_50 hai
eQTL mapping into the Qfhs-ifa.5A interval at 30 hai and 50 hai. eQTL in red exist at both time points, an asterisc highlights eQTL that control genes differentially expressed between mock and F. graminearum treatments in the parental lines (p-value < 0.01, fold change > 2)
30 hai
eQTL	Cluster (Figure S4)	LOD	Genes	EST/Probeset ID	Annotation
CUST_1398_PI425860077	4	70.33		TaAffx.9181.1.S1_at
A_99_P108595	4	70.06		TC443516
A_99_P421982	3	68.69	Traes_5AS_62732B2A9.2	TC382243	Two-component system regulatory protein
A_99_P282976	3	59.85			Gag-pol polyprotein
CUST_769_PI425885773	4	59.4	Traes_6AS_F9E75ED21.2	Ta.1282.4.S1_at	LTP3 | lipid transfer family protein precursor,
CUST_1022_PI425860077	3	58.18	Traes_5BS_CA6CC129E.5	Ta.28795.1.S1_at	vacuolar protein sorting 34
A_99_P452362	3	57.99	Traes_5DS_C2F26C333.2	TC405357
A_99_P153387	3	57.52		TC394692
CUST_1123_PI425860077	4	57.44		Ta.6352.3.A1_a_at	XH/XS domain-containing protein|
A_99_P376282	3	54.46		TC430571
A_99_P499212	3	53.52		TC431390	Hypothetical protein
A_99_P352346	4	50.41	Traes_6DL_A73BDE43F.1	TC433868	cysteine-rich RLK (RECEPTOR-like protein kinase) 23
A_99_P216306	4	50.1	Traes_5DL_3CE365C74.2	TC374519	Inositol monophosphatase family protein
CUST_808_PI425860077	3	50.07	Traes_3DS_C03BCFE62.1	Ta.14520.3.S1_a_at	NAD(P)H dehydrogenase B4
CUST_1085_PI425860077	4	49.82		Ta.5281.1.S1_at	alpha/beta-Hydrolases superfamily protein
CUST_810_PI425885773	4	48.77		Ta.14520.2.S1_at	Predicted protein
A_99_P464297	4	47.63	Traes_5BS_AD4B22E19.4	TC413279	F-box domain containing protein
A_99_P135625	3	46.75		TC402407	Predicted protein
A_99_P462642	3	45.82		TC412220	unknown protein LOCATED IN: chloroplast
A_99_P150857	4	44.83		TC440745
A_99_P457732	4	44.25	Traes_7DL_5F29AA8A8.1	TC409007
CUST_640_PI425860077	4	43.53
A_99_P253626	4	43.31	Traes_5AS_D71CD62EA.5	TC379010	cullin-associated and neddylation dissociated
A_99_P259816	4	43.04	Traes_5BL_2B671FBD2.1		Hypothetical protein
A_99_P007731	1	40.77		TC450187	Metallo-hydrolase/oxidoreductase superfamily protein
A_99_P505187	4	40.53		TC434017	SGF29 tudor-like domain
A_99_P203891	3	40.4	Traes_5DS_9277AC663.2		glutathione S-transferase zeta 1
CUST_604_PI425860077	4	40.22	Traes_4DL_C4877C20D.2
A_99_P108440	4	37.89	Traes_5DL_C92E862A2.18		SU(VAR)3-9 homolog 5
CUST_896_PI425860077	4	37.82		Ta.23102.1.S1_at	cullin-associated and neddylation dissociated
A_99_P302581	4	37.75	Traes_5AS_A21865D2A.1	TC378769	alpha/beta-Hydrolases superfamily protein
A_99_P206861	3	35.71	Traes_5AS_EA4DD5101.1	TC434516	RNA-binding protein
A_99_P453322	4	34.58	Traes_5BS_0E20F22E0.1	TC406005	ABC transporter related
A_99_P362636	3	33.86
A_99_P361756	1	29.3	Traes_5AL_1BA61DAB5.1		oxidoreductase superfamily protein
A_99_P432697	4	28.7	Traes_6BL_34C164C83.1	TC390622	NusG antitermination factor
A_99_P233811	3	28.31	Traes_5BS_CCCD15209.2
A_99_P300376	4	28.24	Traes_5DS_F2FEE3642.1	TC404155	NAD(P)-linked oxidoreductase superfamily protein
A_99_P350196	3	28.18		TC417830	N-acetyltransferase, Alkaliphilus metalliredigens
A_99_P358976	3	27.25		TC420805
A_99_P311531	3	24.71		TC390406	Tetrapyrrole (Corrin/Porphyrin) Methylases
CUST_1194_PI425860077	4	24.26	Traes_5AS_D42C83AB8.4	Ta.867.1.A1_at	ATPAP27, PAP27 | purple acid phosphatase 27
A_99_P118800	4	23.71	Traes_5BS_DADEB6442.4		IAA gene family member,
A_99_P470162	4	22.07	Traes_3B_44DB85C26.4	TC416660
A_99_P228251	4	20.84	Traes_5DS_2CB2935F3.1	TC422931	Ribosome associated membrane protein RAMP4
CUST_1090_PI425885773	4	19.45		Ta.5281.1.S1_at	alpha/beta-Hydrolases superfamily protein
A_99_P380357	3	19.31		TC435945
A_99_P401047	4	16.02	Traes_5BL_C2EE6DB46.5	TC458224
A_99_P061608	4	14.68		TC394280	Ubiquitin carboxyl-terminal hydrolase
A_99_P367182	4	14.61	Traes_5AL_AA8E88E2C.1	TC418157
A_99_P038329	6	12.96	Traes_5BL_AD734CCEF.1
A_99_P350376	3	12.7	Traes_2DL_4A52A4432.1	TC410980
A_99_P395232	7	12.66		TC375029
A_99_P438542	1	12.51	Traes_5BL_D011ADEC6.1	TC456622	Kinesin, motor region
A_99_P509567	3	12.06	Traes_5DS_6D7CFBAEA.3	TC441428
A_99_P344176	6	11.74	Traes_5AL_0ECDD86DC.4	TC400816	Polynucleotidyl transferase, ribonuclease H-like superfamily protein
A_99_P434892	6	10.88	Traes_5AS_4BD034846.1	TC392430
A_99_P130830	3	10.81	Traes_5DS_CE25AFF05.1	TC383125
CUST_1026_PI425885773	3	8.24		Ta.28795.1.S1_at	vacuolar protein sorting 34 phosphatidylinositol 3-kinase,
A_99_P442622	3	7.83	Traes_5BS_83CDABBCF.1	TC398399	HMT-2, ATHMT-2, HMT2 | homocysteine methyltransferase 2
A_99_P206396	1	7.75	Traes_5DL_3635C9773.5	TC384676	Protein of unknown function,
CUST_858_PI425860077	3	7.66	Traes_5BL_CD9341A13.1	Ta.20465.1.S1_at	metacaspase 9
A_99_P395337	7	7.59	Traes_5BS_ED7D2F94F.1	TC412410	whole genome shotgun sequence
A_99_P361731	7	7.3	Traes_5BS_9E8C8FAB0.5		sulfotransferase domain containing protein
A_99_P020744	6	7.08	Traes_5AS_B310AA218.1	TC392731	LSD1 zinc finger family protein
A_99_P304941	4	6.91	Traes_5DS_52789690F.2	TC376890	MATH domain containing protein Hypothetical protein
A_99_P213506	6	6.41	Traes_5AS_238F990CC.4	TC375693	SYP52, ATSYP52 | syntaxin of plants 52
CUST_900_PI425885773	5	6.12		Ta.23102.1.S1_at	cullin-associated and neddylation dissociated
A_99_P258891	2	5.84	Traes_4DL_D6D553E47.1	TC417121	late embryogenesis abundant protein D-34
A_99_P136005	1	5.41			Histidine-containing phosphotransfer protein
*A_99_P256571	5	5.37	Traes_4DL_7C1FE7A7D.2	TC371529
A_99_P352716	5	5.34	Traes_1DL_1F003CA3A.1	TC393227	Major facilitator superfamily protein tetracycline transporter protein, putative,
A_99_P261301	3	5.12	Traes_5DS_F4E2D3CF5.1	TC427193	soluble epoxide hydrolase
A_99_P336066	5	5.11	Traes_5DL_61D183EBD.15	TC386322	TAF2 | TBP-associated factor 2 (transcription factor)
A_99_P315036	5	5	Traes_5AL_8859CF75B.1	TC446646	RNI-like superfamily protein F-box/LRR domain containing protein
A_99_P338096	5	4.97	Traes_5AL_EA802A833.4		protease Do-like 14,
A_99_P520867	1	4.71		TC445137	Glycine rich protein
A_99_P503302	3	4.64	Traes_2DS_D554E8024.1	TC433113	hypothetical protein
A_99_P562667	2	4.54		TC457121	Cyclin-B2-2
A_99_P424377	5	4.45	Traes_5AL_47DED5CF0.1	TC384239	alpha/beta-Hydrolases superfamily protein
A_99_P161287	2	4.38			hypothetical protein
*A_99_P379882	2	4.35	Traes_4BL_2603DBED2.1	TC437154	Mitochondrial import inner membrane translocase subunit Tim17/Tim22/Tim23 family protein
A_99_P380992	2	4.3	Traes_7DL_5F02ABE68.1	TC440640	hypothetical protein
CUST_1381_PI425860077	2	4.26		TaAffx.78553.1.S1_at	hypothetical protein
A_99_P054087	5	4.26		TC411063
A_99_P194523	6	4.24		TC415288	RNI-like superfamily proteinF-box domain and LRR containing protein
A_99_P448762	1	4.21		TC402800
A_99_P261316	7	4.16
*A_99_P354726	6	4.14	Traes_2BS_2E20B1C17.1	TC430873	FAD-binding Berberine family protein
A_99_P024794	6	4.14	Traes_5BL_7882E59DA.2	TC389592	Tetrapyrrole (Corrin/Porphyrin) Methylases diphthine synthase,
A_99_P010874	6	4.12	Traes_5AL_DA8DC6467.6	TC400893	glutamine-fructose-6-phosphate transaminase (isomerizing)ssugar bindingtransaminases
A_99_P355526	7	4.06	Traes_7AS_92DBFAC83.2	TC387503	serine carboxypeptidase-like 19
A_99_P316836	2	4.01	Traes_6DL_FC24FE47B.1
A_99_P345536	5	3.99	Traes_2DL_9C06795A2.1	TC409834	Leucine-rich repeat receptor-protein kinase
A_99_P260211	2	3.84	Traes_3B_96705EE0F.1	TC419222	unknown protein seed maturation protein PM41
A_99_P545052	1	3.81		TC450377	conserved hypothetical protein
A_99_P039649	7	3.77
A_99_P126600	5	3.74	Traes_6DS_AFF268B3B.1	TC408830	Glutathione S-transferase family protein |
A_99_P464882	5	3.69	Traes_1AL_0AA9AB665.1	TC413576	whole genome shotgun sequence 60S ribosomal protein L9
A_99_P441467	6	3.67	Traes_5AS_45075D4F0.1	TC397517	mannose-1-phosphate guanylyltransferase (GDP)s;GDP-galactose
A_99_P090600	1	3.63	Traes_5BL_DD4C9F446.6		NB-ARC domain containing protein
A_99_P237101	2	3.62	Traes_2BS_24A90CFAB.1		Probable polysaccharide biosynthesis related protein;
A_99_P486427	2	3.57	Traes_5BL_8B9B2D843.1	TC425435	GRAM domain family protein
A_99_P328416	6	1.85	Traes_7DL_5FB506499.1	TC423560	ELMO/CED-12 family protein
50 hai
eQTL	Cluster (Figure S4)	LOD	Genes	EST/Probeset ID	Annotation
CUST_1398_PI425860077	3	70.33		TaAffx.9181.1.S1_at
A_99_P108595	3	70.06		TC443516
A_99_P421982	2	68.69	Traes_5AS_62732B2A9.2	TC382243	Two-component system regulatory protein
A_99_P282976	2	59.85			Gag-pol polyprotein
CUST_769_PI425885773	3	59.4	Traes_6AS_F9E75ED21.2	Ta.1282.4.S1_at	LTP3 | lipid transfer family protein precursor,
CUST_1022_PI425860077	2	58.18	Traes_5BS_CA6CC129E.5	Ta.28795.1.S1_at	vacuolar protein sorting 34
A_99_P452362	2	57.99	Traes_5DS_C2F26C333.2	TC405357
A_99_P153387	2	57.52		TC394692
*CUST_1123_PI425860077	3	57.44		Ta.6352.3.A1_a_at	XH/XS domain-containing protein|
A_99_P376282	2	54.46		TC430571
*A_99_P499212	2	53.52		TC431390	Hypothetical protein
A_99_P352346	3	50.41	Traes_6DL_A73BDE43F.1	TC433868	cysteine-rich RLK (RECEPTOR-like protein kinase) 23
A_99_P216306	3	50.1	Traes_5DL_3CE365C74.2	TC374519	Inositol monophosphatase family protein
*CUST_808_PI425860077	2	50.07	Traes_3DS_C03BCFE62.1	Ta.14520.3.S1_a_at	NAD(P)H dehydrogenase B4
CUST_1085_PI425860077	7	49.82		Ta.5281.1.S1_at	alpha/beta-Hydrolases superfamily protein
CUST_810_PI425885773	3	48.77		Ta.14520.2.S1_at	Predicted protein
A_99_P464297	3	47.63	Traes_5BS_AD4B22E19.4	TC413279	F-box domain containing protein
A_99_P135625	2	46.75		TC402407	Predicted protein
A_99_P150857	3	44.83		TC440745
A_99_P457732	3	44.25	Traes_7DL_5F29AA8A8.1	TC409007
CUST_640_PI425860077	3	43.53
A_99_P253626	3	43.31	Traes_5AS_D71CD62EA.5	TC379010	cullin-associated and neddylation dissociated
A_99_P007731	7	40.77		TC450187	Metallo-hydrolase/oxidoreductase superfamily protein
*CUST_604_PI425860077	3	40.22	Traes_4DL_C4877C20D.2
A_99_P108440	3	37.89	Traes_5DL_C92E862A2.18		SU(VAR)3-9 homolog 5
*A_99_P302581	7	37.75	Traes_5AS_A21865D2A.1	TC378769	alpha/beta-Hydrolases superfamily protein
A_99_P206861	2	35.71	Traes_5AS_EA4DD5101.1	TC434516	RNA-binding protein
A_99_P362636	2	33.86
A_99_P361756	7	29.3	Traes_5AL_1BA61DAB5.1		oxidoreductase superfamily protein
A_99_P233811	2	28.31	Traes_5BS_CCCD15209.2
A_99_P300376	3	28.24	Traes_5DS_F2FEE3642.1	TC404155	NAD(P)-linked oxidoreductase superfamily protein
A_99_P350196	2	28.18		TC417830	N-acetyltransferase, Alkaliphilus metalliredigens
*A_99_P358976	2	27.25		TC420805
A_99_P311531	2	24.71		TC390406	Tetrapyrrole (Corrin/Porphyrin) Methylases
CUST_1194_PI425860077	3	24.26	Traes_5AS_D42C83AB8.4	Ta.867.1.A1_at	ATPAP27, PAP27 | purple acid phosphatase 27
*A_99_P118800	6	23.71	Traes_5BS_DADEB6442.4		IAA gene family member,
A_99_P187062	2	23.2		TC398614	SU(VAR)3-9 homolog 5 histone-lysine N-methyltransferase,
*A_99_P410732	2	23.09	Traes_5AL_F78546083.1	TC372784	D6PKL2, PK5 | D6 protein kinase like 2
*A_99_P104870	5	23.03		TC402469	tRNA synthetase
A_99_P470162	3	22.07	Traes_3B_44DB85C26.4	TC416660
A_99_P228251	6	20.84	Traes_5DS_2CB2935F3.1	TC422931	Ribosome associated membrane protein RAMP4
CUST_1090_PI425885773	7	19.45		Ta.5281.1.S1_at	alpha/beta-Hydrolases superfamily protein
*A_99_P380357	2	19.31		TC435945
A_99_P401047	3	16.02	Traes_5BL_C2EE6DB46.5	TC458224
A_99_P061608	6	14.68		TC394280	Ubiquitin carboxyl-terminal hydrolase
A_99_P367182	7	14.61	Traes_5AL_AA8E88E2C.1	TC418157
*CUST_625_PI425860077	1	13.29	Traes_5BL_64352E290.1
A_99_P350376	5	12.7	Traes_2DL_4A52A4432.1	TC410980
A_99_P395232	5	12.66		TC375029
A_99_P344176	5	11.74	Traes_5AL_0ECDD86DC.4	TC400816	Polynucleotidyl transferase, ribonuclease H-like superfamily protein
A_99_P434892	5	10.88	Traes_5AS_4BD034846.1	TC392430
A_99_P442622	2	7.83	Traes_5BS_83CDABBCF.1	TC398399	HMT-2, ATHMT-2, HMT2 | homocysteine methyltransferase 2
CUST_853_PI425860077	6	7.64	Traes_5BL_6DAC11BA3.2	Ta.19896.1.A1_at
A_99_P395337	5	7.59	Traes_5BS_ED7D2F94F.1	TC412410	whole genome shotgun sequence
A_99_P000121	1	7.42	Traes_1DS_A22F0D613.3	TC393030	zinc transporter of Arabidopsis thaliana
A_99_P020744	5	7.08	Traes_5AS_B310AA218.1	TC392731	LSD1 zinc finger family protein
A_99_P304941	6	6.91	Traes_5DS_52789690F.2	TC376890	MATH domain containing protein Hypothetical protein
A_99_P372457	7	6.72			Heat shock protein 101
A_99_P261321	8	6.03		TC410344	ATSEH, SEH | soluble epoxide hydrolase
A_99_P136005	6	5.41			Histidine-containing phosphotransfer protein
A_99_P261301	8	5.12	Traes_5DS_F4E2D3CF5.1	TC427193	soluble epoxide hydrolase
A_99_P237141	4	4.7		TC379920	unkown protein
A_99_P378617	1	4.69	Traes_4AL_5EC1ABB77.1	TC444675
A_99_P237111	4	4.69		TC387445	Probable polysaccharide biosynthesis related protein
A_99_P427502	4	4.69		TC386576	Probable polysaccharide biosynthesis related protein
A_99_P418982	4	4.47		TC405258	unkown protein
A_99_P084705	6	4.46			ranscriptional regulator, IclR family
A_99_P161287	5	4.38			hypothetical protein
A_99_P173054	6	4.26	Traes_5AL_D225EAD2C.3
A_99_P536327	1	4.16		TC447082
A_99_P261316	8	4.16
A_99_P024794	5	4.14	Traes_5BL_7882E59DA.2	TC389592	Tetrapyrrole (Corrin/Porphyrin) Methylases diphthine synthase,
A_99_P465227	1	4.13	Traes_1DL_3DC184911.1	TC413768	NAD(P)-binding Rossmann-fold superfamily protein
A_99_P334351	1	4.05		TC451341
A_99_P265821	1	3.98		TC447082	Ribonuclease, Rne/Rng family
A_99_P260211	1	3.84	Traes_3B_96705EE0F.1	TC419222	unknown protein seed maturation protein PM41
A_99_P230601	6	3.78	Traes_5DS_1BD5492E6.1	TC449331	Ribosomal protein S7e family protein
A_99_P194093	5	3.72	Traes_2BL_0A5526764.1		Peroxidase
A_99_P464882	6	3.69	Traes_1AL_0AA9AB665.1	TC413576	whole genome shotgun sequence 60S ribosomal protein L9
A_99_P261056	1	3.65	Traes_1DS_DB6D05EE4.4	TC389993	OPR1, ATOPR1 | 12-oxophytodienoate reductase 1
A_99_P237101	4	3.62	Traes_2BS_24A90CFAB.1		Probable polysaccharide biosynthesis related protein;
A_99_P556552	6	3.59		TC454745
A_99_P032139	5	3.45	Traes_4AL_AEEF11733.2	TC461035	ATATH9, ATH9 | ABC2 homolog 9

## Sheet: eQTL in 6A 30_50 hai
Table S4. eQTL mapping into the QTL interval on chromosome 6A at 30 hai and 50 hai. eQTL in red exist at both time points.
50 hai
eQTL	LOD	IWGSC Genes	EST/Probeset ID	Annotation
A_99_P234116	6.01		CK195105,TC404048	Aquaporin PIP1
CUST_448-PI425860077	3.87		BJ285733	pip1
A_99_P122990	3.95		CJ665395
A_99_P342731	6.28		TC382014
50_hai
eQTL_	LOD	IWGSC Genes	EST/Probeset ID	Annotation
A_99_P037204	3.87		AL816515
A_99_P342731	6.47		TC382014	receptor kinase
