# Supplementary material for: Time‐course expression QTL‐atlas of the global transcriptional response of wheat to Fusarium graminearum
Source: Plant Biotechnol J. 2017 Apr 21;15(11):1453–64. doi: 10.1111/pbi.12729 (PMC5633761; doi:10.1111/pbi.12729)
Supplement: Supplementary file 9 — Table S5 Hotspot‐related eQTL, cluster and GO data. [file PBI-15-1453-s003.xlsx]

## Sheet: Table S6
Table S5 contains hotspot and eQTL related data:
sheet
trans eQTL delta eQTL	content of trans eQTL and delta eQTL for each hotspot and sections of hotspots (comprising groups of genes unique for the hotspot or shared in control with others)
clusters	content of trans eQTL, delta eQTL and heritabilities for clustered groups of eQTL per hotspot. This sheet also includes data on the distribution of hotspot sections in clusters
2B30 - delta5A	contains meta data for all eQTL in the respective hotspots
eQTL30, eQTL50, delta eQTL	contains meta data for the entire list of eQTL detected in the respective analysis
GO enrichments	Enriched GO terms for hotspots, hotspot clusters and groups of genes governed by multiple hotspots. Each section is headed by a description of the respective group.

## Sheet: trans eQTL delta eQTL
								% deltaeQTL
hotspots	trans eQTL (LOD <10)	# eQTL	ratio trans eQTL					hotspots	# eQTL	delta2B eQTL	%	delta4A eQTL	%	delta5A eQTL	%
1B30	351	809	0.433869					1B30	809	11	0.013597	2	0.00247219	11	0.013597
2B30	86	172	0.5					2B30	172	0	0	1	0.00581395	3	0.0174419
4A30	909	1223	0.743254					4A30	1223	23	0.0188062	71	0.058054	73	0.0596893
5A230	2071	2315	0.8946					5A230	2315	20	0.00863931	10	0.00431965	76	0.0328294
6B30	60	215	0.27907					6B30	215	3	0.0139535	1	0.00465116	3	0.0139535
1B50	372	755	0.492715					1B50	755	10	0.013245	4	0.00529801	15	0.0198675
2B50	1885	2091	0.901483					2B50	2091	177	0.0846485	14	0.00669536	102	0.0487805
4A50	919	991	0.927346					4A50	991	32	0.0322906	19	0.0191726	77	0.0776993
5A250	2814	2975	0.945882					5A250	2975	32	0.0107563	6	0.00201681	97	0.032605
6B50	65	192	0.338542					6B50	192	4	0.0208333	1	0.00520833	1	0.00520833
all eQTL30	10658	15552	0.685314					all eQTL30	15552	0	0	0	0	0	0
all eQTl50	11660	15888	0.733887					all eQTl50	15888	0	0	0	0	0	0
hotspot sections	trans 30/50	trans 50 if also 30	average	total	trans eQTL ratio			hotspot sections	# eQTL	delta2B eQTL	%	delta4A eQTL	%	delta5A eQTL	%
1B30	355		355	809	0.438813			1B30	809	11	0.013597	2	0.00247219	11	0.013597
1B30,unique	169		169	229	0.737991			1B30,unique	229	4	0.0174672	0	0	3	0.0131004
1B30_1B50	113	132	122.5	499	0.245491			1B30_1B50	499	3	0.00601202	2	0.00400802	8	0.0160321
1B30_2B30	3		3	5	0.6			1B30_2B30	5	0	0	0	0	0	0
1B30_2B50	43	46	44.5	56	0.794643			1B30_2B50	56	4	0.0714286	0	0	1	0.0178571
1B30_4A30	6		6	11	0.545455			1B30_4A30	11	0	0	0	0	0	0
1B30_4A50	7	8	7.5	9	0.833333			1B30_4A50	9	1	0.111111	0	0	0	0
1B30_5A2_30	15		15	19	0.789474			1B30_5A2_30	19	0	0	0	0	0	0
1B30_5A50	51	54	52.5	65	0.807692			1B30_5A50	65	1	0.0153846	0	0	0	0
1B30_6B30	1		1	1	1			1B30_6B30	1	0	0	0	0	0	0
1B30_6B50	1	0	0.5	1	0.5			1B30_6B50	1	0	0	0	0	0	0
1B50	373		373	756	0.493386			1B50	756	10	0.0132275	4	0.00529101	15	0.0198413
1B50,unique	172		172	186	0.924731			1B50,unique	186	2	0.0107527	2	0.0107527	7	0.0376344
1B50_2B50	59		59	67	0.880597			1B50_2B50	67	4	0.0597015	0	0	1	0.0149254
1B50_4A50	7		7	8	0.875			1B50_4A50	8	1	0.125	0	0	0	0
1B50_5A250	44		44	53	0.830189			1B50_5A250	53	2	0.0377358	0	0	0	0
2B30	87		87	172	0.505814			2B30	172	0	0	1	0.00581395	3	0.0174419
2B30,unique	38		38	52	0.730769			2B30,unique	52	0	0	1	0.0192308	1	0.0192308
2B30_1B50	1	3	2	3	0.666667			2B30_1B50	3	0	0	0	0	0	0
2B30_2B50	31	30	30.5	98	0.311224			2B30_2B50	98	0	0	0	0	0	0
2B30_4A30	2		2	3	0.666667			2B30_4A30	3	0	0	0	0	0	0
2B30_4A50	4	4	4	4	1			2B30_4A50	4	0	0	0	0	0	0
2B30_5A230	9		9	13	0.692308			2B30_5A230	13	0	0	0	0	1	0.0769231
2B30_5A250	8	7	7.5	10	0.75			2B30_5A250	10	0	0	0	0	1	0.1
2B50	1876		1876	2091	0.897178			2B50	2091	177	0.0846485	14	0.00669536	102	0.0487805
2B50,unique	1292		1292	1415	0.913074			2B50,unique	1415	136	0.0961131	5	0.00353357	65	0.0459364
2B50_4A50	133		133	135	0.985185			2B50_4A50	135	15	0.111111	2	0.0148148	14	0.103704
2B50_5A250	220		220	231	0.952381			2B50_5A250	231	9	0.038961	1	0.004329	10	0.04329
2B50_6B50	10		10	10	1			2B50_6B50	10	2	0.2	0	0	0	0
4A30	902		902	1223	0.737531			4A30	1223	23	0.0188062	71	0.058054	73	0.0596893
4A30,unique	440		440	572	0.769231			4A30,unique	572	7	0.0122378	53	0.0926573	25	0.0437063
4A30_1B50	6	10	8	13	0.615385			4A30_1B50	13	1	0.0769231	0	0	0	0
4A30_2B50	77	101	89	104	0.855769			4A30_2B50	104	10	0.0961538	4	0.0384615	6	0.0576923
4A30_4A50	318	399	358.5	471	0.761146			4A30_4A50	471	10	0.0212314	12	0.0254777	39	0.0828025
4A30_4A50_2B50	27	37	32	38	0.842105			4A30_4A50_2B50	38	5	0.131579	1	0.0263158	3	0.0789474
4A30_4A50_5A250	28	47	37.5	51	0.735294			4A30_4A50_5A250	51	0	0	3	0.0588235	4	0.0784314
4A30_5A230	27		27	44	0.613636			4A30_5A230	44	0	0	3	0.0681818	3	0.0681818
4A30_5A250	113	142	127.5	149	0.855705			4A30_5A250	149	1	0.00671141	5	0.033557	10	0.0671141
4A30_6B30	6		6	13	0.461538			4A30_6B30	13	1	0.0769231	0	0	0	0
4A30_6B50	3	4	3.5	4	0.875			4A30_6B50	4	0	0	0	0	0	0
4A50	916		916	991	0.924319			4A50	991	32	0.0322906	19	0.0191726	77	0.0776993
4A50,unique	348		348	350	0.994286			4A50,unique	350	11	0.0314286	5	0.0142857	19	0.0542857
4A50_5A250	96		96	100	0.96			4A50_5A250	100	0	0	3	0.03	7	0.07
4A50_6B50	1		1	1	1			4A50_6B50	1	0	0	0	0	0	0
5A230	1049		1049	1222	0.858429			5A230	1222	20	0.0163666	10	0.00818331	76	0.0621931
5A230,unique	560		560	631	0.88748			5A230,unique	631	13	0.0206022	2	0.00316957	50	0.0792393
5A230_1B50	7		7	12	0.583333			5A230_1B50	12	0	0	0	0	0	0
5A230_2B50	103	111	107	115	0.930435			5A230_2B50	115	5	0.0434783	4	0.0347826	14	0.121739
5A230_2B50_4A50	11	12	11.5	12	0.958333			5A230_2B50_4A50	12	0	0	0	0	2	0.166667
5A230_2B50_5A250	24	26	25	29	0.862069			5A230_2B50_5A250	29	0	0	0	0	0	0
5A230_4A30_4A50_5A250	4	11	7.5	12	0.625			5A230_4A30_4A50_5A250	12	0	0	1	0.0833333	1	0.0833333
5A230_4A30_5A250	15	24	19.5	26	0.75			5A230_4A30_5A250	26	0	0	2	0.0769231	1	0.0384615
5A230_4A50	41	49	45	52	0.865385			5A230_4A50	52	1	0.0192308	2	0.0384615	8	0.153846
5A230_4A50_5A250	7	14	10.5	15	0.7			5A230_4A50_5A250	15	0	0	1	0.0666667	1	0.0666667
5A230_5A250	361	366	363.5	442	0.822398			5A230_5A250	442	1	0.00226244	2	0.00452489	5	0.0113122
5A230_6B30	1		1	1	1			5A230_6B30	1	0	0	0	0	0	0
5A230_6B50	7	7	7	7	1			5A230_6B50	7	0	0	0	0	0	0
5A250	2764		2764	2975	0.929076			5A250	2975	32	0.0107563	6	0.00201681	97	0.032605
5A250,unique	1988		1988	2098	0.947569			5A250,unique	2098	18	0.0085796	1	0.000476644	71	0.0338418
5A250_6B50	3		3	3	1			5A250_6B50	3	0	0	0	0	0	0
6B30	63		63	215	0.293023			6B30	215	3	0.0139535	1	0.00465116	3	0.0139535
6B30,unique	41		41	84	0.488095			6B30,unique	84	0	0	0	0	2	0.0238095
6B30_2B50	5	10	7.5	10	0.75			6B30_2B50	10	1	0.1	0	0	0	0
6B30_4A50	2	2	2	2	1			6B30_4A50	2	0	0	0	0	0	0
6B30_5A250	4	8	6	8	0.75			6B30_5A250	8	0	0	0	0	0	0
6B30_6B50	10	14	12	115	0.104348			6B30_6B50	115	3	0.026087	1	0.00869565	1	0.00869565
6B50	70		70	192	0.364583			6B50	192	4	0.0208333	1	0.00520833	1	0.00520833
6B50,unique	43		43	63	0.68254			6B50,unique	63	0	0	0	0	0	0
							0.186076
							0.451509
							0.129307
							0.122045
							0.131312
							0.142431
							0.206194
							0.371094
							0.162794
							0.210893
							0.146229
							0.170533
							0.215315
							0.180458
							0.171408
							0.142364
							0.126534
							0.126141
							0.127885
							0.143108
							0.242453
							0.287886
							0.115883
							0.14565
							0.203054
							0.172212
							0.177598
							0.156958
							0.152623
							0.160726
							0.117405
							0.135991
							0.185018
							0.145709
							0.181242
							0.138314
							0.137353
							0.144346
							0.131293

## Sheet: clusters
hotspot section		hotspot clusters											trans eQTLratio
2B50	# eQTL	1	2	3	4	5	6	7	8	9			cluster	2B50	4A30	4A50	5A30	5A50
2B50	2091	0.240555	0.0650407	0.32616	0.112386	0.14395	0.111908	0	0	0	% of hotspot section allocated to this hotspot		1	0.850895	0.734266	0.933333	0.821839	0.982143
2B50,unique	1415	0.190763	0.0120482	0.433735	0.0823293	0.150602	0.130522	0	0	0			2	0.294118	0.375691	0.968153	0.86747	0.850485
1B30_2B50	56	0.357143	0.0535714	0.178571	0.0535714	0.267857	0.0892857	0	0	0			3	0.97654	0.896825	1	0.829856	0.967509
1B50_2B50	67	0.537313	0.0447761	0.0597015	0.0447761	0.208955	0.104478	0	0	0			4	0.995745	0.795122	0.991935	0.928571	0.826406
2B30_2B50	98	0.22449	0.55102	0.0714286	0	0.0204082	0.132653	0	0	0			5	0.960133	0.930693	0.969697	0.914062	0.97546
4A30_2B50	104	0.201923	0.0192308	0.644231	0.00961538	0.0769231	0.0480769	0	0	0			6	0.935897	0.808511	0.744681	0.913793	0.9511
2B50_4A50	135	0.2	0.0148148	0.311111	0.318519	0.111111	0.0444444	0	0	0			7	-	0.689655	0.657143	0.967742	0.957627
5A230_2B50	115	0.217391	0.026087	0.2	0.426087	0.104348	0.026087	0	0	0			8	-	0.808511	1	-	0.983333
2B50_5A250	231	0.125541	0.021645	0.320346	0	0.333333	0.199134	0	0	0			9	-	0.857143	0.961538	-	-
6B30_2B50	10	0.7	0	0.1	0	0.2	0	0	0	0
2B50_6B50	10	0.6	0	0.3	0	0.1	0	0	0	0			delta eQTL
4A30		1	2	3	4	5	6	7	8	9			cluster	2B50	4A30	4A50	5A30	5A50
4A30	1223	0.233851	0.147997	0.103025	0.167621	0.0825838	0.0384301	0.0711365	0.11529	0.0400654			1	0.0477137	0.027972	0	0.0603448	0.0315934
4A30,unique	572	0.20979	0.222028	0.0576923	0.132867	0.0839161	0.0402098	0.0856643	0.117133	0.0506993			2	0	0.259669	0	0.0619621	0.0601942
1B30_4A30	11	0.272727	0.181818	0	0.363636	0	0.0909091	0.0909091	0	0			3	0.139296	0	0	0.11236	0.00722022
4A30_1B50	13	0.0769231	0.230769	0	0.461538	0	0.0769231	0.153846	0	0			4	0.0553191	0.0146341	0.0403226	0.0879121	0.0293399
2B30_4A30	3	0.333333	0	0	0	0.333333	0	0	0	0.333333			5	0.109635	0.00990099	0.010101	0.0117188	0.0368098
4A30_2B50	104	0.25	0.125	0.125	0.192308	0.0865385	0.0769231	0.0384615	0.0576923	0.0480769			6	0.0512821	0.0638298	0.106383	0.0258621	0.0146699
4A30_4A50	471	0.265393	0.0679406	0.171975	0.159236	0.0806794	0.0382166	0.0636943	0.125265	0.0276008			7	-	0.0229885	0.0285714	0.0215054	0.0310734
4A30_5A230	44	0.340909	0.181818	0.0227273	0.295455	0.0227273	0.0227273	0.0681818	0	0.0454545			8	-	0.035461	0.0196078	-	0.05
4A30_5A250	149	0.261745	0.0402685	0.0536913	0.348993	0.0805369	0.033557	0.0604027	0.0939597	0.0268456			9	-	0.0408163	0	-	-
4A30_6B30	13	0.0769231	0.230769	0	0.461538	0	0.0769231	0.153846	0	0			heritabilities
4A30_6B50	4	0.5	0	0	0.25	0	0	0.25	0	0			cluster	2B50	4A30	4A50	5A30	5A50		dominant parental allele
5A230_4A30_4A50_5A250	12	0.166667	0.166667	0	0.333333	0	0	0.25	0	0.0833333			1	0.186076	0.206194	0.142364	0.203054	0.135991		A	B	B	B	A
5A230_4A30_5A250	26	0.269231	0.115385	0	0.423077	0.0384615	0	0.115385	0	0.0384615			2	0.451509	0.371094	0.126534	0.172212	0.185018		B	B	x	A	B
4A30_4A50_2B50	38	0.289474	0	0.157895	0.131579	0.131579	0.157895	0.0526316	0.0789474	0			3	0.129307	0.162794	0.126141	0.177598	0.145709		B	A	A	B	A
4A30_4A50_5A250	51	0.352941	0.0588235	0.0392157	0.352941	0.0196078	0.0196078	0.0784314	0.0392157	0.0392157			4	0.122045	0.210893	0.127885	0.156958	0.181242		A	A	A	B	A
4A50		1	2	3	4	5	6	7	8	9			5	0.131312	0.146229	0.143108	0.152623	0.138314		A	A	A	A	x
4A50	991	0.24218	0.158426	0.104945	0.125126	0.0998991	0.0948537	0.0706357	0.0514632	0.0524723			6	0.142431	0.170533	0.242453	0.160726	0.137353		A	B	B	A	A
4A50,unique	350	0.2849	0.156695	0.0569801	0.182336	0.0740741	0.0598291	0.0655271	0.0797721	0.037037			7	-	0.215315	0.287886	0.117405	0.144346			B	A	B	B
1B30_4A50	9	0.555556	0.222222	0	0.111111	0	0	0	0.111111	0			8	-	0.180458	0.115883	-	0.131293			A	x		x
1B50_4A50	8	0.625	0.125	0	0	0	0.125	0.125	0	0			9	-	0.171408	0.14565	-	-			x	A
2B30_4A50	4	0.5	0	0	0	0.25	0	0	0.25	0
2B50_4A50	135	0.148148	0.488889	0.0740741	0.148148	0.0814815	0.0296296	0.00740741	0.0222222	0
4A30_4A50	471	0.212314	0.0615711	0.169851	0.0700637	0.131635	0.14862	0.0997877	0.0233546	0.0828025
5A230_4A50	52	0.153846	0.5	0	0.0192308	0.0576923	0.0961538	0.0961538	0.0769231	0
4A50_5A250	100	0.46	0.01	0.04	0.1	0.13	0.07	0.15	0.04	0
6B30_4A50	2	0.5	0.5	0	0	0	0	0	0	0
4A50_6B50	1	0	0	0	0	0	0	1	0	0
4A30_4A50_2B50	38	0.184211	0.236842	0.184211	0.105263	0.184211	0.0789474	0.0263158	0	0
4A30_4A50_5A250	51	0.411765	0.0196078	0.0588235	0	0.137255	0.0784314	0.294118	0	0
5A230_2B50_4A50	12	0.0833333	0.916667	0	0	0	0	0	0	0
5A230_4A30_4A50_5A250	12	0.416667	0	0	0	0	0.166667	0.416667	0	0
5A230_4A50_5A250	15	0.466667	0	0	0	0.0666667	0.133333	0.333333	0	0
5A230		1	2	3	4	5	6	7	8	9
5A230	1222	0.150324	0.250972	0.269114	0.0786177	0.110583	0.100216	0.0401728	0	0
5A230,unique	631	0.107765	0.210777	0.381933	0.118859	0.0871632	0.0380349	0.0554675	0	0
1B30_5A2_30	19	0.263158	0.368421	0.105263	0	0.157895	0.0526316	0.0526316	0	0
5A230_1B50	12	0.416667	0.25	0.0833333	0	0.166667	0	0.0833333	0	0
2B30_5A230	13	0.384615	0.0769231	0.307692	0.153846	0	0	0.0769231	0	0
5A230_2B50	115	0.182609	0.147826	0.391304	0.104348	0.026087	0.0434783	0.104348	0	0
4A30_5A230	44	0.363636	0.386364	0.0681818	0	0.136364	0	0.0227273	0	0
5A230_4A50	52	0.134615	0.134615	0.384615	0.0961538	0.134615	0	0.0961538	0	0
X5A230_5A250		0.196833	0.339367	0.0452489	0.020362	0.180995	0.208145	0.00904977	0	0
5A230_6B30	1	0	0	1	0	0	0	0	0	0
5A230_6B50	7	0.428571	0.142857	0	0.285714	0.142857	0	0	0	0
5A230_2B50_4A50	12	0	0	0.583333	0.166667	0.0833333	0	0.166667	0	0
5A230_2B50_5A250	29	0.310345	0.37931	0.0689655	0.0344828	0.0689655	0.103448	0.0344828	0	0
5A230_4A30_4A50_5A250	12	0.333333	0.166667	0.0833333	0	0.416667	0	0	0	0
5A230_4A30_5A250	26	0.461538	0.269231	0.0384615	0	0.230769	0	0	0	0
5A230_4A50_5A250	15	0.266667	0.266667	0.0666667	0	0.4	0	0	0	0
5A250		1	2	3	4	5	6	7	8	9
5A250	2975	0.244706	0.173109	0.0931092	0.137479	0.0547899	0.137479	0.118992	0.0403361	0
5A250,unique	2098	0.253454	0.129109	0.086708	0.130062	0.0695569	0.138161	0.151977	0.0404955	0
1B30_5A50	65	0.338462	0.123077	0.0461538	0.2	0.0923077	0.0769231	0.0461538	0.0769231	0
1B50_5A250	53	0.188679	0.264151	0	0.301887	0.0377358	0.113208	0.0188679	0.0754717	0
2B30_5A250	10	0.3	0.5	0	0.1	0	0.1	0	0	0
2B50_5A250	231	0.316017	0.268398	0.025974	0.0519481	0.012987	0.229437	0.0562771	0.038961	0
4A30_5A250	149	0.194805	0.463203	0.0562771	0.0865801	0.017316	0.112554	0.047619	0.021645	0
4A50_5A250	100	0.26	0.29	0.11	0.12	0.06	0.07	0.07	0.02	0
5A230_5A250	442	0.174208	0.251131	0.169683	0.217195	0.00452489	0.126697	0.0180995	0.0384615	0
6B30_5A250	8	0.375	0	0	0.125	0	0	0.375	0.125	0
5A250_6B50	3	0.333333	0.333333	0	0	0	0	0.333333	0	0
4A30_4A50_5A250	51	0.215686	0.470588	0.117647	0.0980392	0.0392157	0.0196078	0	0.0392157	0
5A230_2B50_5A250	29	0.241379	0.448276	0.0344828	0.137931	0	0.103448	0.0344828	0	0
5A230_4A30_4A50_5A250	12	0.166667	0.333333	0.166667	0.25	0.0833333	0	0	0	0
5A230_4A30_5A250	26	0.0769231	0.423077	0.115385	0.269231	0.0384615	0.0384615	0.0384615	0	0
5A230_4A50_5A250	15	0.133333	0.266667	0.133333	0.4	0.0666667	0	0	0	0

## Sheet: GO enrichments
Enriched GO terms for hotspots, hotspot clusters and groups of genes governed by multiple hotspots. Each section is headed by a description of the respective group.
i.e.
==> BP_2B50_ 1 .txt <== Biological process related terms (BP) in cluster 1 of hotspot 2B at 50 hai.
==> MF_6B30_6B50 .csv <== Molecular function related terms (MF) in genes under control of hotspot 6B at 30 and 50 hai.
==> BP_6B30 .csv <== BP for the entire 6B hotspot
==> BP_6B30.unique .csv <== BP for eQTL unique to the 6B hotspot (not shared with any other hotspot)
==> BP_2B50_ 1 .txt <==
GOBPID	Pvalue	OddsRatio	ExpCount	Count	Size	Term
1	GO:0046373	0.000259393	Inf	0.0323995	2	2	L-arabinose metabolic process
2	GO:0019321	0.0025128	41.4378	0.0809987	2	5	pentose metabolic process
3	GO:0045185	0.00372957	31.0723	0.0971984	2	6	maintenance of protein location
4	GO:0051651	0.00372957	31.0723	0.0971984	2	6	maintenance of location in cell
5	GO:0044281	0.00411092	2.2256	9.29865	18	574	small molecule metabolic process
6	GO:0042558	0.00867232	17.7453	0.145798	2	9	pteridine-containing compound metabolic process
7	GO:0071704	0.00868519	1.79699	49.9762	61	3085	organic substance metabolic process
8	GO:0051188	0.0109656	5.04889	0.874786	4	54	cofactor biosynthetic process
9	GO:0045980	0.0161997	Inf	0.0161997	1	1	negative regulation of nucleotide metabolic process
10	GO:0006729	0.0161997	Inf	0.0161997	1	1	tetrahydrobiopterin biosynthetic process
11	GO:0000184	0.0161997	Inf	0.0161997	1	1	nuclear-transcribed mRNA catabolic process, nonsense-mediated decay
12	GO:0019295	0.0161997	Inf	0.0161997	1	1	coenzyme M biosynthetic process
13	GO:0006438	0.0161997	Inf	0.0161997	1	1	valyl-tRNA aminoacylation
14	GO:0010563	0.0161997	Inf	0.0161997	1	1	negative regulation of phosphorus metabolic process
15	GO:0046394	0.0311691	2.70455	2.38136	6	147	carboxylic acid biosynthetic process
16	GO:0090305	0.0321401	61.4405	0.0323995	1	2	nucleic acid phosphodiester bond hydrolysis
17	GO:0006379	0.0321401	61.4405	0.0323995	1	2	mRNA cleavage
18	GO:0006633	0.0337364	4.5696	0.712788	3	44	fatty acid biosynthetic process
19	GO:0043436	0.0429677	1.98441	5.42691	10	335	oxoacid metabolic process
20	GO:0006508	0.0429886	2.06476	4.68172	9	289	proteolysis
21	GO:0072350	0.0446296	6.52251	0.340194	2	21	tricarboxylic acid metabolic process
22	GO:0042398	0.0446296	6.52251	0.340194	2	21	cellular modified amino acid biosynthetic process
23	GO:0051220	0.0472981	31.0723	0.0480549	1	3	cytoplasmic sequestering of protein
24	GO:0032065	0.0478251	30.7143	0.0485992	1	3	cortical protein anchoring
25	GO:0072595	0.0478251	30.7143	0.0485992	1	3	maintenance of protein localization in organelle
26	GO:0006621	0.0478251	30.7143	0.0485992	1	3	protein retention in ER lumen
27	GO:0006378	0.0478251	30.7143	0.0485992	1	3	mRNA polyadenylation
==> BP_2B50_ 2 .txt <==
GOBPID	Pvalue	OddsRatio	ExpCount	Count	Size	Term
1	GO:0042256	0.00570992	373.643	0.00571755	1	2	mature ribosome assembly
2	GO:0015780	0.00855346	186.786	0.00857633	1	3	nucleotide-sugar transport
3	GO:0015931	0.0113894	124.5	0.0114351	1	4	nucleobase-containing compound transport
4	GO:0015748	0.0113894	124.5	0.0114351	1	4	organophosphate ester transport
5	GO:0070925	0.0142178	93.3571	0.0142939	1	5	organelle assembly
6	GO:0008643	0.0170386	74.6714	0.0171527	1	6	carbohydrate transport
7	GO:0022618	0.0170386	74.6714	0.0171527	1	6	ribonucleoprotein complex assembly
==> BP_2B50_ 3 .txt <==
GOBPID	Pvalue	OddsRatio	ExpCount	Count	Size	Term
1	GO:0009094	0.000185577	46.6455	0.129217	3	6	L-phenylalanine biosynthetic process
2	GO:0009073	0.000303949	15.6636	0.344578	4	16	aromatic amino acid family biosynthetic process
3	GO:1902221	0.00297739	12.7017	0.301506	3	14	erythrose 4-phosphate/phosphoenolpyruvate family amino acid metabolic process
4	GO:1902578	0.00677313	2.07275	9.64818	18	448	single-organism localization
5	GO:0042493	0.00732907	8.72386	0.409186	3	19	response to drug
6	GO:0006855	0.00732907	8.72386	0.409186	3	19	drug transmembrane transport
7	GO:0009889	0.00907283	2.14465	7.68839	15	357	regulation of biosynthetic process
8	GO:2001141	0.0137433	2.08564	7.32228	14	340	regulation of RNA biosynthetic process
9	GO:0006355	0.0137433	2.08564	7.32228	14	340	regulation of transcription, DNA-templated
10	GO:0019219	0.0151048	2.05865	7.40842	14	344	regulation of nucleobase-containing compound metabolic process
11	GO:0060255	0.0162283	1.98813	8.2268	15	382	regulation of macromolecule metabolic process
12	GO:0007205	0.0184795	11.545	0.215361	2	10	protein kinase C-activating G-protein coupled receptor signaling pathway
13	GO:0009298	0.0215361	Inf	0.0215361	1	1	GDP-mannose biosynthetic process
14	GO:0055085	0.0317411	2.08718	5.13389	10	244	transmembrane transport
15	GO:0097659	0.0422761	1.76917	8.48523	14	394	nucleic acid-templated transcription
16	GO:0009225	0.0426124	45.8304	0.0430722	1	2	nucleotide-sugar metabolic process
17	GO:0006468	0.0459828	1.68406	10.2081	16	474	protein phosphorylation
==> BP_2B50_ 4 .txt <==
GOBPID	Pvalue	OddsRatio	ExpCount	Count	Size	Term
1	GO:0015979	6.05886e-13	29.1801	0.640938	12	57	photosynthesis
2	GO:0009765	2.81016e-10	69.7038	0.191157	7	17	photosynthesis, light harvesting
3	GO:0033014	3.77756e-08	45.0653	0.213646	6	19	tetrapyrrole biosynthetic process
4	GO:0006778	2.80385e-07	53.2819	0.157423	5	14	porphyrin-containing compound metabolic process
5	GO:0008152	6.16815e-07	Inf	46.3724	59	4124	metabolic process
6	GO:0042440	2.06201e-06	31.9321	0.22489	5	20	pigment metabolic process
7	GO:0006412	2.21782e-06	4.99018	4.22794	16	376	translation
8	GO:0006518	4.68211e-06	4.68136	4.47532	16	398	peptide metabolic process
9	GO:0043604	4.99801e-06	4.65504	4.49781	16	400	amide biosynthetic process
10	GO:0015995	1.26298e-05	141.436	0.0552802	3	5	chlorophyll biosynthetic process
11	GO:1901566	3.85691e-05	3.80755	5.96098	17	588	organonitrogen compound biosynthetic process
12	GO:0009657	0.00012432	Inf	0.022489	2	2	plastid organization
13	GO:0010027	0.00012432	Inf	0.022489	2	2	thylakoid membrane organization
14	GO:0051188	0.000314017	9.71088	0.607204	5	54	cofactor biosynthetic process
15	GO:0034641	0.000376594	2.5734	14.7078	27	1308	cellular nitrogen compound metabolic process
16	GO:0006457	0.00548529	4.85968	1.14694	5	102	protein folding
17	GO:0044249	0.00561249	2.17315	12.3224	21	1185	cellular biosynthetic process
18	GO:0009987	0.00575468	2.25765	37.5342	47	3338	cellular process
19	GO:0009059	0.00734257	2.16401	10.0414	18	893	macromolecule biosynthetic process
20	GO:0010380	0.0112445	Inf	0.0112445	1	1	regulation of chlorophyll biosynthetic process
21	GO:0018160	0.0112445	Inf	0.0112445	1	1	peptidyl-pyrromethane cofactor linkage
22	GO:0051193	0.0112445	Inf	0.0112445	1	1	regulation of cofactor metabolic process
23	GO:1901401	0.0112445	Inf	0.0112445	1	1	regulation of tetrapyrrole metabolic process
24	GO:0008033	0.020741	10.078	0.22489	2	20	tRNA processing
25	GO:0006432	0.0223647	89.431	0.022489	1	2	phenylalanyl-tRNA aminoacylation
26	GO:0009052	0.0223647	89.431	0.022489	1	2	pentose-phosphate shunt, non-oxidative branch
27	GO:0044802	0.0227605	9.54571	0.236135	2	21	single-organism membrane organization
28	GO:0019538	0.0243271	1.78049	15.6636	23	1393	protein metabolic process
29	GO:0043648	0.0339875	7.54971	0.292358	2	26	dicarboxylic acid metabolic process
30	GO:0055114	0.035537	1.87891	8.44464	14	751	oxidation-reduction process
31	GO:0009451	0.0389704	6.96626	0.314847	2	28	RNA modification
==> BP_2B50_ 5 .txt <==
GOBPID	Pvalue	OddsRatio	ExpCount	Count	Size	Term
1	GO:0006069	0.000107899	Inf	0.0209644	2	2	ethanol oxidation
2	GO:0034308	0.000107899	Inf	0.0209644	2	2	primary alcohol metabolic process
3	GO:0006591	0.0208565	96.1296	0.0209644	1	2	ornithine metabolic process
4	GO:1901615	0.025694	8.86792	0.251572	2	24	organic hydroxy compound metabolic process
5	GO:0006508	0.0299632	2.53915	3.02935	7	289	proteolysis
6	GO:0043161	0.0311239	48.0556	0.0314465	1	3	proteasome-mediated ubiquitin-dependent protein catabolic process
7	GO:0042726	0.0412857	32.0309	0.0419287	1	4	flavin-containing compound metabolic process
8	GO:0009231	0.0412857	32.0309	0.0419287	1	4	riboflavin biosynthetic process
==> BP_2B50_ 6 .txt <==
GOBPID	Pvalue	OddsRatio	ExpCount	Count	Size	Term
1	GO:0009110	0.00198984	38.2574	0.0686106	2	10	vitamin biosynthetic process
2	GO:0009765	0.00583494	20.3765	0.116638	2	17	photosynthesis, light harvesting
3	GO:0006208	0.00686106	Inf	0.00686106	1	1	pyrimidine nucleobase catabolic process
4	GO:0009102	0.00686106	Inf	0.00686106	1	1	biotin biosynthetic process
5	GO:0009987	0.0082336	2.87636	22.9022	30	3338	cellular process
6	GO:0006869	0.0134148	12.7132	0.178388	2	26	lipid transport
7	GO:0042723	0.0204462	74.4143	0.0205832	1	3	thiamine-containing compound metabolic process
8	GO:0009228	0.0204462	74.4143	0.0205832	1	3	thiamine biosynthetic process
9	GO:0006091	0.0218796	5.49032	0.604589	3	93	generation of precursor metabolites and energy
10	GO:0045333	0.0236311	9.22995	0.240137	2	35	cellular respiration
11	GO:0030838	0.0271708	49.6	0.0274443	1	4	positive regulation of actin filament polymerization
12	GO:0034314	0.0271708	49.6	0.0274443	1	4	Arp2/3 complex-mediated actin nucleation
13	GO:0031334	0.0271708	49.6	0.0274443	1	4	positive regulation of protein complex assembly
14	GO:0052803	0.0338505	37.1929	0.0343053	1	5	imidazole-containing compound metabolic process
15	GO:0010638	0.0338505	37.1929	0.0343053	1	5	positive regulation of organelle organization
16	GO:0000105	0.0338505	37.1929	0.0343053	1	5	histidine biosynthetic process
17	GO:0007010	0.0361568	7.2395	0.301887	2	44	cytoskeleton organization
18	GO:0006801	0.0404857	29.7486	0.0411664	1	6	superoxide metabolic process
19	GO:0006767	0.0458206	25.5049	0.0467201	1	7	water-soluble vitamin metabolic process
20	GO:0032956	0.0470765	24.7857	0.0480274	1	7	regulation of actin cytoskeleton organization
21	GO:0032271	0.0470765	24.7857	0.0480274	1	7	regulation of protein polymerization
22	GO:0008064	0.0470765	24.7857	0.0480274	1	7	regulation of actin polymerization or depolymerization
23	GO:0005978	0.0470765	24.7857	0.0480274	1	7	glycogen biosynthetic process
24	GO:0032535	0.0470765	24.7857	0.0480274	1	7	regulation of cellular component size
25	GO:0006112	0.0470765	24.7857	0.0480274	1	7	energy reserve metabolic process
==> BP_4A30_ 1 .txt <==
GOBPID	Pvalue	OddsRatio	ExpCount	Count	Size	Term
1	GO:0032787	0.000502089	5.64111	1.42748	7	107	monocarboxylic acid metabolic process
2	GO:0043436	0.00138357	3.10921	4.46922	12	335	oxoacid metabolic process
3	GO:0006561	0.00254238	38.0368	0.0800457	2	6	proline biosynthetic process
4	GO:0009064	0.00292013	12.1555	0.293501	3	22	glutamine family amino acid metabolic process
5	GO:0055114	0.00347865	2.26227	10.0191	19	751	oxidation-reduction process
6	GO:0009110	0.0073682	19.0037	0.13341	2	10	vitamin biosynthetic process
7	GO:0044255	0.00883205	3.6686	1.80103	6	135	cellular lipid metabolic process
8	GO:0044699	0.0116	1.78018	30.1105	40	2257	single-organism process
9	GO:0046394	0.0131187	3.3484	1.96112	6	147	carboxylic acid biosynthetic process
10	GO:0009405	0.013341	Inf	0.013341	1	1	pathogenesis
11	GO:0019295	0.013341	Inf	0.013341	1	1	coenzyme M biosynthetic process
12	GO:0009102	0.013341	Inf	0.013341	1	1	biotin biosynthetic process
13	GO:0006633	0.0203856	5.60903	0.587002	3	44	fatty acid biosynthetic process
14	GO:0000041	0.020969	10.1216	0.226796	2	17	transition metal ion transport
15	GO:0006879	0.0265064	75.0145	0.0266819	1	2	cellular iron ion homeostasis
16	GO:0072528	0.0285534	8.42974	0.266819	2	20	pyrimidine-containing compound biosynthetic process
17	GO:0006790	0.0335534	4.56684	0.710526	3	54	sulfur compound metabolic process
18	GO:0051188	0.0347561	4.50044	0.720412	3	54	cofactor biosynthetic process
19	GO:0006777	0.0394987	37.5	0.0400229	1	3	Mo-molybdopterin cofactor biosynthetic process
20	GO:0043545	0.0394987	37.5	0.0400229	1	3	molybdopterin cofactor metabolic process
21	GO:0006873	0.0394987	37.5	0.0400229	1	3	cellular ion homeostasis
22	GO:0006875	0.0394987	37.5	0.0400229	1	3	cellular metal ion homeostasis
23	GO:0042723	0.0394987	37.5	0.0400229	1	3	thiamine-containing compound metabolic process
24	GO:0055076	0.0394987	37.5	0.0400229	1	3	transition metal ion homeostasis
25	GO:0009228	0.0394987	37.5	0.0400229	1	3	thiamine biosynthetic process
26	GO:0009790	0.0394987	37.5	0.0400229	1	3	embryo development
27	GO:0006869	0.046411	6.31495	0.346865	2	26	lipid transport
28	GO:0044283	0.0499024	2.65556	2.0126	5	155	small molecule biosynthetic process
==> BP_4A30_ 2 .txt <==
GOBPID	Pvalue	OddsRatio	ExpCount	Count	Size	Term
1	GO:0055114	0.00647259	2.68772	5.58205	12	751	oxidation-reduction process
2	GO:0042493	0.00850018	16.5056	0.141224	2	19	response to drug
3	GO:0006855	0.00850018	16.5056	0.141224	2	19	drug transmembrane transport
4	GO:0006835	0.0148118	137.026	0.0148656	1	2	dicarboxylic acid transport
5	GO:0015743	0.0148118	137.026	0.0148656	1	2	malate transport
6	GO:0015849	0.0366295	34.2368	0.0371641	1	5	organic acid transport
7	GO:0006801	0.0437969	27.3842	0.0445969	1	6	superoxide metabolic process
8	GO:0015711	0.0437969	27.3842	0.0445969	1	6	organic anion transport
==> BP_4A30_ 3 .txt <==
GOBPID	Pvalue	OddsRatio	ExpCount	Count	Size	Term
1	GO:0006468	0.00240599	4.7546	1.98742	7	474	protein phosphorylation
2	GO:0036211	0.00935414	3.61764	2.53249	7	604	protein modification process
3	GO:0006796	0.0260466	2.88269	3.08176	7	735	phosphate-containing compound metabolic process
4	GO:0072488	0.0289999	41.4206	0.0293501	1	7	ammonium transmembrane transport
5	GO:0006811	0.0422445	4.30156	0.78826	3	188	ion transport
6	GO:0030001	0.0455389	6.43125	0.343816	2	82	metal ion transport
==> BP_4A30_ 4 .txt <==
GOBPID	Pvalue	OddsRatio	ExpCount	Count	Size	Term
1	GO:0006979	0.00115376	7.24432	0.81094	5	115	response to oxidative stress
2	GO:0009607	0.00359422	27.0078	0.0916714	2	13	response to biotic stimulus
3	GO:0019370	0.00705165	Inf	0.00705165	1	1	leukotriene biosynthetic process
4	GO:1901570	0.00705165	Inf	0.00705165	1	1	fatty acid derivative biosynthetic process
5	GO:0006690	0.00705165	Inf	0.00705165	1	1	icosanoid metabolic process
6	GO:0033559	0.00705165	Inf	0.00705165	1	1	unsaturated fatty acid metabolic process
7	GO:0006656	0.0210101	72.3333	0.0211549	1	3	phosphatidylcholine biosynthetic process
8	GO:0055114	0.031026	2.23372	5.29579	10	751	oxidation-reduction process
9	GO:0042439	0.0347776	36.1528	0.0352582	1	5	ethanolamine-containing compound metabolic process
10	GO:0071577	0.0415905	28.9167	0.0423099	1	6	zinc II ion transmembrane transport
11	GO:0045892	0.0415905	28.9167	0.0423099	1	6	negative regulation of transcription, DNA-templated
12	GO:1902679	0.0415905	28.9167	0.0423099	1	6	negative regulation of RNA biosynthetic process
13	GO:0008610	0.0454638	4.05326	0.803888	3	114	lipid biosynthetic process
14	GO:1901617	0.0483566	24.0926	0.0493615	1	7	organic hydroxy compound biosynthetic process
==> BP_4A30_ 5 .txt <==
GOBPID	Pvalue	OddsRatio	ExpCount	Count	Size	Term
1	GO:0006793	6.54359e-07	6.20028	4.8016	17	741	phosphorus metabolic process
2	GO:0006468	3.56893e-06	6.38116	3.07147	13	474	protein phosphorylation
3	GO:0036211	9.52927e-06	5.48492	3.91386	14	604	protein modification process
4	GO:0044267	0.00947503	2.48699	7.5102	14	1159	cellular protein metabolic process
5	GO:0042742	0.0193176	78.9545	0.0194397	1	3	defense response to bacterium
6	GO:0050832	0.0193176	78.9545	0.0194397	1	3	defense response to fungus
7	GO:0051707	0.0193176	78.9545	0.0194397	1	3	response to other organism
8	GO:0044238	0.02563	2.21208	18.9666	25	2927	primary metabolic process
9	GO:0016042	0.0445119	26.298	0.0453593	1	7	lipid catabolic process
10	GO:0006071	0.0445119	26.298	0.0453593	1	7	glycerol metabolic process
11	GO:0016310	0.0463634	6.39098	0.34758	2	79	phosphorylation
12	GO:0043170	0.0470692	1.88669	13.692	19	2113	macromolecule metabolic process
==> BP_4A30_ 6 .txt <==
GOBPID	Pvalue	OddsRatio	ExpCount	Count	Size	Term
1	GO:0042435	1.56665e-05	748	0.00686106	2	4	indole-containing compound biosynthetic process
2	GO:0000162	1.56665e-05	748	0.00686106	2	4	tryptophan biosynthetic process
3	GO:0006586	7.28503e-05	249.143	0.0137221	2	8	indolalkylamine metabolic process
4	GO:0042401	0.000235502	124.429	0.0240137	2	14	cellular biogenic amine biosynthetic process
5	GO:0044106	0.000707937	67.7403	0.0411664	2	24	cellular amine metabolic process
6	GO:0009072	0.00151129	45.0649	0.0600343	2	35	aromatic amino acid family metabolic process
7	GO:0008652	0.0107501	15.8065	0.16295	2	95	cellular amino acid biosynthetic process
8	GO:1901605	0.0137508	13.8329	0.185249	2	108	alpha-amino acid metabolic process
9	GO:0044711	0.0240871	6.3026	0.665523	3	388	single-organism biosynthetic process
10	GO:0016053	0.0246639	10.0355	0.252144	2	147	organic acid biosynthetic process
==> BP_4A30_ 7 .txt <==
GOBPID	Pvalue	OddsRatio	ExpCount	Count	Size	Term
1	GO:0006656	0.0102583	153.735	0.0102916	1	3	phosphatidylcholine biosynthetic process
2	GO:0003333	0.0102583	153.735	0.0102916	1	3	amino acid transmembrane transport
3	GO:0042439	0.0170418	76.8382	0.0171527	1	5	ethanolamine-containing compound metabolic process
4	GO:0046942	0.0170418	76.8382	0.0171527	1	5	carboxylic acid transport
5	GO:1901617	0.0237815	51.2059	0.0240137	1	7	organic hydroxy compound biosynthetic process
6	GO:0097164	0.0304774	38.3897	0.0308748	1	9	ammonium ion metabolic process
7	GO:0009415	0.0437394	25.5735	0.0445969	1	13	response to water
==> BP_4A30_ 8 .txt <==
GOBPID	Pvalue	OddsRatio	ExpCount	Count	Size	Term
1	GO:1902221	1.55544e-09	170.458	0.0587002	5	14	erythrose 4-phosphate/phosphoenolpyruvate family amino acid metabolic process
2	GO:0006559	3.53563e-06	164.842	0.033543	3	8	L-phenylalanine catabolic process
3	GO:1901606	2.81851e-05	68.5921	0.0628931	3	15	alpha-amino acid catabolic process
4	GO:0009073	3.45951e-05	63.3036	0.067086	3	16	aromatic amino acid family biosynthetic process
5	GO:0043436	3.68112e-05	8.5592	1.40461	8	335	oxoacid metabolic process
6	GO:0009072	3.796e-05	60.8906	0.0690117	3	19	aromatic amino acid family metabolic process
7	GO:0046395	8.10537e-05	45.6754	0.0880503	3	21	carboxylic acid catabolic process
8	GO:0019439	0.000107344	41.0921	0.0964361	3	23	aromatic compound catabolic process
9	GO:0044282	0.000107344	41.0921	0.0964361	3	23	small molecule catabolic process
10	GO:1901361	0.000122346	39.1278	0.100629	3	24	organic cyclic compound catabolic process
11	GO:0009094	0.000249215	130.525	0.0251572	2	6	L-phenylalanine biosynthetic process
12	GO:1901607	0.000283382	15.2593	0.331237	4	79	alpha-amino acid biosynthetic process
13	GO:0046394	0.000288838	10.5282	0.616352	5	147	carboxylic acid biosynthetic process
14	GO:1901565	0.000321829	27.3421	0.138365	3	33	organonitrogen compound catabolic process
15	GO:0044283	0.000493581	9.31066	0.691824	5	165	small molecule biosynthetic process
16	GO:0044710	0.00310433	3.55041	6.38994	13	1524	single-organism metabolic process
17	GO:0006564	0.016671	82.8889	0.0167715	1	4	L-serine biosynthetic process
18	GO:0006166	0.016671	82.8889	0.0167715	1	4	purine ribonucleoside salvage
19	GO:0006730	0.0249067	49.7143	0.0251572	1	6	one-carbon metabolic process
20	GO:0044763	0.0338614	2.47568	5.6577	10	1412	single-organism cellular process
21	GO:1901566	0.0344579	2.88519	2.54507	6	607	organonitrogen compound biosynthetic process
22	GO:0009086	0.037137	31.0536	0.0377358	1	9	methionine biosynthetic process
23	GO:0009058	0.0374176	2.3872	5.71069	10	1362	biosynthetic process
24	GO:0043094	0.0411811	27.5979	0.0419287	1	10	cellular metabolic compound salvage
==> BP_4A30_ 9 .txt <==
GOBPID	Pvalue	OddsRatio	ExpCount	Count	Size	Term
1	GO:0046949	0.00456925	475.818	0.00457404	1	2	fatty-acyl-CoA biosynthetic process
2	GO:0042435	0.00911935	158.545	0.00914808	1	4	indole-containing compound biosynthetic process
3	GO:0000162	0.00911935	158.545	0.00914808	1	4	tryptophan biosynthetic process
4	GO:0035384	0.0113872	118.886	0.0114351	1	5	thioester biosynthetic process
5	GO:0006637	0.0136504	95.0909	0.0137221	1	6	acyl-CoA metabolic process
6	GO:0006586	0.0181624	67.8961	0.0182962	1	8	indolalkylamine metabolic process
7	GO:0030042	0.0226555	52.7879	0.0228702	1	10	actin filament depolymerization
8	GO:0006614	0.0226555	52.7879	0.0228702	1	10	SRP-dependent cotranslational protein targeting to membrane
9	GO:0072599	0.024895	47.5	0.0251572	1	11	establishment of protein localization to endoplasmic reticulum
10	GO:0006612	0.024895	47.5	0.0251572	1	11	protein targeting to membrane
11	GO:0042401	0.0315852	36.5175	0.0320183	1	14	cellular biogenic amine biosynthetic process
12	GO:0007015	0.0382334	29.6534	0.0388794	1	17	actin filament organization
13	GO:0032984	0.0426422	26.3485	0.0434534	1	19	macromolecular complex disassembly
14	GO:0043624	0.0426422	26.3485	0.0434534	1	19	cellular protein complex disassembly
15	GO:0044802	0.0470325	23.7045	0.0480274	1	21	single-organism membrane organization
16	GO:0033365	0.0492207	22.5714	0.0503145	1	22	protein localization to organelle
==> BP_4A50_ 1 .txt <==
GOBPID	Pvalue	OddsRatio	ExpCount	Count	Size	Term
1	GO:0009102	0.010101	Inf	0.010101	1	1	biotin biosynthetic process
2	GO:0046083	0.0201019	99.8654	0.020202	1	2	adenine metabolic process
3	GO:0006168	0.0201019	99.8654	0.020202	1	2	adenine salvage
4	GO:0006656	0.0300036	49.9231	0.030303	1	3	phosphatidylcholine biosynthetic process
5	GO:0044070	0.0398072	33.2756	0.040404	1	4	regulation of anion transport
6	GO:0030838	0.0398072	33.2756	0.040404	1	4	positive regulation of actin filament polymerization
7	GO:0034314	0.0398072	33.2756	0.040404	1	4	Arp2/3 complex-mediated actin nucleation
8	GO:0009113	0.0398072	33.2756	0.040404	1	4	purine nucleobase biosynthetic process
9	GO:0031334	0.0398072	33.2756	0.040404	1	4	positive regulation of protein complex assembly
10	GO:0051049	0.0398072	33.2756	0.040404	1	4	regulation of transport
11	GO:0010638	0.0495135	24.9519	0.0505051	1	5	positive regulation of organelle organization
12	GO:0042439	0.0495135	24.9519	0.0505051	1	5	ethanolamine-containing compound metabolic process
==> BP_4A50_ 2 .txt <==
GOBPID	Pvalue	OddsRatio	ExpCount	Count	Size	Term
1	GO:0009765	3.73183e-09	70.7727	0.149038	6	17	photosynthesis, light harvesting
2	GO:0006778	4.85591e-06	49.4381	0.122737	4	14	porphyrin-containing compound metabolic process
3	GO:0033014	1.82087e-05	32.927	0.166571	4	19	tetrapyrrole biosynthetic process
4	GO:0051188	9.51455e-05	12.8223	0.473413	5	54	cofactor biosynthetic process
5	GO:0042435	0.000446182	118.159	0.0350677	2	4	indole-containing compound biosynthetic process
6	GO:0000162	0.000446182	118.159	0.0350677	2	4	tryptophan biosynthetic process
7	GO:0042440	0.000647731	21.275	0.175338	3	20	pigment metabolic process
8	GO:0015995	0.00070787	80.5891	0.0428898	2	5	chlorophyll biosynthetic process
9	GO:0006586	0.00203608	39.3561	0.0701353	2	8	indolalkylamine metabolic process
10	GO:0008152	0.00596528	3.93368	36.1548	43	4124	metabolic process
11	GO:0042401	0.00639934	19.6553	0.122737	2	14	cellular biogenic amine biosynthetic process
12	GO:0010380	0.00876691	Inf	0.00876691	1	1	regulation of chlorophyll biosynthetic process
13	GO:0051193	0.00876691	Inf	0.00876691	1	1	regulation of cofactor metabolic process
14	GO:1901401	0.00876691	Inf	0.00876691	1	1	regulation of tetrapyrrole metabolic process
15	GO:0043467	0.0174586	115.556	0.0175338	1	2	regulation of generation of precursor metabolites and energy
16	GO:0010109	0.0174586	115.556	0.0175338	1	2	regulation of photosynthesis
17	GO:0009052	0.0174586	115.556	0.0175338	1	2	pentose-phosphate shunt, non-oxidative branch
18	GO:0042549	0.0174586	115.556	0.0175338	1	2	photosystem II stabilization
19	GO:0044711	0.0180378	2.67091	3.40156	8	388	single-organism biosynthetic process
20	GO:0044106	0.0183602	10.7004	0.210406	2	24	cellular amine metabolic process
21	GO:0043604	0.0213026	2.58271	3.50677	8	400	amide biosynthetic process
22	GO:0015979	0.027665	8.44062	0.261244	2	35	photosynthesis
23	GO:1901566	0.0291764	2.45241	3.74576	8	493	organonitrogen compound biosynthetic process
24	GO:0009072	0.0372486	7.11846	0.306842	2	35	aromatic amino acid family metabolic process
25	GO:0019684	0.0376746	33.2436	0.0382409	1	5	photosynthesis, light reaction
26	GO:0006144	0.0430888	28.8722	0.0438346	1	5	purine nucleobase metabolic process
27	GO:0006412	0.0434255	2.35036	3.29636	7	376	translation
28	GO:0008652	0.0498722	3.87437	0.832857	3	95	cellular amino acid biosynthetic process
==> BP_4A50_ 3 .txt <==
GOBPID	Pvalue	OddsRatio	ExpCount	Count	Size	Term
1	GO:0006468	0.00319428	4.4565	2.07776	7	474	protein phosphorylation
2	GO:0036211	0.0121433	3.39081	2.64761	7	604	protein modification process
3	GO:2001141	0.0141512	4.0539	1.49038	5	340	regulation of RNA biosynthetic process
4	GO:0006355	0.0141512	4.0539	1.49038	5	340	regulation of transcription, DNA-templated
5	GO:0019219	0.0148336	4.00279	1.50791	5	344	regulation of nucleobase-containing compound metabolic process
6	GO:0009889	0.0172069	3.8447	1.56489	5	357	regulation of biosynthetic process
7	GO:0060255	0.0224703	3.57132	1.67448	5	382	regulation of macromolecule metabolic process
8	GO:0019438	0.0241673	3.13904	2.34077	6	534	aromatic compound biosynthetic process
9	GO:0097659	0.0253403	3.45258	1.72708	5	394	nucleic acid-templated transcription
10	GO:0009094	0.0260265	47.4455	0.0263007	1	6	L-phenylalanine biosynthetic process
11	GO:0072488	0.0303007	39.5303	0.0306842	1	7	ammonium transmembrane transport
12	GO:1901362	0.0310085	2.94539	2.47665	6	565	organic cyclic compound biosynthetic process
13	GO:0006796	0.033057	2.70192	3.22184	7	735	phosphate-containing compound metabolic process
==> BP_4A50_ 4 .txt <==
GOBPID	Pvalue	OddsRatio	ExpCount	Count	Size	Term
1	GO:0006429	0.00532977	402.462	0.00533638	1	2	leucyl-tRNA aminoacylation
2	GO:0006890	0.00798475	201.192	0.00800457	1	3	retrograde vesicle-mediated transport, Golgi to ER
3	GO:0006378	0.00798475	201.192	0.00800457	1	3	mRNA polyadenylation
4	GO:0005992	0.023777	50.2404	0.0240137	1	9	trehalose biosynthetic process
5	GO:0031123	0.023777	50.2404	0.0240137	1	9	RNA 3'-end processing
6	GO:0009312	0.0289889	40.1769	0.0293501	1	11	oligosaccharide biosynthetic process
==> BP_4A50_ 5 .txt <==
GOBPID	Pvalue	OddsRatio	ExpCount	Count	Size	Term
1	GO:0006468	0.00240599	4.7546	1.98742	7	474	protein phosphorylation
2	GO:0030001	0.0045729	10.2851	0.343816	3	82	metal ion transport
3	GO:0036211	0.00935414	3.61764	2.53249	7	604	protein modification process
4	GO:0070588	0.0125283	124.357	0.0125786	1	3	calcium ion transmembrane transport
5	GO:0006796	0.0260466	2.88269	3.08176	7	735	phosphate-containing compound metabolic process
6	GO:0044267	0.0365744	2.45318	4.85954	9	1159	cellular protein metabolic process
7	GO:0071805	0.0411811	27.5979	0.0419287	1	10	potassium ion transmembrane transport
8	GO:0098660	0.0415936	6.775	0.327044	2	78	inorganic ion transmembrane transport
9	GO:0098655	0.0415936	6.775	0.327044	2	78	cation transmembrane transport
10	GO:0006811	0.0422445	4.30156	0.78826	3	188	ion transport
==> BP_4A50_ 6 .txt <==
GOBPID	Pvalue	OddsRatio	ExpCount	Count	Size	Term
1	GO:0006561	0.000226674	137.421	0.0240137	2	6	proline biosynthetic process
2	GO:0009064	0.00335855	27.4	0.0880503	2	22	glutamine family amino acid metabolic process
3	GO:0009405	0.00400229	Inf	0.00400229	1	1	pathogenesis
4	GO:0000075	0.00400229	Inf	0.00400229	1	1	cell cycle checkpoint
5	GO:0000077	0.00400229	Inf	0.00400229	1	1	DNA damage checkpoint
6	GO:0055114	0.00614425	3.71301	3.00572	8	751	oxidation-reduction process
7	GO:0006835	0.00798932	261.25	0.00800457	1	2	dicarboxylic acid transport
8	GO:0046949	0.00798932	261.25	0.00800457	1	2	fatty-acyl-CoA biosynthetic process
9	GO:0015743	0.00798932	261.25	0.00800457	1	2	malate transport
10	GO:0015849	0.0198594	65.275	0.0200114	1	5	organic acid transport
11	GO:0035384	0.0198594	65.275	0.0200114	1	5	thioester biosynthetic process
12	GO:0006308	0.0198594	65.275	0.0200114	1	5	DNA catabolic process
13	GO:0006801	0.0237859	52.21	0.0240137	1	6	superoxide metabolic process
14	GO:0006637	0.0237859	52.21	0.0240137	1	6	acyl-CoA metabolic process
15	GO:0015711	0.0237859	52.21	0.0240137	1	6	organic anion transport
16	GO:1901607	0.0390715	7.03896	0.316181	2	79	alpha-amino acid biosynthetic process
17	GO:0006520	0.042671	4.3	0.792453	3	198	cellular amino acid metabolic process
18	GO:0046700	0.0470325	23.7045	0.0480274	1	12	heterocycle catabolic process
19	GO:0044270	0.0470325	23.7045	0.0480274	1	12	cellular nitrogen compound catabolic process
==> BP_4A50_ 7 .txt <==
GOBPID	Pvalue	OddsRatio	ExpCount	Count	Size	Term
1	GO:0009607	0.0293598	39.5682	0.0297313	1	13	response to biotic stimulus
2	GO:0000398	0.0338059	33.9026	0.0343053	1	15	mRNA splicing, via spliceosome
3	GO:0000375	0.0338059	33.9026	0.0343053	1	15	RNA splicing, via transesterification reactions
==> BP_4A50_ 8 .txt <==
GOBPID	Pvalue	OddsRatio	ExpCount	Count	Size	Term
1	GO:0022904	0.00227064	34.0523	0.0724223	2	19	respiratory electron transport chain
2	GO:0015980	0.0108485	14.4083	0.160091	2	42	energy derivation by oxidation of organic compounds
3	GO:0009767	0.0113937	137.5	0.0114351	1	3	photosynthetic electron transport chain
4	GO:0008535	0.0113937	137.5	0.0114351	1	3	respiratory chain complex IV assembly
5	GO:0006801	0.0226641	54.9684	0.0228702	1	6	superoxide metabolic process
6	GO:0006814	0.0375014	30.5146	0.038117	1	10	sodium ion transport
==> BP_4A50_ 9 .txt <==
GOBPID	Pvalue	OddsRatio	ExpCount	Count	Size	Term
1	GO:0009607	0.0245225	48.3796	0.0247761	1	13	response to biotic stimulus
==> BP_5A30_ 1 .txt <==
GOBPID	Pvalue	OddsRatio	ExpCount	Count	Size	Term
1	GO:0008272	0.000463758	161.875	0.0377358	2	3	sulfate transport
2	GO:0006534	0.00415565	26.9531	0.100629	2	8	cysteine metabolic process
3	GO:0006535	0.00415565	26.9531	0.100629	2	8	cysteine biosynthetic process from serine
4	GO:0006790	0.0045632	6.59466	0.681602	4	55	sulfur compound metabolic process
5	GO:0006544	0.00796652	17.9583	0.138365	2	11	glycine metabolic process
6	GO:0009070	0.0111165	14.6875	0.163522	2	13	serine family amino acid biosynthetic process
7	GO:1901605	0.0111196	4.04106	1.35849	5	108	alpha-amino acid metabolic process
8	GO:0000097	0.0187664	10.7625	0.213836	2	17	sulfur amino acid biosynthetic process
9	GO:0055114	0.0211954	1.93567	9.44654	16	751	oxidation-reduction process
10	GO:0000103	0.0250014	79.6923	0.0251572	1	2	sulfate assimilation
11	GO:0006820	0.030619	8.06406	0.27673	2	22	anion transport
12	GO:0046394	0.0367113	2.90868	1.84906	5	147	carboxylic acid biosynthetic process
13	GO:0009439	0.0372702	39.8385	0.0377358	1	3	cyanate metabolic process
14	GO:0006869	0.0417206	6.71484	0.327044	2	26	lipid transport
15	GO:0009813	0.0493869	26.5538	0.0503145	1	4	flavonoid biosynthetic process
==> BP_5A30_ 2 .txt <==
GOBPID	Pvalue	OddsRatio	ExpCount	Count	Size	Term
1	GO:1901566	4.471e-05	2.4125	16.3116	33	607	organonitrogen compound biosynthetic process
2	GO:0006518	4.49587e-05	2.7347	10.6953	25	398	peptide metabolic process
3	GO:0043604	4.88858e-05	2.71897	10.749	25	400	amide biosynthetic process
4	GO:0006412	0.000246928	2.63247	9.13508	21	348	translation
5	GO:0006006	0.00556328	10.0692	0.376215	3	14	glucose metabolic process
6	GO:0006457	0.00582481	3.20717	2.74099	8	102	protein folding
7	GO:0006414	0.00619563	6.18248	0.75243	4	28	translational elongation
8	GO:0044249	0.00857464	1.58819	33.295	46	1239	cellular biosynthetic process
9	GO:0019538	0.0113171	1.53953	37.4334	50	1393	protein metabolic process
10	GO:0045333	0.0137098	4.77984	0.940537	4	35	cellular respiration
11	GO:0006122	0.0137811	14.6791	0.188107	2	7	mitochondrial electron transport, ubiquinol to cytochrome c
12	GO:0044281	0.0176792	1.69921	15.4248	24	574	small molecule metabolic process
13	GO:0072350	0.0177231	6.14493	0.564322	3	21	tricarboxylic acid metabolic process
14	GO:0072511	0.0226985	5.52826	0.618067	3	23	divalent inorganic cation transport
15	GO:0015693	0.022807	10.481	0.241852	2	9	magnesium ion transport
16	GO:0042445	0.0268725	Inf	0.0268725	1	1	hormone metabolic process
17	GO:0009690	0.0268725	Inf	0.0268725	1	1	cytokinin metabolic process
18	GO:0006537	0.0268725	Inf	0.0268725	1	1	glutamate biosynthetic process
19	GO:0044711	0.0299221	1.74974	10.4265	17	388	single-organism biosynthetic process
20	GO:0043436	0.0342869	1.78051	9.00229	15	335	oxoacid metabolic process
21	GO:0046394	0.0434409	2.1494	3.95026	8	147	carboxylic acid biosynthetic process
22	GO:0071704	0.0469379	1.36894	82.9017	93	3085	organic substance metabolic process
23	GO:0009059	0.0478364	1.44743	23.9971	32	893	macromolecule biosynthetic process
==> BP_5A30_ 3 .txt <==
GOBPID	Pvalue	OddsRatio	ExpCount	Count	Size	Term
1	GO:0015979	7.97753e-12	14.7125	1.49914	15	57	photosynthesis
2	GO:0006544	0.00013097	21.7569	0.289308	4	11	glycine metabolic process
3	GO:0015995	0.000335979	37.8222	0.157804	3	6	chlorophyll biosynthetic process
4	GO:0008152	0.000340936	2.45564	108.464	124	4124	metabolic process
5	GO:0006778	0.00037354	15.2209	0.36821	4	14	porphyrin-containing compound metabolic process
6	GO:0009657	0.000686847	Inf	0.0526015	2	2	plastid organization
7	GO:0010027	0.000686847	Inf	0.0526015	2	2	thylakoid membrane organization
8	GO:0006733	0.000733201	5.29951	1.52544	7	58	oxidoreduction coenzyme metabolic process
9	GO:0072524	0.000733201	5.29951	1.52544	7	58	pyridine-containing compound metabolic process
10	GO:0033014	0.00130565	10.1373	0.499714	4	19	tetrapyrrole biosynthetic process
11	GO:0051186	0.00207522	5.07903	1.34746	6	53	cofactor metabolic process
12	GO:0006753	0.00250454	2.96519	4.10292	11	156	nucleoside phosphate metabolic process
13	GO:0051188	0.00271572	4.79261	1.42024	6	54	cofactor biosynthetic process
14	GO:0006518	0.00347336	2.12133	10.4677	20	398	peptide metabolic process
15	GO:0019464	0.00397998	37.5515	0.105203	2	4	glycine decarboxylation via glycine cleavage system
16	GO:0009259	0.00645106	3.14662	2.78788	8	106	ribonucleotide metabolic process
17	GO:0042278	0.0072074	3.08246	2.84048	8	108	purine nucleoside metabolic process
18	GO:0046034	0.00758065	3.35906	2.28816	7	87	ATP metabolic process
19	GO:0043604	0.00802265	1.98134	10.5203	19	400	amide biosynthetic process
20	GO:0006163	0.008029	3.02081	2.89308	8	110	purine nucleotide metabolic process
21	GO:0009119	0.00891924	2.96154	2.94568	8	112	ribonucleoside metabolic process
22	GO:0009199	0.00908324	3.23572	2.36707	7	90	ribonucleoside triphosphate metabolic process
23	GO:0009144	0.00908324	3.23572	2.36707	7	90	purine nucleoside triphosphate metabolic process
24	GO:0009765	0.00923729	8.0873	0.447113	3	17	photosynthesis, light harvesting
25	GO:0016559	0.00961068	18.7684	0.157804	2	6	peroxisome fission
26	GO:0009071	0.00961068	18.7684	0.157804	2	6	serine family amino acid catabolic process
27	GO:0044712	0.00979205	3.5831	1.84105	6	70	single-organism catabolic process
28	GO:0009126	0.0101997	3.15833	2.41967	7	92	purine nucleoside monophosphate metabolic process
29	GO:1901657	0.0114673	2.82287	3.07719	8	117	glycosyl compound metabolic process
30	GO:0046496	0.011923	7.24237	0.488676	3	19	nicotinamide nucleotide metabolic process
31	GO:0006400	0.0132243	15.0118	0.184105	2	7	tRNA modification
32	GO:1901566	0.0133712	1.75242	15.0712	24	588	organonitrogen compound biosynthetic process
33	GO:0042440	0.0146219	6.65621	0.526015	3	20	pigment metabolic process
34	GO:0009161	0.0149013	2.91396	2.60377	7	99	ribonucleoside monophosphate metabolic process
35	GO:0006096	0.015443	4.59159	0.973128	4	37	glycolytic process
36	GO:0009185	0.015443	4.59159	0.973128	4	37	ribonucleoside diphosphate metabolic process
37	GO:0046031	0.015443	4.59159	0.973128	4	37	ADP metabolic process
38	GO:0009135	0.015443	4.59159	0.973128	4	37	purine nucleoside diphosphate metabolic process
39	GO:0006412	0.0169025	1.92447	9.00172	16	348	translation
40	GO:0006457	0.0173273	2.82025	2.68268	7	102	protein folding
41	GO:0034470	0.0184743	4.32751	1.02573	4	39	ncRNA processing
42	GO:0006165	0.0201189	4.20647	1.05203	4	40	nucleoside diphosphate phosphorylation
43	GO:0044281	0.0250687	1.65445	15.0966	23	574	small molecule metabolic process
44	GO:0046497	0.0263007	Inf	0.0263007	1	1	nicotinate nucleotide metabolic process
45	GO:0006714	0.0263007	Inf	0.0263007	1	1	sesquiterpenoid metabolic process
46	GO:0019358	0.0263007	Inf	0.0263007	1	1	nicotinate nucleotide salvage
47	GO:0009688	0.0263007	Inf	0.0263007	1	1	abscisic acid biosynthetic process
48	GO:0006573	0.0263007	Inf	0.0263007	1	1	valine metabolic process
49	GO:0043173	0.0263007	Inf	0.0263007	1	1	nucleotide salvage
50	GO:0043288	0.0263007	Inf	0.0263007	1	1	apocarotenoid metabolic process
51	GO:1902644	0.0263007	Inf	0.0263007	1	1	tertiary alcohol metabolic process
52	GO:0015698	0.0269112	9.37684	0.263007	2	10	inorganic anion transport
53	GO:0016052	0.0296752	3.68984	1.18353	4	45	carbohydrate catabolic process
54	GO:0015986	0.0297503	4.91401	0.683819	3	26	ATP synthesis coupled proton transport
55	GO:0034641	0.0347249	1.45032	31.5571	41	1250	cellular nitrogen compound metabolic process
56	GO:0006414	0.0360931	4.51911	0.736421	3	28	translational elongation
57	GO:0006098	0.0381408	7.49853	0.315609	2	12	pentose-phosphate shunt
58	GO:0006108	0.0381408	7.49853	0.315609	2	12	malate metabolic process
59	GO:0005975	0.0435062	1.72026	9.29912	15	361	carbohydrate metabolic process
==> BP_5A30_ 4 .txt <==
GOBPID	Pvalue	OddsRatio	ExpCount	Count	Size	Term
1	GO:0031167	0.0136764	148.857	0.0137221	1	2	rRNA methylation
2	GO:0009451	0.0154692	11.7308	0.19211	2	28	RNA modification
3	GO:0030259	0.0204462	74.4143	0.0205832	1	3	lipid glycosylation
4	GO:0006801	0.0404857	29.7486	0.0411664	1	6	superoxide metabolic process
5	GO:0006412	0.0405656	2.61676	2.57976	6	376	translation
6	GO:0000910	0.0470765	24.7857	0.0480274	1	7	cytokinesis
7	GO:0005978	0.0470765	24.7857	0.0480274	1	7	glycogen biosynthetic process
8	GO:0006112	0.0470765	24.7857	0.0480274	1	7	energy reserve metabolic process
==> BP_5A30_ 5 .txt <==
GOBPID	Pvalue	OddsRatio	ExpCount	Count	Size	Term
1	GO:0044070	0.000426892	120.93	0.0343053	2	4	regulation of anion transport
2	GO:0051049	0.000426892	120.93	0.0343053	2	4	regulation of transport
3	GO:0015031	0.0011307	4.96774	1.65523	7	193	protein transport
4	GO:0033036	0.00341104	4.03721	2.00686	7	234	macromolecule localization
5	GO:0034613	0.011022	4.0974	1.36364	5	159	cellular protein localization
6	GO:0046907	0.012491	3.96462	1.40652	5	164	intracellular transport
7	GO:0006605	0.0136191	12.6879	0.180103	2	21	protein targeting
8	GO:0051179	0.0189172	2.69004	3.46219	8	453	localization
9	GO:0051641	0.0281787	3.17576	1.73242	5	202	cellular localization
10	GO:0006412	0.0391234	2.41271	3.2247	7	376	translation
11	GO:0006825	0.0421682	29.5341	0.0428816	1	5	copper ion transport
12	GO:0006810	0.0449684	2.23662	4.07757	8	545	transport
==> BP_5A30_ 6 .txt <==
GOBPID	Pvalue	OddsRatio	ExpCount	Count	Size	Term
1	GO:0051258	5.66701e-05	23.8754	0.220126	4	21	protein polymerization
2	GO:0006461	0.000115956	9.09139	0.786164	6	75	protein complex assembly
3	GO:0034622	0.000144388	8.70748	0.81761	6	78	cellular macromolecular complex assembly
4	GO:0022607	0.000561532	6.6409	1.04822	6	100	cellular component assembly
5	GO:0019464	0.000638704	97.9245	0.0419287	2	4	glycine decarboxylation via glycine cleavage system
6	GO:0044712	0.000758661	7.88769	0.733753	5	70	single-organism catabolic process
7	GO:0045184	0.00104211	4.40878	2.10692	8	201	establishment of protein localization
8	GO:0043933	0.00117504	5.71017	1.20545	6	115	macromolecular complex subunit organization
9	GO:0007017	0.00137993	9.3917	0.492662	4	47	microtubule-based process
10	GO:0009071	0.00157536	48.9434	0.0628931	2	6	serine family amino acid catabolic process
11	GO:0071702	0.00297326	3.68893	2.48428	8	237	organic substance transport
12	GO:0006544	0.00558515	21.7317	0.115304	2	11	glycine metabolic process
13	GO:0070727	0.0059863	4.03281	1.66667	6	159	cellular macromolecule localization
14	GO:0051179	0.00640639	2.35572	7.63103	15	728	localization
15	GO:0046939	0.011334	7.07418	0.471698	3	45	nucleotide phosphorylation
16	GO:0009063	0.0132661	13.0239	0.178197	2	17	cellular amino acid catabolic process
17	GO:0046907	0.0139242	12.6058	0.182477	2	19	intracellular transport
18	GO:0044723	0.0152519	3.73586	1.47392	5	145	single-organism carbohydrate metabolic process
19	GO:0044699	0.0163363	1.85528	23.6583	32	2257	single-organism process
20	GO:0048193	0.0164587	11.4872	0.199161	2	19	Golgi vesicle transport
21	GO:0044042	0.018546	5.81561	0.566038	3	54	glucan metabolic process
22	GO:0016054	0.0199444	10.2741	0.220126	2	21	organic acid catabolic process
23	GO:0006605	0.0199444	10.2741	0.220126	2	21	protein targeting
24	GO:0044264	0.0204251	5.59398	0.587002	3	56	cellular polysaccharide metabolic process
25	GO:0007265	0.0208565	96.1296	0.0209644	1	2	Ras protein signal transduction
26	GO:0032012	0.0208565	96.1296	0.0209644	1	2	regulation of ARF protein signal transduction
27	GO:0051056	0.0208565	96.1296	0.0209644	1	2	regulation of small GTPase mediated signal transduction
28	GO:0030244	0.025694	8.86792	0.251572	2	24	cellulose biosynthetic process
29	GO:0009966	0.0311239	48.0556	0.0314465	1	3	regulation of signal transduction
30	GO:0071840	0.0330181	2.48322	3.09224	7	295	cellular component organization or biogenesis
31	GO:0006886	0.036188	3.43741	1.25756	4	124	intracellular protein transport
32	GO:0051273	0.0365617	7.21873	0.303983	2	29	beta-glucan metabolic process
33	GO:0009100	0.0389146	6.95957	0.314465	2	30	glycoprotein metabolic process
34	GO:0006486	0.0389146	6.95957	0.314465	2	30	protein glycosylation
35	GO:0006900	0.0412857	32.0309	0.0419287	1	4	membrane budding
36	GO:0009698	0.0412857	32.0309	0.0419287	1	4	phenylpropanoid metabolic process
37	GO:0046274	0.0412857	32.0309	0.0419287	1	4	lignin catabolic process
38	GO:0048268	0.0412857	32.0309	0.0419287	1	4	clathrin coat assembly
39	GO:0070085	0.0463059	6.28241	0.345912	2	33	glycosylation
==> BP_5A30_ 7 .txt <==
GOBPID	Pvalue	OddsRatio	ExpCount	Count	Size	Term
1	GO:0046373	1.38052e-05	Inf	0.0076234	2	2	L-arabinose metabolic process
2	GO:0019321	0.000137107	193.481	0.0190585	2	5	pentose metabolic process
3	GO:0016559	0.000205191	145.083	0.0228702	2	6	peroxisome fission
4	GO:0016117	0.000205191	145.083	0.0228702	2	6	carotenoid biosynthetic process
5	GO:0016108	0.000205191	145.083	0.0228702	2	6	tetraterpenoid metabolic process
6	GO:0016114	0.000489087	82.8571	0.0343053	2	9	terpenoid biosynthetic process
7	GO:0015979	0.00121556	16.9052	0.217267	3	57	photosynthesis
8	GO:0042440	0.00251718	32.1543	0.076234	2	20	pigment metabolic process
9	GO:0006720	0.00563294	20.631	0.114351	2	30	isoprenoid metabolic process
10	GO:0009657	0.0076096	275.053	0.0076234	1	2	plastid organization
11	GO:0010027	0.0076096	275.053	0.0076234	1	2	thylakoid membrane organization
12	GO:0016043	0.0138784	4.99799	0.964361	4	253	cellular component organization
13	GO:0052803	0.0189209	68.7237	0.0190585	1	5	imidazole-containing compound metabolic process
14	GO:0000105	0.0189209	68.7237	0.0190585	1	5	histidine biosynthetic process
15	GO:0017004	0.0263937	45.7982	0.0266819	1	7	cytochrome complex assembly
16	GO:0009086	0.0338123	34.3355	0.0343053	1	9	methionine biosynthetic process
17	GO:0008652	0.0498888	6.13381	0.362112	2	95	cellular amino acid biosynthetic process
==> BP_5A50_ 1 .txt <==
GOBPID	Pvalue	OddsRatio	ExpCount	Count	Size	Term
1	GO:0007165	0.000104834	3.8875	3.84277	13	141	signal transduction
2	GO:0023052	0.000104834	3.8875	3.84277	13	141	signaling
3	GO:0007264	0.000243737	5.54184	1.68973	8	62	small GTPase mediated signal transduction
4	GO:0015992	0.000605735	27.8713	0.187223	3	7	proton transport
5	GO:0006812	0.00125692	4.20941	2.1485	8	81	cation transport
6	GO:0006656	0.00217346	72.383	0.081761	2	3	phosphatidylcholine biosynthetic process
7	GO:0051234	0.00295638	1.8473	19.6499	32	721	establishment of localization
8	GO:0050789	0.00441353	1.8557	16.8973	28	620	regulation of biological process
9	GO:0042439	0.00698834	24.1182	0.136268	2	5	ethanolamine-containing compound metabolic process
10	GO:0009100	0.00835582	5.62037	0.81761	4	30	glycoprotein metabolic process
11	GO:0006486	0.00835582	5.62037	0.81761	4	30	protein glycosylation
12	GO:0036211	0.0113288	1.7401	16.4612	26	604	protein modification process
13	GO:0070085	0.0117161	5.03597	0.899371	4	33	glycosylation
14	GO:0044765	0.0129332	1.84689	11.8008	20	433	single-organism transport
15	GO:0006470	0.0130032	4.86715	0.926625	4	34	protein dephosphorylation
16	GO:0006796	0.0133783	1.65656	20.0314	30	735	phosphate-containing compound metabolic process
17	GO:0008654	0.0139464	6.81429	0.51782	3	19	phospholipid biosynthetic process
18	GO:0045017	0.0139464	6.81429	0.51782	3	19	glycerolipid biosynthetic process
19	GO:1901617	0.0141581	14.4652	0.190776	2	7	organic hydroxy compound biosynthetic process
20	GO:0051258	0.0183989	6.05476	0.572327	3	21	protein polymerization
21	GO:0097164	0.023419	10.3283	0.245283	2	9	ammonium ion metabolic process
22	GO:0030001	0.0236929	2.89743	2.2348	6	82	metal ion transport
23	GO:0005975	0.0263241	1.75027	11.065	18	406	carbohydrate metabolic process
24	GO:0050896	0.0374619	1.60993	14.0084	21	514	response to stimulus
25	GO:0007017	0.0381687	3.38698	1.28092	4	47	microtubule-based process
26	GO:1902600	0.0463257	3.16422	1.36268	4	50	hydrogen ion transmembrane transport
==> BP_5A50_ 2 .txt <==
GOBPID	Pvalue	OddsRatio	ExpCount	Count	Size	Term
1	GO:1901607	4.39791e-05	7.21081	1.32404	8	66	alpha-amino acid biosynthetic process
2	GO:0009094	0.000157731	49.3942	0.122356	3	6	L-phenylalanine biosynthetic process
3	GO:0006520	0.000168532	3.70414	4.03774	13	198	cellular amino acid metabolic process
4	GO:0046394	0.000752566	3.76477	2.99771	10	147	carboxylic acid biosynthetic process
5	GO:0008272	0.00121965	97.8857	0.0611778	2	3	sulfate transport
6	GO:0044283	0.00182253	3.3156	3.36478	10	165	small molecule biosynthetic process
7	GO:1902221	0.0025481	13.4502	0.285496	3	14	erythrose 4-phosphate/phosphoenolpyruvate family amino acid metabolic process
8	GO:0016485	0.00313821	12.3269	0.305889	3	15	protein processing
9	GO:0009073	0.00380557	11.3765	0.326282	3	16	aromatic amino acid family biosynthetic process
10	GO:0000097	0.0045531	10.5618	0.346674	3	17	sulfur amino acid biosynthetic process
11	GO:0006526	0.00809255	19.5619	0.142748	2	7	arginine biosynthetic process
12	GO:0006979	0.00868384	3.26148	2.34515	7	115	response to oxidative stress
13	GO:0009064	0.00957727	7.7748	0.448637	3	22	glutamine family amino acid metabolic process
14	GO:0006534	0.0106472	16.2984	0.163141	2	8	cysteine metabolic process
15	GO:0006535	0.0106472	16.2984	0.163141	2	8	cysteine biosynthetic process from serine
16	GO:0043436	0.0179293	2.06931	6.83152	13	335	oxoacid metabolic process
17	GO:0070409	0.0203926	Inf	0.0203926	1	1	carbamoyl phosphate biosynthetic process
18	GO:0006543	0.0203926	Inf	0.0203926	1	1	glutamine catabolic process
19	GO:0006427	0.0203926	Inf	0.0203926	1	1	histidyl-tRNA aminoacylation
20	GO:0042823	0.0203926	Inf	0.0203926	1	1	pyridoxal phosphate biosynthetic process
21	GO:0071554	0.0236868	3.9534	1.1012	4	54	cell wall organization or biogenesis
22	GO:0009628	0.0266385	5.08389	0.652563	3	32	response to abiotic stimulus
23	GO:0046348	0.0277565	8.88139	0.265104	2	13	amino sugar catabolic process
24	GO:1901071	0.0277565	8.88139	0.265104	2	13	glucosamine-containing compound metabolic process
25	GO:0006022	0.0277565	8.88139	0.265104	2	13	aminoglycan metabolic process
26	GO:0006032	0.0277565	8.88139	0.265104	2	13	chitin catabolic process
27	GO:0009070	0.0277565	8.88139	0.265104	2	13	serine family amino acid biosynthetic process
28	GO:1901565	0.028878	4.91346	0.672956	3	33	organonitrogen compound catabolic process
29	GO:0006811	0.0372242	2.22671	3.83381	8	188	ion transport
30	GO:0000103	0.0403732	48.4811	0.0407852	1	2	sulfate assimilation
31	GO:0009408	0.0410468	6.97415	0.326282	2	16	response to heat
32	GO:0016998	0.0410468	6.97415	0.326282	2	16	cell wall macromolecule catabolic process
==> BP_5A50_ 3 .txt <==
GOBPID	Pvalue	OddsRatio	ExpCount	Count	Size	Term
1	GO:0051273	1.86772e-05	18.8633	0.342672	5	29	beta-glucan metabolic process
2	GO:0009250	8.26966e-05	13.2895	0.460835	5	39	glucan biosynthetic process
3	GO:0000271	0.000105702	12.5463	0.484467	5	41	polysaccharide biosynthetic process
4	GO:0030244	0.000157361	17.8103	0.283591	4	24	cellulose biosynthetic process
5	GO:0034637	0.00030263	9.79977	0.60263	5	51	cellular carbohydrate biosynthetic process
6	GO:0009698	0.00081187	86.3833	0.0472651	2	4	phenylpropanoid metabolic process
7	GO:0019464	0.00081187	86.3833	0.0472651	2	4	glycine decarboxylation via glycine cleavage system
8	GO:0046274	0.00081187	86.3833	0.0472651	2	4	lignin catabolic process
9	GO:0051258	0.0017957	14.596	0.248142	3	21	protein polymerization
10	GO:0009071	0.0019989	43.175	0.0708977	2	6	serine family amino acid catabolic process
11	GO:0006544	0.00705539	19.1704	0.129979	2	11	glycine metabolic process
12	GO:0044712	0.00905839	5.34901	0.827139	4	70	single-organism catabolic process
13	GO:0006073	0.0112789	14.372	0.164171	2	15	cellular glucan metabolic process
14	GO:0006461	0.0114945	4.96746	0.886221	4	75	protein complex assembly
15	GO:0034622	0.0131411	4.76328	0.92167	4	78	cellular macromolecular complex assembly
16	GO:0009063	0.0166702	11.4889	0.200877	2	17	cellular amino acid catabolic process
17	GO:0007017	0.0176157	5.94106	0.555365	3	47	microtubule-based process
18	GO:0005976	0.0216476	9.81818	0.229927	2	21	polysaccharide metabolic process
19	GO:0016054	0.024975	9.06316	0.248142	2	21	organic acid catabolic process
20	GO:0019439	0.0296391	8.19683	0.271774	2	23	aromatic compound catabolic process
21	GO:0022607	0.0298344	3.65589	1.18163	4	100	cellular component assembly
22	GO:1901361	0.0320913	7.82273	0.283591	2	24	organic cyclic compound catabolic process
23	GO:0006741	0.0350382	42.4836	0.0354488	1	3	NADP biosynthetic process
24	GO:0006890	0.0350382	42.4836	0.0354488	1	3	retrograde vesicle-mediated transport, Golgi to ER
25	GO:0015986	0.0372254	7.16806	0.307223	2	26	ATP synthesis coupled proton transport
26	GO:0043933	0.0462028	3.15253	1.35887	4	115	macromolecular complex subunit organization
27	GO:0006900	0.046447	28.3169	0.0472651	1	4	membrane budding
28	GO:0006897	0.046447	28.3169	0.0472651	1	4	endocytosis
29	GO:0048268	0.046447	28.3169	0.0472651	1	4	clathrin coat assembly
==> BP_5A50_ 4 .txt <==
GOBPID	Pvalue	OddsRatio	ExpCount	Count	Size	Term
1	GO:0044070	0.00081187	86.3833	0.0472651	2	4	regulation of anion transport
2	GO:0030418	0.00081187	86.3833	0.0472651	2	4	nicotianamine biosynthetic process
3	GO:0051049	0.00081187	86.3833	0.0472651	2	4	regulation of transport
4	GO:0006122	0.00277719	34.5333	0.0827139	2	7	mitochondrial electron transport, ubiquinol to cytochrome c
5	GO:0009309	0.0114106	14.3694	0.165428	2	14	amine biosynthetic process
6	GO:0045980	0.0118163	Inf	0.0118163	1	1	negative regulation of nucleotide metabolic process
7	GO:0042445	0.0118163	Inf	0.0118163	1	1	hormone metabolic process
8	GO:0009690	0.0118163	Inf	0.0118163	1	1	cytokinin metabolic process
9	GO:0010563	0.0118163	Inf	0.0118163	1	1	negative regulation of phosphorus metabolic process
10	GO:0015980	0.0130013	6.70926	0.496284	3	42	energy derivation by oxidation of organic compounds
11	GO:0042773	0.0130667	13.2615	0.177244	2	15	ATP synthesis coupled electron transport
12	GO:0000103	0.0234952	84.9836	0.0236326	1	2	sulfate assimilation
13	GO:0072350	0.024975	9.06316	0.248142	2	21	tricarboxylic acid metabolic process
14	GO:0006576	0.0296391	8.19683	0.271774	2	23	cellular biogenic amine metabolic process
15	GO:0065008	0.0307967	3.61749	1.19344	4	101	regulation of biological quality
16	GO:0007264	0.0362893	4.4177	0.732609	3	62	small GTPase mediated signal transduction
17	GO:0044699	0.0396086	1.61796	26.6693	34	2257	single-organism process
18	GO:0022904	0.0451012	29.2034	0.0458716	1	4	respiratory electron transport chain
==> BP_5A50_ 5 .txt <==
GOBPID	Pvalue	OddsRatio	ExpCount	Count	Size	Term
1	GO:0034660	3.29859e-08	21.1755	0.528874	8	75	ncRNA metabolic process
2	GO:0043039	4.24122e-06	26.1038	0.253859	5	36	tRNA aminoacylation
3	GO:0006520	2.21196e-05	12.8087	0.595447	6	90	cellular amino acid metabolic process
4	GO:0006431	4.8391e-05	Inf	0.0141033	2	2	methionyl-tRNA aminoacylation
5	GO:1901566	0.000148234	4.20932	4.28035	13	607	organonitrogen compound biosynthetic process
6	GO:0046483	0.000191295	3.72783	6.42685	16	936	heterocycle metabolic process
7	GO:0034641	0.000286532	3.41122	8.95365	19	1304	cellular nitrogen compound metabolic process
8	GO:1901360	0.000301633	3.55732	6.67404	16	972	organic cyclic compound metabolic process
9	GO:0043436	0.000398717	4.81551	2.3623	9	335	oxoacid metabolic process
10	GO:0090304	0.000466515	3.68934	4.79512	13	680	nucleic acid metabolic process
11	GO:0006725	0.00115366	3.1174	6.69907	15	950	cellular aromatic compound metabolic process
12	GO:0009987	0.00131031	5.6756	10.0287	17	1920	cellular process
13	GO:0044281	0.00145422	3.49208	4.04765	11	574	small molecule metabolic process
14	GO:0044260	0.00238771	2.69075	13.1161	22	1860	cellular macromolecule metabolic process
15	GO:0006412	0.00394014	3.62969	2.65142	8	376	translation
16	GO:0006807	0.00480892	7.0958	0.720741	4	167	nitrogen compound metabolic process
17	GO:0071704	0.00496745	4.12422	9.87591	16	2109	organic substance metabolic process
18	GO:0006518	0.00557221	3.40937	2.80656	8	398	peptide metabolic process
19	GO:0043604	0.00574317	3.39057	2.82066	8	400	amide biosynthetic process
20	GO:0006396	0.00582034	6.19394	0.733371	4	104	RNA processing
21	GO:0044249	0.00641877	2.48382	8.73699	16	1239	cellular biosynthetic process
22	GO:0044238	0.00643929	3.13434	15.1341	22	2729	primary metabolic process
23	GO:0042823	0.00705165	Inf	0.00705165	1	1	pyridoxal phosphate biosynthetic process
24	GO:0006364	0.00848768	16.4825	0.141033	2	20	rRNA processing
25	GO:0044763	0.010199	2.31096	9.99924	17	1418	single-organism cellular process
26	GO:0006429	0.0140549	144.694	0.0141033	1	2	leucyl-tRNA aminoacylation
27	GO:0042726	0.0279175	48.213	0.0282066	1	4	flavin-containing compound metabolic process
28	GO:0009231	0.0279175	48.213	0.0282066	1	4	riboflavin biosynthetic process
29	GO:0022613	0.0396174	6.86645	0.317324	2	45	ribonucleoprotein complex biogenesis
30	GO:1901605	0.0397192	4.28992	0.761578	3	108	alpha-amino acid metabolic process
31	GO:0006561	0.0415905	28.9167	0.0423099	1	6	proline biosynthetic process
==> BP_5A50_ 6 .txt <==
GOBPID	Pvalue	OddsRatio	ExpCount	Count	Size	Term
1	GO:0015031	2.98263e-05	11.8905	0.620933	6	48	protein transport
2	GO:0007165	0.000102191	5.54692	1.90795	9	141	signal transduction
3	GO:0023052	0.000102191	5.54692	1.90795	9	141	signaling
4	GO:0033036	0.000262086	4.07197	3.16638	11	234	macromolecule localization
5	GO:0006810	0.000309627	3.05067	6.91245	17	549	transport
6	GO:0006818	0.000954373	7.46503	0.771298	5	57	hydrogen transport
7	GO:0015672	0.00112098	5.73433	1.19078	6	88	monovalent inorganic cation transport
8	GO:0006839	0.00261474	37.4783	0.0811893	2	6	mitochondrial transport
9	GO:0098660	0.00386476	5.29577	1.05546	5	78	inorganic ion transmembrane transport
10	GO:0098655	0.00386476	5.29577	1.05546	5	78	cation transmembrane transport
11	GO:1902600	0.00443532	6.65801	0.676577	4	50	hydrogen ion transmembrane transport
12	GO:0051301	0.00611249	21.4037	0.121784	2	9	cell division
13	GO:0050789	0.0074296	2.20205	8.38956	16	620	regulation of biological process
14	GO:0006614	0.00757405	18.7246	0.135315	2	10	SRP-dependent cotranslational protein targeting to membrane
15	GO:0015991	0.00889233	7.83012	0.433009	3	32	ATP hydrolysis coupled proton transport
16	GO:0072599	0.00917662	16.6409	0.148847	2	11	establishment of protein localization to endoplasmic reticulum
17	GO:0006612	0.00917662	16.6409	0.148847	2	11	protein targeting to membrane
18	GO:0007264	0.00951562	5.26814	0.838956	4	62	small GTPase mediated signal transduction
19	GO:0044763	0.00977097	1.87919	17.8256	27	1388	single-organism cellular process
20	GO:0006811	0.0129999	3.01839	2.54393	7	188	ion transport
21	GO:1902578	0.0159392	2.21116	6.06213	12	448	single-organism localization
22	GO:0051641	0.0186642	2.79383	2.73337	7	202	cellular localization
23	GO:0046129	0.0224584	5.39286	0.608919	3	45	purine ribonucleoside biosynthetic process
24	GO:0046907	0.0244619	9.2261	0.245786	2	19	intracellular transport
25	GO:0006086	0.0268825	73.9286	0.0270631	1	2	acetyl-CoA biosynthetic process from pyruvate
26	GO:0090529	0.0268825	73.9286	0.0270631	1	2	cell septum assembly
27	GO:0032954	0.0268825	73.9286	0.0270631	1	2	regulation of cytokinetic process
28	GO:0032955	0.0268825	73.9286	0.0270631	1	2	regulation of barrier septum assembly
29	GO:1902410	0.0268825	73.9286	0.0270631	1	2	mitotic cytokinetic process
30	GO:1902412	0.0268825	73.9286	0.0270631	1	2	regulation of mitotic cytokinesis
31	GO:0009163	0.0280676	4.92008	0.663046	3	49	nucleoside biosynthetic process
32	GO:0044802	0.0321212	7.86728	0.284162	2	21	single-organism membrane organization
33	GO:0033365	0.0350292	7.47246	0.297694	2	22	protein localization to organelle
34	GO:0006084	0.0400553	36.9571	0.0405946	1	3	acetyl-CoA metabolic process
35	GO:0019509	0.0400553	36.9571	0.0405946	1	3	L-methionine biosynthetic process from methylthioadenosine
36	GO:0043102	0.0400553	36.9571	0.0405946	1	3	amino acid salvage
37	GO:0010564	0.0400553	36.9571	0.0405946	1	3	regulation of cell cycle process
38	GO:0030244	0.041137	6.79051	0.324757	2	24	cellulose biosynthetic process
39	GO:0072522	0.0450366	4.03361	0.798361	3	59	purine-containing compound biosynthetic process
40	GO:0006886	0.0456374	2.72511	1.96207	5	145	intracellular protein transport
41	GO:0015986	0.0476131	6.22222	0.35182	2	26	ATP synthesis coupled proton transport
==> BP_5A50_ 7 .txt <==
GOBPID	Pvalue	OddsRatio	ExpCount	Count	Size	Term
1	GO:0006412	5.82608e-15	9.83947	4.6579	27	376	translation
2	GO:0006518	2.41998e-14	9.21386	4.93044	27	398	peptide metabolic process
3	GO:0043604	2.74188e-14	9.16065	4.95521	27	400	amide biosynthetic process
4	GO:1901566	1.58805e-11	6.41657	7.51953	29	607	organonitrogen compound biosynthetic process
5	GO:0034641	3.47397e-10	4.9388	16.2035	40	1308	cellular nitrogen compound metabolic process
6	GO:0009059	8.41772e-09	4.5694	11.0625	31	893	macromolecule biosynthetic process
7	GO:0044249	2.69154e-07	3.74452	15.1033	34	1238	cellular biosynthetic process
8	GO:0044260	3.01497e-07	3.75251	22.1459	42	1836	cellular macromolecule metabolic process
9	GO:0019538	2.42596e-05	2.89812	17.2565	33	1393	protein metabolic process
10	GO:0071704	0.000631705	2.57906	38.2171	51	3085	organic substance metabolic process
11	GO:0042254	0.00190119	14.2944	0.253109	3	21	ribosome biogenesis
12	GO:0034660	0.00220999	6.08571	0.929102	5	75	ncRNA metabolic process
13	GO:0009987	0.00313998	2.30797	41.3512	52	3338	cellular process
14	GO:0006807	0.00343592	5.79012	1.05991	5	167	nitrogen compound metabolic process
15	GO:0044085	0.00786419	3.77318	1.7591	6	142	cellular component biogenesis
16	GO:0006396	0.00894818	4.27862	1.28836	5	104	RNA processing
17	GO:0001522	0.00920702	16.419	0.148656	2	12	pseudouridine synthesis
18	GO:0017183	0.012388	Inf	0.012388	1	1	peptidyl-diphthamide biosynthetic process from peptidyl-histidine
19	GO:0018202	0.012388	Inf	0.012388	1	1	peptidyl-histidine modification
20	GO:0008033	0.0197771	10.4133	0.219638	2	18	tRNA processing
21	GO:0006233	0.0246249	80.9531	0.0247761	1	2	dTDP biosynthetic process
22	GO:0006094	0.0246249	80.9531	0.0247761	1	2	gluconeogenesis
23	GO:0009196	0.0246249	80.9531	0.0247761	1	2	pyrimidine deoxyribonucleoside diphosphate metabolic process
24	GO:0009189	0.0246249	80.9531	0.0247761	1	2	deoxyribonucleoside diphosphate biosynthetic process
25	GO:0030488	0.0246249	80.9531	0.0247761	1	2	tRNA methylation
26	GO:0006388	0.0246249	80.9531	0.0247761	1	2	tRNA splicing, via endonucleolytic cleavage and ligation
27	GO:0009139	0.0246249	80.9531	0.0247761	1	2	pyrimidine nucleoside diphosphate biosynthetic process
28	GO:0006364	0.024873	9.10758	0.247761	2	20	rRNA processing
29	GO:0019439	0.0323443	7.80197	0.284925	2	23	aromatic compound catabolic process
30	GO:0043414	0.0350074	7.44589	0.297313	2	24	macromolecule methylation
31	GO:1901361	0.0350074	7.44589	0.297313	2	24	organic cyclic compound catabolic process
32	GO:0006909	0.0367125	40.4688	0.0371641	1	3	phagocytosis
33	GO:0009265	0.0367125	40.4688	0.0371641	1	3	2'-deoxyribonucleotide biosynthetic process
34	GO:0006446	0.0367125	40.4688	0.0371641	1	3	regulation of translational initiation
35	GO:0006435	0.0367125	40.4688	0.0371641	1	3	threonyl-tRNA aminoacylation
36	GO:0046364	0.0367125	40.4688	0.0371641	1	3	monosaccharide biosynthetic process
37	GO:0032259	0.0473955	27.7258	0.0482481	1	4	methylation
38	GO:0006402	0.0486526	26.974	0.0495521	1	4	mRNA catabolic process
==> BP_5A50_ 8 .txt <==
GOBPID	Pvalue	OddsRatio	ExpCount	Count	Size	Term
1	GO:1901659	0.00104052	17.7769	0.205451	3	49	glycosyl compound biosynthetic process
2	GO:1902600	0.00110393	17.3953	0.209644	3	50	hydrogen ion transmembrane transport
3	GO:0006818	0.00161697	15.1199	0.238994	3	57	hydrogen transport
4	GO:0098660	0.00397114	10.8421	0.327044	3	78	inorganic ion transmembrane transport
5	GO:0098655	0.00397114	10.8421	0.327044	3	78	cation transmembrane transport
6	GO:0045980	0.00419287	Inf	0.00419287	1	1	negative regulation of nucleotide metabolic process
7	GO:0010563	0.00419287	Inf	0.00419287	1	1	negative regulation of phosphorus metabolic process
8	GO:0015986	0.00513228	21.6708	0.109015	2	26	ATP synthesis coupled proton transport
9	GO:0015672	0.00557487	9.54799	0.368973	3	88	monovalent inorganic cation transport
10	GO:0090407	0.00710289	8.71307	0.402516	3	96	organophosphate biosynthetic process
11	GO:0009142	0.0077145	17.3167	0.134172	2	32	nucleoside triphosphate biosynthetic process
12	GO:0009206	0.0077145	17.3167	0.134172	2	32	purine ribonucleoside triphosphate biosynthetic process
13	GO:0009123	0.00795177	8.34726	0.419287	3	100	nucleoside monophosphate metabolic process
14	GO:0090529	0.00836896	248.762	0.00838574	1	2	cell septum assembly
15	GO:0032954	0.00836896	248.762	0.00838574	1	2	regulation of cytokinetic process
16	GO:0032955	0.00836896	248.762	0.00838574	1	2	regulation of barrier septum assembly
17	GO:1902410	0.00836896	248.762	0.00838574	1	2	mitotic cytokinetic process
18	GO:1902412	0.00836896	248.762	0.00838574	1	2	regulation of mitotic cytokinesis
19	GO:0009168	0.00868141	16.2281	0.142558	2	34	purine ribonucleoside monophosphate biosynthetic process
20	GO:0009152	0.0113228	14.0216	0.163522	2	39	purine ribonucleotide biosynthetic process
21	GO:0009116	0.0122163	7.07895	0.490566	3	117	nucleoside metabolic process
22	GO:0019693	0.0125011	7.01602	0.494759	3	118	ribose phosphate metabolic process
23	GO:0010564	0.0125283	124.357	0.0125786	1	3	regulation of cell cycle process
24	GO:0046129	0.0148999	12.0512	0.188679	2	45	purine ribonucleoside biosynthetic process
25	GO:0009260	0.0152771	90.9649	0.015361	1	4	ribonucleotide biosynthetic process
26	GO:0042455	0.0152946	90.8596	0.0153787	1	4	ribonucleoside biosynthetic process
27	GO:0006222	0.016671	82.8889	0.0167715	1	4	UMP biosynthetic process
28	GO:0006900	0.016671	82.8889	0.0167715	1	4	membrane budding
29	GO:0051302	0.016671	82.8889	0.0167715	1	4	regulation of cell division
30	GO:0009173	0.016671	82.8889	0.0167715	1	4	pyrimidine ribonucleoside monophosphate metabolic process
31	GO:0048268	0.016671	82.8889	0.0167715	1	4	clathrin coat assembly
32	GO:0009130	0.0207972	62.1548	0.0209644	1	5	pyrimidine nucleoside monophosphate biosynthetic process
33	GO:0055085	0.0220917	4.26083	1.10273	4	263	transmembrane transport
34	GO:0006810	0.0223419	2.98706	2.98952	7	713	transport
35	GO:0009117	0.0223855	5.60044	0.61647	3	154	nucleotide metabolic process
36	GO:0006812	0.0227093	9.6148	0.236208	2	64	cation transport
37	GO:0072522	0.0248579	9.06667	0.247379	2	59	purine-containing compound biosynthetic process
38	GO:0009156	0.0265639	45.5	0.0268559	1	7	ribonucleoside monophosphate biosynthetic process
39	GO:0046131	0.0289999	41.4206	0.0293501	1	7	pyrimidine ribonucleoside metabolic process
40	GO:0046134	0.0289999	41.4206	0.0293501	1	7	pyrimidine nucleoside biosynthetic process
41	GO:0009218	0.0289999	41.4206	0.0293501	1	7	pyrimidine ribonucleotide metabolic process
42	GO:0006465	0.0330766	35.4966	0.033543	1	8	signal peptide processing
43	GO:1902578	0.034597	3.17488	1.87841	5	448	single-organism localization
44	GO:0044087	0.037137	31.0536	0.0377358	1	9	regulation of cellular component biogenesis
45	GO:0015693	0.037137	31.0536	0.0377358	1	9	magnesium ion transport
46	GO:0044763	0.0375314	2.66364	4.17135	8	1155	single-organism cellular process
47	GO:0045454	0.0387261	7.05753	0.314465	2	75	cell redox homeostasis
48	GO:0007205	0.0411811	27.5979	0.0419287	1	10	protein kinase C-activating G-protein coupled receptor signaling pathway
49	GO:0065007	0.0423877	2.73019	2.67086	6	637	biological regulation
50	GO:0042592	0.0485866	6.19518	0.356394	2	85	homeostatic process
==> MF_2B50_ 1 .txt <==
GOMFID	Pvalue	OddsRatio	ExpCount	Count	Size	Term
1	GO:0046556	0.0002826	Inf	0.03376	2	2	alpha-L-arabinofuranosidase activity
2	GO:0004222	0.00318076	11.9214	0.30384	3	18	metalloendopeptidase activity
3	GO:0070011	0.0146803	2.50648	3.84864	9	228	peptidase activity, acting on L-amino acid peptides
4	GO:0016798	0.0152086	2.65652	3.22408	8	191	hydrolase activity, acting on glycosyl bonds
5	GO:0004329	0.01688	Inf	0.01688	1	1	formate-tetrahydrofolate ligase activity
6	GO:0004832	0.01688	Inf	0.01688	1	1	valine-tRNA ligase activity
7	GO:0004639	0.01688	Inf	0.01688	1	1	phosphoribosylaminoimidazolesuccinocarboxamide synthase activity
8	GO:0016415	0.01688	Inf	0.01688	1	1	octanoyltransferase activity
9	GO:0008124	0.01688	Inf	0.01688	1	1	4-alpha-hydroxytetrahydrobiopterin dehydratase activity
10	GO:0004399	0.01688	Inf	0.01688	1	1	histidinol dehydrogenase activity
11	GO:0016874	0.0223438	2.91384	2.1944	6	130	ligase activity
12	GO:0008173	0.0290574	8.44431	0.27008	2	16	RNA methyltransferase activity
13	GO:0016881	0.0327192	4.60875	0.703151	3	42	acid-amino acid ligase activity
14	GO:0004591	0.0334774	58.7227	0.03376	1	2	oxoglutarate dehydrogenase (succinyl-transferring) activity
15	GO:0004152	0.0334774	58.7227	0.03376	1	2	dihydroorotate dehydrogenase activity
16	GO:0016741	0.0409654	2.50183	2.532	6	150	transferase activity, transferring one-carbon groups
17	GO:0004560	0.0497969	29.3571	0.05064	1	3	alpha-L-fucosidase activity
18	GO:0008242	0.0497969	29.3571	0.05064	1	3	omega peptidase activity
19	GO:0005337	0.0497969	29.3571	0.05064	1	3	nucleoside transmembrane transporter activity
20	GO:0046923	0.0497969	29.3571	0.05064	1	3	ER retention sequence binding
==> MF_2B50_ 2 .txt <==
GOMFID	Pvalue	OddsRatio	ExpCount	Count	Size	Term
1	GO:0005338	0.00841746	186.5	0.00844001	1	3	nucleotide-sugar transmembrane transporter activity
2	GO:0004965	0.00841746	186.5	0.00844001	1	3	G-protein coupled GABA receptor activity
3	GO:0015605	0.0112083	124.316	0.0112533	1	4	organophosphate ester transmembrane transporter activity
4	GO:0005351	0.0112083	124.316	0.0112533	1	4	sugar:proton symporter activity
5	GO:0008097	0.0112083	124.316	0.0112533	1	4	5S rRNA binding
6	GO:1901476	0.0167676	74.5684	0.01688	1	6	carbohydrate transporter activity
7	GO:0015932	0.0167676	74.5684	0.01688	1	6	nucleobase-containing compound transmembrane transporter activity
8	GO:0051119	0.0167676	74.5684	0.01688	1	6	sugar transmembrane transporter activity
9	GO:0004970	0.0195361	62.1316	0.0196933	1	7	ionotropic glutamate receptor activity
10	GO:0015294	0.0195361	62.1316	0.0196933	1	7	solute:cation symporter activity
11	GO:0015276	0.0195361	62.1316	0.0196933	1	7	ligand-gated ion channel activity
12	GO:0043022	0.0195361	62.1316	0.0196933	1	7	ribosome binding
13	GO:0005234	0.0195361	62.1316	0.0196933	1	7	extracellular-glutamate-gated ion channel activity
14	GO:0004888	0.0222972	53.2481	0.0225067	1	8	transmembrane signaling receptor activity
15	GO:0004872	0.0495049	21.8947	0.05064	1	18	receptor activity
==> MF_2B50_ 3 .txt <==
GOMFID	Pvalue	OddsRatio	ExpCount	Count	Size	Term
1	GO:0004664	0.000224983	43.3937	0.137572	3	6	prephenate dehydratase activity
2	GO:0005507	0.000366639	5.94896	1.35279	7	59	copper ion binding
3	GO:0015238	0.00875406	8.12109	0.435645	3	19	drug transmembrane transporter activity
4	GO:0046983	0.0195891	2.37231	4.03545	9	176	protein dimerization activity
5	GO:0004143	0.0208366	10.7733	0.229287	2	10	diacylglycerol kinase activity
6	GO:0043021	0.0208366	10.7733	0.229287	2	10	ribonucleoprotein complex binding
7	GO:0009055	0.0217742	2.1227	5.50288	11	240	electron carrier activity
8	GO:0004476	0.0229287	Inf	0.0229287	1	1	mannose-6-phosphate isomerase activity
9	GO:0050311	0.0229287	Inf	0.0229287	1	1	sulfite reductase (ferredoxin) activity
10	GO:0016835	0.0297306	4.85795	0.680665	3	30	carbon-oxygen lyase activity
11	GO:0022804	0.034524	2.61631	2.43044	6	106	active transmembrane transporter activity
12	GO:0016838	0.0345314	7.83173	0.298073	2	13	carbon-oxygen lyase activity, acting on phosphates
13	GO:0003951	0.0345314	7.83173	0.298073	2	13	NAD+ kinase activity
14	GO:0043565	0.0352011	2.39012	3.09537	7	135	sequence-specific DNA binding
15	GO:0015297	0.0390629	4.3225	0.756647	3	33	antiporter activity
16	GO:0008374	0.0396905	7.17805	0.321002	2	14	O-acyltransferase activity
17	GO:0043682	0.0453348	42.8704	0.0458574	1	2	copper-transporting ATPase activity
==> MF_2B50_ 4 .txt <==
GOMFID	Pvalue	OddsRatio	ExpCount	Count	Size	Term
1	GO:0003735	2.72095e-05	5.37233	2.46814	11	283	structural constituent of ribosome
2	GO:0016851	7.48455e-05	Inf	0.0174427	2	2	magnesium chelatase activity
3	GO:0051002	7.48455e-05	Inf	0.0174427	2	2	ligase activity, forming nitrogen-metal bonds
4	GO:0003723	0.000357092	4.63605	2.25011	9	258	RNA binding
5	GO:0016168	0.000444034	117.417	0.0348854	2	4	chlorophyll binding
6	GO:0016853	0.00365402	5.33472	1.03784	5	119	isomerase activity
7	GO:0004418	0.00872134	Inf	0.00872134	1	1	hydroxymethylbilane synthase activity
8	GO:0045550	0.00872134	Inf	0.00872134	1	1	geranylgeranyl reductase activity
9	GO:0046554	0.00872134	Inf	0.00872134	1	1	malate dehydrogenase (NADP+) activity
10	GO:0003755	0.0128536	13.0167	0.174427	2	20	peptidyl-prolyl cis-trans isomerase activity
11	GO:0016628	0.0168217	119.373	0.0168919	1	2	oxidoreductase activity, acting on the CH-CH group of donors, NAD or NADP as acceptor
12	GO:0016630	0.0173678	115.508	0.0174427	1	2	protochlorophyllide reductase activity
13	GO:0016719	0.0173678	115.508	0.0174427	1	2	carotene 7,8-desaturase activity
14	GO:0004751	0.0173678	115.508	0.0174427	1	2	ribose-5-phosphate isomerase activity
15	GO:0004826	0.0259401	57.7459	0.026164	1	3	phenylalanine-tRNA ligase activity
16	GO:0008839	0.0259401	57.7459	0.026164	1	3	4-hydroxy-tetrahydrodipicolinate reductase
17	GO:0004729	0.0259401	57.7459	0.026164	1	3	oxygen-dependent protoporphyrinogen oxidase activity
18	GO:0004345	0.0344388	38.4918	0.0348854	1	4	glucose-6-phosphate dehydrogenase activity
19	GO:0016149	0.0428645	28.8648	0.0436067	1	5	translation release factor activity, codon specific
20	GO:0004525	0.0428645	28.8648	0.0436067	1	5	ribonuclease III activity
21	GO:0070402	0.0428645	28.8648	0.0436067	1	5	NADPH binding
22	GO:0008878	0.0428645	28.8648	0.0436067	1	5	glucose-1-phosphate adenylyltransferase activity
23	GO:0016491	0.049231	1.84951	7.17445	12	836	oxidoreductase activity
==> MF_2B50_ 5 .txt <==
GOMFID	Pvalue	OddsRatio	ExpCount	Count	Size	Term
1	GO:0051903	0.000104016	Inf	0.0205373	2	2	S-(hydroxymethyl)glutathione dehydrogenase activity
2	GO:0017171	0.00256313	5.80548	0.954987	5	93	serine hydrolase activity
3	GO:0070011	0.00859617	3.2706	2.34126	7	228	peptidase activity, acting on L-amino acid peptides
4	GO:0004585	0.0102687	Inf	0.0102687	1	1	ornithine carbamoyltransferase activity
5	GO:0005094	0.0102687	Inf	0.0102687	1	1	Rho GDP-dissociation inhibitor activity
6	GO:0008835	0.0102687	Inf	0.0102687	1	1	diaminohydroxyphosphoribosylaminopyrimidine deaminase activity
7	GO:0008676	0.0102687	Inf	0.0102687	1	1	3-deoxy-8-phosphooctulonate synthase activity
8	GO:0043565	0.0122764	3.90611	1.38627	5	135	sequence-specific DNA binding
9	GO:0004252	0.0168629	5.988	0.54424	3	53	serine-type endopeptidase activity
10	GO:0030695	0.0204333	97.7083	0.0205373	1	2	GTPase regulator activity
11	GO:0004556	0.0204333	97.7083	0.0205373	1	2	alpha-amylase activity
12	GO:0005452	0.0204333	97.7083	0.0205373	1	2	inorganic anion exchanger activity
13	GO:0004185	0.0228944	9.40979	0.236179	2	23	serine-type carboxypeptidase activity
14	GO:0009678	0.030495	48.8472	0.030806	1	3	hydrogen-translocating pyrophosphatase activity
15	GO:0003899	0.0309388	7.89972	0.277254	2	27	DNA-directed RNA polymerase activity
16	GO:0030170	0.0311592	4.66875	0.688001	3	67	pyridoxal phosphate binding
17	GO:0016779	0.0374186	4.32733	0.739344	3	72	nucleotidyltransferase activity
18	GO:0030151	0.0404547	32.5602	0.0410747	1	4	molybdenum ion binding
19	GO:0008184	0.0404547	32.5602	0.0410747	1	4	glycogen phosphorylase activity
==> MF_2B50_ 6 .txt <==
GOMFID	Pvalue	OddsRatio	ExpCount	Count	Size	Term
1	GO:0019905	0.006752	Inf	0.006752	1	1	syntaxin binding
2	GO:0004076	0.006752	Inf	0.006752	1	1	biotin synthase activity
3	GO:0003949	0.006752	Inf	0.006752	1	1	1-(5-phosphoribosyl)-5-[(5-phosphoribosylamino)methylideneamino]imidazole-4-carboxamide isomerase activity
4	GO:0008289	0.0104081	14.4876	0.155932	2	24	lipid binding
5	GO:0005543	0.0161397	11.3269	0.195808	2	29	phospholipid binding
6	GO:0009678	0.0201224	75.0957	0.020256	1	3	hydrogen-translocating pyrophosphatase activity
7	GO:0004449	0.0201224	75.0957	0.020256	1	3	isocitrate dehydrogenase (NAD+) activity
8	GO:0016812	0.0201224	75.0957	0.020256	1	3	hydrolase activity, acting on carbon-nitrogen (but not peptide) bonds, in cyclic amides
9	GO:0030151	0.0267413	50.0567	0.027008	1	4	molybdenum ion binding
10	GO:0004869	0.0333164	37.5372	0.03376	1	5	cysteine-type endopeptidase inhibitor activity
11	GO:0008878	0.0333164	37.5372	0.03376	1	5	glucose-1-phosphate adenylyltransferase activity
12	GO:0004784	0.0333164	37.5372	0.03376	1	5	superoxide dismutase activity
13	GO:0016853	0.0458758	3.99138	0.803489	3	119	isomerase activity
14	GO:0004579	0.0463365	25.0177	0.047264	1	7	dolichyl-diphosphooligosaccharide-protein glycotransferase activity
15	GO:0004427	0.0463365	25.0177	0.047264	1	7	inorganic diphosphatase activity
16	GO:0051536	0.0478033	6.09652	0.351104	2	52	iron-sulfur cluster binding
==> MF_4A30_ 1 .txt <==
GOMFID	Pvalue	OddsRatio	ExpCount	Count	Size	Term
1	GO:0016765	0.000107735	19.7103	0.256894	4	22	transferase activity, transferring alkyl or aryl (other than methyl) groups
2	GO:0004491	0.000137975	Inf	0.023632	2	2	methylmalonate-semialdehyde dehydrogenase (acylating) activity
3	GO:0016903	0.000572749	8.32577	0.685328	5	58	oxidoreductase activity, acting on the aldehyde or oxo group of donors
4	GO:0004350	0.000815171	85.6463	0.047264	2	4	glutamate-5-semialdehyde dehydrogenase activity
5	GO:0016491	0.00494651	2.23457	8.72798	17	779	oxidoreductase activity
6	GO:0003824	0.00535902	2.02149	30.5651	41	3092	catalytic activity
7	GO:0016860	0.0114497	14.2541	0.165424	2	14	intramolecular oxidoreductase activity
8	GO:0032934	0.011816	Inf	0.011816	1	1	sterol binding
9	GO:0004452	0.011816	Inf	0.011816	1	1	isopentenyl-diphosphate delta-isomerase activity
10	GO:0004076	0.011816	Inf	0.011816	1	1	biotin synthase activity
11	GO:0008972	0.011816	Inf	0.011816	1	1	phosphomethylpyrimidine kinase activity
12	GO:0004789	0.011816	Inf	0.011816	1	1	thiamine-phosphate diphosphorylase activity
13	GO:0016531	0.011816	Inf	0.011816	1	1	copper chaperone activity
14	GO:0005506	0.021198	2.96234	2.17253	6	186	iron ion binding
15	GO:0004163	0.023494	84.6265	0.023632	1	2	diphosphomevalonate decarboxylase activity
16	GO:0004152	0.023494	84.6265	0.023632	1	2	dihydroorotate dehydrogenase activity
17	GO:0008289	0.0244013	5.16667	0.626248	3	53	lipid binding
18	GO:0008483	0.0297247	8.13473	0.271768	2	23	transaminase activity
19	GO:0008028	0.0350357	42.3072	0.035448	1	3	monocarboxylic acid transmembrane transporter activity
20	GO:0008242	0.0350357	42.3072	0.035448	1	3	omega peptidase activity
21	GO:0045300	0.0350357	42.3072	0.035448	1	3	acyl-[acyl-carrier-protein] desaturase activity
22	GO:0015370	0.0350357	42.3072	0.035448	1	3	solute:sodium symporter activity
23	GO:1901618	0.0350357	42.3072	0.035448	1	3	organic hydroxy compound transmembrane transporter activity
24	GO:0008508	0.0350357	42.3072	0.035448	1	3	bile acid:sodium symporter activity
25	GO:0004742	0.0350357	42.3072	0.035448	1	3	dihydrolipoyllysine-residue acetyltransferase activity
26	GO:0008199	0.0350357	42.3072	0.035448	1	3	ferric iron binding
27	GO:0010181	0.0427627	6.56567	0.330848	2	28	FMN binding
28	GO:0004349	0.0464425	28.2008	0.047264	1	4	glutamate 5-kinase activity
29	GO:0004807	0.0464425	28.2008	0.047264	1	4	triose-phosphate isomerase activity
30	GO:0004602	0.0464425	28.2008	0.047264	1	4	glutathione peroxidase activity
==> MF_4A30_ 2 .txt <==
GOMFID	Pvalue	OddsRatio	ExpCount	Count	Size	Term
1	GO:0020037	0.00299944	4.07018	1.9419	7	251	heme binding
2	GO:0016705	0.00512366	4.15357	1.60923	6	208	oxidoreductase activity, acting on paired donors, with incorporation or reduction of molecular oxygen
3	GO:0048037	0.00625368	3.52813	2.22042	7	287	cofactor binding
4	GO:0015238	0.00923749	15.6204	0.146997	2	19	drug transmembrane transporter activity
5	GO:0050660	0.013649	6.5062	0.502884	3	65	flavin adenine dinucleotide binding
6	GO:0005506	0.0149596	3.7337	1.46223	5	189	iron ion binding
7	GO:0004556	0.0154146	130.611	0.0154733	1	2	alpha-amylase activity
8	GO:0015297	0.0266236	8.549	0.25531	2	33	antiporter activity
9	GO:0004124	0.0305958	43.5247	0.0309467	1	4	cysteine synthase activity
10	GO:0009055	0.0371985	2.9017	1.8568	5	240	electron carrier activity
11	GO:0030976	0.0381	32.6389	0.0386834	1	5	thiamine pyrophosphate binding
12	GO:0004784	0.0381	32.6389	0.0386834	1	5	superoxide dismutase activity
13	GO:0000062	0.0381	32.6389	0.0386834	1	5	fatty-acyl-CoA binding
14	GO:0016844	0.0455471	26.1074	0.04642	1	6	strictosidine synthase activity
==> MF_4A30_ 3 .txt <==
GOMFID	Pvalue	OddsRatio	ExpCount	Count	Size	Term
1	GO:0043565	0.00296081	7.5747	0.60768	4	135	sequence-specific DNA binding
2	GO:0003700	0.0100804	5.26356	0.859755	4	191	transcription factor activity, sequence-specific DNA binding
3	GO:0016773	0.0111635	3.27756	2.53875	7	564	phosphotransferase activity, alcohol group as acceptor
4	GO:0016301	0.0117981	3.23964	2.56576	7	570	kinase activity
5	GO:0004674	0.0172655	3.7037	1.53946	5	342	protein serine/threonine kinase activity
6	GO:0005524	0.0207517	2.55472	4.27177	9	949	ATP binding
7	GO:0005509	0.029714	4.8432	0.679702	3	151	calcium ion binding
8	GO:0008519	0.0311	38.0161	0.0315094	1	7	ammonium transmembrane transporter activity
9	GO:0030554	0.0349422	2.30253	4.66789	9	1037	adenyl nucleotide binding
==> MF_4A30_ 4 .txt <==
GOMFID	Pvalue	OddsRatio	ExpCount	Count	Size	Term
1	GO:0004601	0.00105686	7.25564	0.786749	5	119	peroxidase activity
2	GO:0020037	0.00118115	4.88996	1.65945	7	251	heme binding
3	GO:0016887	0.00465732	5.07055	1.10409	5	167	ATPase activity
4	GO:0003824	0.0121562	2.12655	25.9759	34	3929	catalytic activity
5	GO:0008898	0.0131799	153.5	0.0132227	1	2	S-adenosylmethionine-homocysteine S-methyltransferase activity
6	GO:0051213	0.0140798	6.43857	0.509073	3	77	dioxygenase activity
7	GO:0000234	0.0197059	76.7391	0.019834	1	3	phosphoethanolamine N-methyltransferase activity
8	GO:0005385	0.0390316	30.6826	0.039668	1	6	zinc ion transmembrane transporter activity
9	GO:0017069	0.0453903	25.5652	0.0462794	1	7	snRNA binding
10	GO:0016705	0.0477316	3.12722	1.37516	4	208	oxidoreductase activity, acting on paired donors, with incorporation or reduction of molecular oxygen
11	GO:0016462	0.0490129	2.44379	2.67759	6	405	pyrophosphatase activity
==> MF_4A30_ 5 .txt <==
GOMFID	Pvalue	OddsRatio	ExpCount	Count	Size	Term
1	GO:0004674	1.99972e-06	8.83185	1.58757	10	342	protein serine/threonine kinase activity
2	GO:0016772	3.6605e-06	6.47065	3.10491	13	689	transferase activity, transferring phosphorus-containing groups
3	GO:0030554	2.03694e-05	4.9364	4.81376	15	1037	adenyl nucleotide binding
4	GO:0005524	3.59848e-05	4.83952	4.40526	14	949	ATP binding
5	GO:0032555	8.22937e-05	4.29867	5.40329	15	1164	purine ribonucleotide binding
6	GO:0001883	8.22937e-05	4.29867	5.40329	15	1164	purine nucleoside binding
7	GO:0032549	8.74706e-05	4.27201	5.43114	15	1170	ribonucleoside binding
8	GO:0097367	0.000130018	4.10112	5.61682	15	1210	carbohydrate derivative binding
9	GO:0043168	0.000655127	3.44271	6.47095	15	1394	anion binding
10	GO:0004672	0.000818308	11.2394	0.435052	4	128	protein kinase activity
11	GO:0000166	0.00139732	3.15359	6.93515	15	1494	nucleotide binding
12	GO:0004872	0.00305213	28.4677	0.0835561	2	18	receptor activity
13	GO:0004623	0.00926311	221.094	0.00928401	1	2	phospholipase A2 activity
14	GO:0004871	0.0167577	11.07	0.199606	2	43	signal transducer activity
15	GO:0004332	0.0230019	55.25	0.02321	1	5	fructose-bisphosphate aldolase activity
16	GO:0008889	0.0275404	44.1938	0.027852	1	6	glycerophosphodiester phosphodiesterase activity
17	GO:0030246	0.0284499	8.23578	0.264594	2	57	carbohydrate binding
18	GO:1901363	0.0291149	2.05708	12.1853	18	2625	heterocyclic compound binding
19	GO:0097159	0.0292296	2.05583	12.1899	18	2626	organic cyclic compound binding
20	GO:0016788	0.0292345	3.75052	1.18371	4	255	hydrolase activity, acting on ester bonds
21	GO:0004970	0.0320583	36.8229	0.032494	1	7	ionotropic glutamate receptor activity
22	GO:0015276	0.0320583	36.8229	0.032494	1	7	ligand-gated ion channel activity
23	GO:0005234	0.0320583	36.8229	0.032494	1	7	extracellular-glutamate-gated ion channel activity
24	GO:0004888	0.036556	31.558	0.037136	1	8	transmembrane signaling receptor activity
25	GO:0016775	0.036556	31.558	0.037136	1	8	phosphotransferase activity, nitrogenous group as acceptor
26	GO:0000155	0.036556	31.558	0.037136	1	8	phosphorelay sensor kinase activity
27	GO:0005484	0.0454905	24.5382	0.04642	1	10	SNAP receptor activity
==> MF_4A30_ 6 .txt <==
GOMFID	Pvalue	OddsRatio	ExpCount	Count	Size	Term
1	GO:0004049	1.24524e-05	1091.23	0.00633	2	3	anthranilate synthase activity
2	GO:0004639	0.00211	Inf	0.00211	1	1	phosphoribosylaminoimidazolesuccinocarboxamide synthase activity
3	GO:0016830	0.00425273	24.0991	0.0991701	2	47	carbon-carbon lyase activity
4	GO:0004148	0.00631754	253.286	0.00633	1	3	dihydrolipoyl dehydrogenase activity
5	GO:0016879	0.00786609	17.4478	0.136152	2	69	ligase activity, forming carbon-nitrogen bonds
6	GO:0016884	0.0291646	38.9066	0.02954	1	14	carbon-nitrogen ligase activity, with glutamine as amido-N-donor
==> MF_4A30_ 7 .txt <==
GOMFID	Pvalue	OddsRatio	ExpCount	Count	Size	Term
1	GO:0000234	0.00967599	161	0.00970601	1	3	phosphoethanolamine N-methyltransferase activity
2	GO:0015171	0.00967599	161	0.00970601	1	3	amino acid transmembrane transporter activity
3	GO:0005342	0.0192624	64.3727	0.019412	1	6	organic acid transmembrane transporter activity
4	GO:0008514	0.0224381	53.6364	0.0226473	1	7	organic anion transmembrane transporter activity
5	GO:0003682	0.0228944	9.40979	0.236179	2	73	chromatin binding
6	GO:0008762	0.02876	40.2159	0.029118	1	9	UDP-N-acetylmuramate dehydrogenase activity
7	GO:0016762	0.0474919	22.961	0.04853	1	15	xyloglucan:xyloglucosyl transferase activity
==> MF_4A30_ 8 .txt <==
GOMFID	Pvalue	OddsRatio	ExpCount	Count	Size	Term
1	GO:0016835	2.74883e-08	43.9085	0.193557	6	43	carbon-oxygen lyase activity
2	GO:0010333	6.83414e-06	121.914	0.040512	3	9	terpene synthase activity
3	GO:0016841	1.33422e-05	91.4095	0.0495147	3	11	ammonia-lyase activity
4	GO:0008171	5.72721e-05	22.8344	0.216064	4	48	O-methyltransferase activity
5	GO:0000287	6.21665e-05	22.3238	0.220565	4	49	magnesium ion binding
6	GO:0004664	0.000291174	117.883	0.027008	2	6	prephenate dehydratase activity
7	GO:0016741	0.000497339	8.85313	0.6752	5	150	transferase activity, transferring one-carbon groups
8	GO:0016829	0.00301193	11.795	0.294367	3	80	lyase activity
9	GO:0004648	0.00450134	Inf	0.00450134	1	1	O-phospho-L-serine:2-oxoglutarate aminotransferase activity
10	GO:0004107	0.00450134	Inf	0.00450134	1	1	chorismate synthase activity
11	GO:0003866	0.00450134	Inf	0.00450134	1	1	3-phosphoshikimate 1-carboxyvinyltransferase activity
12	GO:0004013	0.00898304	228.258	0.00900267	1	2	adenosylhomocysteinase activity
13	GO:0016801	0.00898304	228.258	0.00900267	1	2	hydrolase activity, acting on ether bonds
14	GO:0004001	0.0134452	114.113	0.013504	1	3	adenosine kinase activity
15	GO:0003871	0.0178879	76.0645	0.0180053	1	4	5-methyltetrahydropteroyltriglutamate-homocysteine S-methyltransferase activity
16	GO:0004427	0.0311	38.0161	0.0315094	1	7	inorganic diphosphatase activity
17	GO:0043169	0.0341771	2.31305	4.64988	9	1033	cation binding
==> MF_4A30_ 9 .txt <==
GOMFID	Pvalue	OddsRatio	ExpCount	Count	Size	Term
1	GO:0030942	0.00196933	Inf	0.00196933	1	1	endoplasmic reticulum signal peptide binding
2	GO:0043754	0.00393507	545.692	0.00393867	1	2	dihydrolipoyllysine-residue (2-methylpropanoyl)transferase activity
3	GO:0004049	0.0058972	272.808	0.005908	1	3	anthranilate synthase activity
4	GO:0005047	0.0058972	272.808	0.005908	1	3	signal recognition particle binding
5	GO:0042277	0.00785575	181.846	0.00787734	1	4	peptide binding
6	GO:0008312	0.00981072	136.365	0.00984667	1	5	7S RNA binding
7	GO:0004722	0.0387092	28.6478	0.0393867	1	20	protein serine/threonine phosphatase activity
==> MF_4A50_ 1 .txt <==
GOMFID	Pvalue	OddsRatio	ExpCount	Count	Size	Term
1	GO:0048037	0.000404173	4.13816	2.78562	10	287	cofactor binding
2	GO:0016765	0.00134866	15.9545	0.223238	3	23	transferase activity, transferring alkyl or aryl (other than methyl) groups
3	GO:0051287	0.00422267	10.2771	0.330004	3	34	NAD binding
4	GO:0004076	0.00970601	Inf	0.00970601	1	1	biotin synthase activity
5	GO:0016151	0.0193192	103.515	0.019412	1	2	nickel cation binding
6	GO:0003999	0.0193192	103.515	0.019412	1	2	adenine phosphoribosyltransferase activity
7	GO:0016530	0.0193192	103.515	0.019412	1	2	metallochaperone activity
8	GO:0003824	0.0223221	1.80896	27.1142	35	3092	catalytic activity
9	GO:0016491	0.028086	1.92285	8.12393	14	837	oxidoreductase activity
10	GO:0000234	0.0288403	51.75	0.029118	1	3	phosphoethanolamine N-methyltransferase activity
11	GO:0008242	0.0288403	51.75	0.029118	1	3	omega peptidase activity
12	GO:0005337	0.0288403	51.75	0.029118	1	3	nucleoside transmembrane transporter activity
13	GO:0016616	0.0324302	4.59223	0.698832	3	72	oxidoreductase activity, acting on the CH-OH group of donors, NAD or NADP as acceptor
14	GO:0005506	0.0359841	2.91101	1.83444	5	189	iron ion binding
15	GO:0042803	0.0382704	34.4951	0.038824	1	4	protein homodimerization activity
16	GO:0030151	0.0382704	34.4951	0.038824	1	4	molybdenum ion binding
17	GO:0004470	0.0476102	25.8676	0.04853	1	5	malic enzyme activity
18	GO:0000062	0.0476102	25.8676	0.04853	1	5	fatty-acyl-CoA binding
==> MF_4A50_ 2 .txt <==
GOMFID	Pvalue	OddsRatio	ExpCount	Count	Size	Term
1	GO:0004049	0.000127816	313.822	0.019834	2	3	anthranilate synthase activity
2	GO:0003735	0.00235516	4.30272	1.87101	7	283	structural constituent of ribosome
3	GO:0016830	0.00358252	10.875	0.310733	3	47	carbon-carbon lyase activity
4	GO:0004329	0.00661134	Inf	0.00661134	1	1	formate-tetrahydrofolate ligase activity
5	GO:0033971	0.00661134	Inf	0.00661134	1	1	hydroxyisourate hydrolase activity
6	GO:0004639	0.00661134	Inf	0.00661134	1	1	phosphoribosylaminoimidazolesuccinocarboxamide synthase activity
7	GO:0004109	0.00661134	Inf	0.00661134	1	1	coproporphyrinogen oxidase activity
8	GO:0045550	0.00661134	Inf	0.00661134	1	1	geranylgeranyl reductase activity
9	GO:0016630	0.0131799	153.5	0.0132227	1	2	protochlorophyllide reductase activity
10	GO:0051920	0.0131799	153.5	0.0132227	1	2	peroxiredoxin activity
11	GO:0016851	0.0131799	153.5	0.0132227	1	2	magnesium chelatase activity
12	GO:0004751	0.0131799	153.5	0.0132227	1	2	ribose-5-phosphate isomerase activity
13	GO:0051002	0.0131799	153.5	0.0132227	1	2	ligase activity, forming nitrogen-metal bonds
14	GO:0005198	0.0248718	8.87632	0.246118	2	42	structural molecule activity
15	GO:0030151	0.0261897	51.1522	0.0264454	1	4	molybdenum ion binding
16	GO:0016628	0.0319551	39.2056	0.0323625	1	5	oxidoreductase activity, acting on the CH-CH group of donors, NAD or NADP as acceptor
17	GO:0008964	0.0326315	38.3587	0.0330567	1	5	phosphoenolpyruvate carboxylase activity
18	GO:0008878	0.0326315	38.3587	0.0330567	1	5	glucose-1-phosphate adenylyltransferase activity
19	GO:0051536	0.0460224	6.23289	0.34379	2	52	iron-sulfur cluster binding
==> MF_4A50_ 3 .txt <==
GOMFID	Pvalue	OddsRatio	ExpCount	Count	Size	Term
1	GO:0043565	0.00134414	9.64885	0.49374	4	135	sequence-specific DNA binding
2	GO:0030554	0.00239326	3.68549	3.79266	10	1037	adenyl nucleotide binding
3	GO:0016773	0.00330389	4.31655	2.06274	7	564	phosphotransferase activity, alcohol group as acceptor
4	GO:0016301	0.00350731	4.26662	2.08468	7	570	kinase activity
5	GO:0003700	0.00474904	6.70491	0.698551	4	191	transcription factor activity, sequence-specific DNA binding
6	GO:0005524	0.00483036	3.45976	3.47081	9	949	ATP binding
7	GO:0032555	0.0056877	3.21111	4.25714	10	1164	purine ribonucleotide binding
8	GO:0001883	0.0056877	3.21111	4.25714	10	1164	purine nucleoside binding
9	GO:0032549	0.00590564	3.19127	4.27908	10	1170	ribonucleoside binding
10	GO:0004674	0.00713507	4.76614	1.25081	5	342	protein serine/threonine kinase activity
11	GO:0097367	0.00753615	3.06406	4.42538	10	1210	carbohydrate derivative binding
12	GO:1901363	0.00922264	2.74373	9.60051	16	2625	heterocyclic compound binding
13	GO:0097159	0.00926093	2.74207	9.60416	16	2626	organic cyclic compound binding
14	GO:0030246	0.0181476	10.6485	0.208468	2	57	carbohydrate binding
15	GO:0043168	0.0201707	2.57361	5.09833	10	1394	anion binding
16	GO:0004664	0.0217519	56.624	0.021944	1	6	prephenate dehydratase activity
17	GO:0008519	0.0253327	47.18	0.0256014	1	7	ammonium transmembrane transporter activity
18	GO:0000166	0.0317748	2.35807	5.46406	10	1494	nucleotide binding
==> MF_4A50_ 4 .txt <==
GOMFID	Pvalue	OddsRatio	ExpCount	Count	Size	Term
1	GO:0030145	0.000206163	31.4866	0.11816	3	35	manganese ion binding
2	GO:0045735	0.000356045	25.8095	0.141792	3	42	nutrient reservoir activity
3	GO:0003729	0.003376	Inf	0.003376	1	1	mRNA binding
4	GO:0004823	0.00674108	308	0.006752	1	2	leucine-tRNA ligase activity
5	GO:0002161	0.0134386	102.638	0.013504	1	4	aminoacyl-tRNA editing activity
6	GO:0004970	0.0234038	51.2971	0.023632	1	7	ionotropic glutamate receptor activity
7	GO:0015276	0.0234038	51.2971	0.023632	1	7	ligand-gated ion channel activity
8	GO:0005234	0.0234038	51.2971	0.023632	1	7	extracellular-glutamate-gated ion channel activity
9	GO:0004888	0.026704	43.9627	0.027008	1	8	transmembrane signaling receptor activity
==> MF_4A50_ 5 .txt <==
GOMFID	Pvalue	OddsRatio	ExpCount	Count	Size	Term
1	GO:0032555	0.00153392	3.77161	4.25714	11	1164	purine ribonucleotide binding
2	GO:0001883	0.00153392	3.77161	4.25714	11	1164	purine nucleoside binding
3	GO:0032549	0.00160203	3.74829	4.27908	11	1170	ribonucleoside binding
4	GO:0097367	0.00212406	3.59878	4.42538	11	1210	carbohydrate derivative binding
5	GO:0030554	0.00239326	3.68549	3.79266	10	1037	adenyl nucleotide binding
6	GO:0016773	0.00330389	4.31655	2.06274	7	564	phosphotransferase activity, alcohol group as acceptor
7	GO:0016301	0.00350731	4.26662	2.08468	7	570	kinase activity
8	GO:0000166	0.00356573	3.23944	5.46406	12	1494	nucleotide binding
9	GO:0004674	0.00713507	4.76614	1.25081	5	342	protein serine/threonine kinase activity
10	GO:0043168	0.00805832	3.09904	4.51428	10	1324	anion binding
11	GO:0005388	0.0109335	141.62	0.010972	1	3	calcium-transporting ATPase activity
12	GO:0046873	0.0146931	11.9626	0.186524	2	51	metal ion transmembrane transporter activity
13	GO:0005524	0.0166758	2.90093	3.47081	8	949	ATP binding
14	GO:0043167	0.0167426	3.88747	2.27332	6	928	ion binding
15	GO:0005516	0.0217519	56.624	0.021944	1	6	calmodulin binding
16	GO:0043531	0.026676	8.59681	0.256014	2	70	ADP binding
17	GO:0016165	0.0289009	40.4343	0.0292587	1	8	linoleate 13S-lipoxygenase activity
18	GO:0004499	0.0359997	31.44	0.0365734	1	10	N,N-dimethylaniline monooxygenase activity
19	GO:0016740	0.0374111	2.34843	4.79842	9	1312	transferase activity
==> MF_4A50_ 6 .txt <==
GOMFID	Pvalue	OddsRatio	ExpCount	Count	Size	Term
1	GO:0016903	4.44154e-05	24.7972	0.203967	4	58	oxidoreductase activity, acting on the aldehyde or oxo group of donors
2	GO:0004350	7.09367e-05	307.913	0.0140667	2	4	glutamate-5-semialdehyde dehydrogenase activity
3	GO:0004491	0.00702146	295.125	0.00703334	1	2	methylmalonate-semialdehyde dehydrogenase (acylating) activity
4	GO:0043754	0.00702146	295.125	0.00703334	1	2	dihydrolipoyllysine-residue (2-methylpropanoyl)transferase activity
5	GO:0016746	0.0127642	6.86364	0.49585	3	141	transferase activity, transferring acyl groups
6	GO:0004349	0.0139956	98.3472	0.0140667	1	4	glutamate 5-kinase activity
7	GO:0004784	0.017465	73.75	0.0175833	1	5	superoxide dismutase activity
8	GO:0000062	0.017465	73.75	0.0175833	1	5	fatty-acyl-CoA binding
==> MF_4A50_ 7 .txt <==
GOMFID	Pvalue	OddsRatio	ExpCount	Count	Size	Term
1	GO:0016706	0.0065677	19.2186	0.124068	2	63	oxidoreductase activity, acting on paired donors, with incorporation or reduction of molecular oxygen, 2-oxoglutarate as one donor, and incorporation of one atom each of oxygen into both donors
2	GO:0017069	0.0137099	90.8846	0.0137853	1	7	snRNA binding
3	GO:0016775	0.0156542	77.8901	0.0157547	1	8	phosphotransferase activity, nitrogenous group as acceptor
4	GO:0000155	0.0156542	77.8901	0.0157547	1	8	phosphorelay sensor kinase activity
5	GO:0004872	0.0349019	32.0271	0.035448	1	18	receptor activity
==> MF_4A50_ 8 .txt <==
GOMFID	Pvalue	OddsRatio	ExpCount	Count	Size	Term
1	GO:0016860	0.000740362	62.0702	0.041356	2	14	intramolecular oxidoreductase activity
2	GO:0004452	0.002954	Inf	0.002954	1	1	isopentenyl-diphosphate delta-isomerase activity
3	GO:0009045	0.00589969	354.35	0.005908	1	2	xylose isomerase activity
4	GO:0045156	0.00589969	354.35	0.005908	1	2	electron transporter, transferring electrons within the cyclic electron transport pathway of photosynthesis activity
5	GO:0008028	0.00883709	177.15	0.00886201	1	3	monocarboxylic acid transmembrane transporter activity
6	GO:0015370	0.00883709	177.15	0.00886201	1	3	solute:sodium symporter activity
7	GO:1901618	0.00883709	177.15	0.00886201	1	3	organic hydroxy compound transmembrane transporter activity
8	GO:0008508	0.00883709	177.15	0.00886201	1	3	bile acid:sodium symporter activity
9	GO:0004659	0.0146871	88.55	0.01477	1	5	prenyltransferase activity
10	GO:0004784	0.0146871	88.55	0.01477	1	5	superoxide dismutase activity
11	GO:0005342	0.0175998	70.83	0.017724	1	6	organic acid transmembrane transporter activity
12	GO:0015293	0.0205042	59.0167	0.020678	1	7	symporter activity
13	GO:0008514	0.0205042	59.0167	0.020678	1	7	organic anion transmembrane transporter activity
14	GO:0005319	0.0291686	39.3278	0.02954	1	10	lipid transporter activity
15	GO:0008137	0.0491026	22.1	0.050218	1	17	NADH dehydrogenase (ubiquinone) activity
16	GO:0003954	0.0491026	22.1	0.050218	1	17	NADH dehydrogenase activity
==> MF_4A50_ 9 .txt <==
GOMFID	Pvalue	OddsRatio	ExpCount	Count	Size	Term
1	GO:0010333	3.06997e-07	393.944	0.015192	3	9	terpene synthase activity
2	GO:0016835	4.36674e-05	58.8083	0.072584	3	43	carbon-oxygen lyase activity
3	GO:0008171	6.09094e-05	52.237	0.0810241	3	48	O-methyltransferase activity
4	GO:0000287	6.482e-05	51.0942	0.0827121	3	49	magnesium ion binding
5	GO:0003824	0.000806146	Inf	6.63216	12	3929	catalytic activity
6	GO:0016741	0.00176131	15.7596	0.2532	3	150	transferase activity, transferring one-carbon groups
7	GO:0043169	0.0209363	4.21693	1.74371	5	1033	cation binding
8	GO:0046983	0.0341754	7.95747	0.297088	2	176	protein dimerization activity
9	GO:0004553	0.0352547	7.81921	0.302152	2	179	hydrolase activity, hydrolyzing O-glycosyl compounds
10	GO:0005506	0.0389494	7.39037	0.319032	2	189	iron ion binding
11	GO:0016705	0.0463658	6.69029	0.351104	2	208	oxidoreductase activity, acting on paired donors, with incorporation or reduction of molecular oxygen
==> MF_5A30_ 1 .txt <==
GOMFID	Pvalue	OddsRatio	ExpCount	Count	Size	Term
1	GO:0004867	3.40584e-05	16.2628	0.38402	5	30	serine-type endopeptidase inhibitor activity
2	GO:0030414	7.37688e-05	13.5426	0.448024	5	35	peptidase inhibitor activity
3	GO:0061135	7.37688e-05	13.5426	0.448024	5	35	endopeptidase regulator activity
4	GO:0008271	0.000162079	Inf	0.0256014	2	2	secondary active sulfate transmembrane transporter activity
5	GO:1901682	0.000482179	157.685	0.038402	2	3	sulfur compound transmembrane transporter activity
6	GO:0033743	0.00158058	52.5468	0.0640034	2	5	peptide-methionine (R)-S-oxide reductase activity
7	GO:0030234	0.00278132	5.68867	0.972851	5	76	enzyme regulator activity
8	GO:0015103	0.00431611	26.2622	0.102405	2	8	inorganic anion transmembrane transporter activity
9	GO:0047617	0.0128007	Inf	0.0128007	1	1	acyl-CoA hydrolase activity
10	GO:0004375	0.0128007	Inf	0.0128007	1	1	glycine dehydrogenase (decarboxylating) activity
11	GO:0004781	0.0128007	Inf	0.0128007	1	1	sulfate adenylyltransferase (ATP) activity
12	GO:0016415	0.0128007	Inf	0.0128007	1	1	octanoyltransferase activity
13	GO:0016667	0.0133361	4.69912	0.921649	4	72	oxidoreductase activity, acting on a sulfur group of donors
14	GO:0004491	0.0254393	77.9667	0.0256014	1	2	methylmalonate-semialdehyde dehydrogenase (acylating) activity
15	GO:0005542	0.0254393	77.9667	0.0256014	1	2	folic acid binding
16	GO:0004163	0.0254393	77.9667	0.0256014	1	2	diphosphomevalonate decarboxylase activity
17	GO:0008898	0.0254393	77.9667	0.0256014	1	2	S-adenosylmethionine-homocysteine S-methyltransferase activity
18	GO:0008289	0.0300048	4.75091	0.678436	3	53	lipid binding
19	GO:0009001	0.0379178	38.9778	0.038402	1	3	serine O-acetyltransferase activity
20	GO:0031177	0.0379178	38.9778	0.038402	1	3	phosphopantetheine binding
21	GO:0008824	0.0379178	38.9778	0.038402	1	3	cyanate hydratase activity
22	GO:0008430	0.0379178	38.9778	0.038402	1	3	selenium binding
23	GO:0008113	0.0379178	38.9778	0.038402	1	3	peptide-methionine (S)-S-oxide reductase activity
24	GO:0004519	0.0462454	6.28584	0.345618	2	27	endonuclease activity
25	GO:0016706	0.0464636	3.95341	0.806443	3	63	oxidoreductase activity, acting on paired donors, with incorporation or reduction of molecular oxygen, 2-oxoglutarate as one donor, and incorporation of one atom each of oxygen into both donors
==> MF_5A30_ 2 .txt <==
GOMFID	Pvalue	OddsRatio	ExpCount	Count	Size	Term
1	GO:0003735	8.70966e-08	4.2557	6.44901	23	283	structural constituent of ribosome
2	GO:0016417	0.000112338	65.5189	0.11394	3	5	S-acyltransferase activity
3	GO:0051082	0.000584655	5.45897	1.45843	7	64	unfolded protein binding
4	GO:0004742	0.00152524	86.825	0.068364	2	3	dihydrolipoyllysine-residue acetyltransferase activity
5	GO:0003856	0.00152524	86.825	0.068364	2	3	3-dehydroquinate synthase activity
6	GO:0050661	0.00955796	5.30418	0.843157	4	37	NADP binding
7	GO:0048037	0.0136999	2.12485	6.54016	13	287	cofactor binding
8	GO:0016769	0.0147205	6.53491	0.524124	3	23	transferase activity, transferring nitrogenous groups
9	GO:0015095	0.016725	12.3929	0.205092	2	9	magnesium ion transmembrane transporter activity
10	GO:0016624	0.0205965	10.8422	0.22788	2	10	oxidoreductase activity, acting on the aldehyde or oxo group of donors, disulfide as acceptor
11	GO:0046912	0.0205965	10.8422	0.22788	2	10	transferase activity, transferring acyl groups, acyl groups converted into alkyl on transfer
12	GO:0005509	0.0217381	2.47171	3.44099	8	151	calcium ion binding
13	GO:0004648	0.022788	Inf	0.022788	1	1	O-phospho-L-serine:2-oxoglutarate aminotransferase activity
14	GO:0004020	0.022788	Inf	0.022788	1	1	adenylylsulfate kinase activity
15	GO:0019139	0.022788	Inf	0.022788	1	1	cytokinin dehydrogenase activity
16	GO:0015930	0.022788	Inf	0.022788	1	1	glutamate synthase activity
17	GO:0008474	0.022788	Inf	0.022788	1	1	palmitoyl-(protein) hydrolase activity
18	GO:0016616	0.0237417	3.27027	1.64074	5	72	oxidoreductase activity, acting on the CH-OH group of donors, NAD or NADP as acceptor
19	GO:0005215	0.029507	1.84963	8.02138	14	352	transporter activity
20	GO:0051287	0.0415011	4.20937	0.774793	3	34	NAD binding
21	GO:0003743	0.0415011	4.20937	0.774793	3	34	translation initiation factor activity
22	GO:0042626	0.0426103	3.2316	1.3217	4	58	ATPase activity, coupled to transmembrane movement of substances
23	GO:0042802	0.0446208	6.66731	0.34182	2	15	identical protein binding
24	GO:0016639	0.0450599	43.1429	0.045576	1	2	oxidoreductase activity, acting on the CH-NH2 group of donors, NAD or NADP as acceptor
25	GO:0004556	0.0450599	43.1429	0.045576	1	2	alpha-amylase activity
26	GO:0004163	0.0450599	43.1429	0.045576	1	2	diphosphomevalonate decarboxylase activity
27	GO:0016748	0.0450599	43.1429	0.045576	1	2	succinyltransferase activity
28	GO:0004149	0.0450599	43.1429	0.045576	1	2	dihydrolipoyllysine-residue succinyltransferase activity
29	GO:0003991	0.0450599	43.1429	0.045576	1	2	acetylglutamate kinase activity
==> MF_5A30_ 3 .txt <==
GOMFID	Pvalue	OddsRatio	ExpCount	Count	Size	Term
1	GO:0031072	1.0124e-06	25.8335	0.375862	6	16	heat shock protein binding
2	GO:0004332	0.000123001	63.4756	0.117457	3	5	fructose-bisphosphate aldolase activity
3	GO:0051082	0.000701043	5.28454	1.50345	7	64	unfolded protein binding
4	GO:0003723	0.000904503	2.76167	5.97946	15	256	RNA binding
5	GO:0008974	0.00162037	84.1333	0.070474	2	3	phosphoribulokinase activity
6	GO:0003735	0.00259388	2.45753	6.64805	15	283	structural constituent of ribosome
7	GO:0016168	0.00319068	42.0606	0.0939654	2	4	chlorophyll binding
8	GO:0004372	0.00319068	42.0606	0.0939654	2	4	glycine hydroxymethyltransferase activity
9	GO:0000990	0.00319068	42.0606	0.0939654	2	4	transcription factor activity, core RNA polymerase binding
10	GO:0042132	0.00319068	42.0606	0.0939654	2	4	fructose 1,6-bisphosphate 1-phosphatase activity
11	GO:0016987	0.00319068	42.0606	0.0939654	2	4	sigma factor activity
12	GO:0019203	0.00319068	42.0606	0.0939654	2	4	carbohydrate phosphatase activity
13	GO:0019887	0.0052358	28.0364	0.117457	2	5	protein kinase regulator activity
14	GO:0003746	0.00801457	8.44756	0.422844	3	18	translation elongation factor activity
15	GO:0051539	0.00935528	7.91845	0.446336	3	19	4 iron, 4 sulfur cluster binding
16	GO:0016655	0.0124079	7.03659	0.493318	3	21	oxidoreductase activity, acting on NAD(P)H, quinone or similar compound as acceptor
17	GO:0016668	0.013995	14.0121	0.187931	2	8	oxidoreductase activity, acting on a sulfur group of donors, NAD(P) as acceptor
18	GO:0016853	0.0216581	2.66797	2.79547	7	119	isomerase activity
19	GO:0016810	0.0222717	5.50292	0.610775	3	26	hydrolase activity, acting on carbon-nitrogen (but not peptide) bonds
20	GO:0004848	0.0234913	Inf	0.0234913	1	1	ureidoglycolate hydrolase activity
21	GO:0033971	0.0234913	Inf	0.0234913	1	1	hydroxyisourate hydrolase activity
22	GO:0042586	0.0234913	Inf	0.0234913	1	1	peptide deformylase activity
23	GO:0004514	0.0234913	Inf	0.0234913	1	1	nicotinate-nucleotide diphosphorylase (carboxylating) activity
24	GO:0004516	0.0234913	Inf	0.0234913	1	1	nicotinate phosphoribosyltransferase activity
25	GO:0045550	0.0234913	Inf	0.0234913	1	1	geranylgeranyl reductase activity
26	GO:0005179	0.0234913	Inf	0.0234913	1	1	hormone activity
27	GO:0046554	0.0234913	Inf	0.0234913	1	1	malate dehydrogenase (NADP+) activity
28	GO:0008442	0.0234913	Inf	0.0234913	1	1	3-hydroxyisobutyrate dehydrogenase activity
29	GO:0046406	0.0234913	Inf	0.0234913	1	1	magnesium protoporphyrin IX methyltransferase activity
30	GO:0009540	0.0234913	Inf	0.0234913	1	1	zeaxanthin epoxidase [overall] activity
31	GO:0005509	0.0255279	2.39222	3.54719	8	151	calcium ion binding
32	GO:0051540	0.033208	3.52454	1.22155	4	52	metal cluster binding
33	GO:0004521	0.0361036	7.63747	0.305388	2	13	endoribonuclease activity
34	GO:0009045	0.0464341	41.8133	0.0469827	1	2	xylose isomerase activity
35	GO:0005315	0.0464341	41.8133	0.0469827	1	2	inorganic phosphate transmembrane transporter activity
36	GO:0004096	0.0464341	41.8133	0.0469827	1	2	catalase activity
37	GO:0016851	0.0464341	41.8133	0.0469827	1	2	magnesium chelatase activity
38	GO:0003725	0.0464341	41.8133	0.0469827	1	2	double-stranded RNA binding
39	GO:0003964	0.0464341	41.8133	0.0469827	1	2	RNA-directed DNA polymerase activity
40	GO:0003852	0.0464341	41.8133	0.0469827	1	2	2-isopropylmalate synthase activity
41	GO:0015099	0.0464341	41.8133	0.0469827	1	2	nickel cation transmembrane transporter activity
42	GO:0051002	0.0464341	41.8133	0.0469827	1	2	ligase activity, forming nitrogen-metal bonds
43	GO:0015087	0.0464341	41.8133	0.0469827	1	2	cobalt ion transmembrane transporter activity
==> MF_5A30_ 4 .txt <==
GOMFID	Pvalue	OddsRatio	ExpCount	Count	Size	Term
1	GO:0005198	0.00225299	12.9692	0.264577	3	42	structural molecule activity
2	GO:0051536	0.00506355	9.54014	0.351104	3	52	iron-sulfur cluster binding
3	GO:0005179	0.006752	Inf	0.006752	1	1	hormone activity
4	GO:0050242	0.006752	Inf	0.006752	1	1	pyruvate, phosphate dikinase activity
5	GO:0016741	0.0180553	4.30573	1.0128	4	150	transferase activity, transferring one-carbon groups
6	GO:0017171	0.0245336	5.1637	0.627936	3	93	serine hydrolase activity
7	GO:0004372	0.0267413	50.0567	0.027008	1	4	glycine hydroxymethyltransferase activity
8	GO:0008878	0.0333164	37.5372	0.03376	1	5	glucose-1-phosphate adenylyltransferase activity
9	GO:0004784	0.0333164	37.5372	0.03376	1	5	superoxide dismutase activity
10	GO:0003735	0.0409256	2.83713	1.91082	5	283	structural constituent of ribosome
11	GO:0004252	0.0494684	5.97613	0.357856	2	53	serine-type endopeptidase activity
==> MF_5A30_ 5 .txt <==
GOMFID	Pvalue	OddsRatio	ExpCount	Count	Size	Term
1	GO:0008308	0.00250834	34.0969	0.0772261	2	9	voltage-gated anion channel activity
2	GO:0022832	0.00531601	21.6857	0.111549	2	13	voltage-gated channel activity
3	GO:0022884	0.00858067	Inf	0.00858067	1	1	macromolecule transmembrane transporter activity
4	GO:0015450	0.00858067	Inf	0.00858067	1	1	P-P-bond-hydrolysis-driven protein transmembrane transporter activity
5	GO:0016531	0.00858067	Inf	0.00858067	1	1	copper chaperone activity
6	GO:0003735	0.0101881	3.18062	2.42833	7	283	structural constituent of ribosome
7	GO:0008509	0.0136961	12.5406	0.180194	2	21	anion transmembrane transporter activity
8	GO:0008565	0.0149833	11.9119	0.188775	2	22	protein transporter activity
9	GO:0005216	0.0206235	9.9209	0.223097	2	26	ion channel activity
10	GO:0015267	0.0221519	9.52271	0.231678	2	27	channel activity
11	GO:0005543	0.0253444	8.81481	0.248839	2	29	phospholipid binding
12	GO:0008113	0.0255253	58.7167	0.025742	1	3	peptide-methionine (S)-S-oxide reductase activity
13	GO:0005215	0.0300979	2.51857	3.0204	7	352	transporter activity
14	GO:0004616	0.0338905	39.1389	0.0343227	1	4	phosphogluconate dehydrogenase (decarboxylating) activity
15	GO:0008017	0.0340785	7.4322	0.291743	2	34	microtubule binding
16	GO:0050661	0.0398022	6.79225	0.317485	2	37	NADP binding
17	GO:0008312	0.042185	29.35	0.0429034	1	5	7S RNA binding
18	GO:0003924	0.0440587	4.04436	0.789422	3	92	GTPase activity
==> MF_5A30_ 6 .txt <==
GOMFID	Pvalue	OddsRatio	ExpCount	Count	Size	Term
1	GO:0008194	1.11955e-06	15.6804	0.55704	7	55	UDP-glycosyltransferase activity
2	GO:0015018	1.17316e-06	82.7294	0.0911521	4	9	galactosylgalactosylxylosylprotein 3-beta-glucuronosyltransferase activity
3	GO:0005200	4.50392e-06	51.6838	0.121536	4	12	structural constituent of cytoskeleton
4	GO:0008378	0.000264925	30.5522	0.131664	3	13	galactosyltransferase activity
5	GO:0016758	0.00112625	5.68343	1.18592	6	125	transferase activity, transferring hexosyl groups
6	GO:0016740	0.00176319	2.23175	13.2879	24	1312	transferase activity
7	GO:0003924	0.00230033	5.96157	0.931777	5	92	GTPase activity
8	GO:0005525	0.0033563	4.51145	1.46856	6	145	GTP binding
9	GO:0019001	0.00347253	4.47857	1.47869	6	146	guanyl nucleotide binding
10	GO:0022884	0.010128	Inf	0.010128	1	1	macromolecule transmembrane transporter activity
11	GO:0015450	0.010128	Inf	0.010128	1	1	P-P-bond-hydrolysis-driven protein transmembrane transporter activity
12	GO:0016760	0.0110752	14.3327	0.162048	2	16	cellulose synthase (UDP-forming) activity
13	GO:0008725	0.0201548	99.0986	0.020256	1	2	DNA-3-methyladenine glycosylase activity
14	GO:0005086	0.0201548	99.0986	0.020256	1	2	ARF guanyl-nucleotide exchange factor activity
15	GO:0003905	0.0201548	99.0986	0.020256	1	2	alkylbase DNA N-glycosylase activity
16	GO:0004396	0.0201548	99.0986	0.020256	1	2	hexokinase activity
17	GO:0009678	0.0300815	49.5423	0.030384	1	3	hydrogen-translocating pyrophosphatase activity
18	GO:0045300	0.0300815	49.5423	0.030384	1	3	acyl-[acyl-carrier-protein] desaturase activity
19	GO:0004017	0.0300815	49.5423	0.030384	1	3	adenylate kinase activity
20	GO:0052716	0.039909	33.0235	0.040512	1	4	hydroquinone:oxygen oxidoreductase activity
21	GO:0030276	0.039909	33.0235	0.040512	1	4	clathrin binding
22	GO:0005545	0.039909	33.0235	0.040512	1	4	1-phosphatidylinositol binding
23	GO:0047334	0.039909	33.0235	0.040512	1	4	diphosphate-fructose-6-phosphate 1-phosphotransferase activity
24	GO:0016798	0.0436958	2.74876	1.93445	5	191	hydrolase activity, acting on glycosyl bonds
25	GO:0051287	0.0460776	6.25446	0.344352	2	34	NAD binding
26	GO:0046527	0.0460776	6.25446	0.344352	2	34	glucosyltransferase activity
27	GO:0008312	0.0496383	24.7641	0.05064	1	5	7S RNA binding
==> MF_5A30_ 7 .txt <==
GOMFID	Pvalue	OddsRatio	ExpCount	Count	Size	Term
1	GO:0046556	1.84046e-05	Inf	0.00872134	2	2	alpha-L-arabinofuranosidase activity
2	GO:0046522	0.00436067	Inf	0.00436067	1	1	S-methyl-5-thioribose kinase activity
3	GO:0016719	0.00870293	235.9	0.00872134	1	2	carotene 7,8-desaturase activity
4	GO:0003879	0.00870293	235.9	0.00872134	1	2	ATP phosphoribosyltransferase activity
5	GO:0008113	0.0130269	117.933	0.013082	1	3	peptide-methionine (S)-S-oxide reductase activity
6	GO:0000990	0.0173326	78.6111	0.0174427	1	4	transcription factor activity, core RNA polymerase binding
7	GO:0016987	0.0173326	78.6111	0.0174427	1	4	sigma factor activity
8	GO:0003676	0.0357407	2.30209	4.69644	9	1077	nucleic acid binding
==> MF_5A50_ 1 .txt <==
GOMFID	Pvalue	OddsRatio	ExpCount	Count	Size	Term
1	GO:0022857	0.00105902	2.61599	6.70573	16	247	transmembrane transporter activity
2	GO:0009678	0.00216059	72.4084	0.0814461	2	3	hydrogen-translocating pyrophosphatase activity
3	GO:0000234	0.00216059	72.4084	0.0814461	2	3	phosphoethanolamine N-methyltransferase activity
4	GO:0005200	0.00361659	12.1175	0.325784	3	12	structural constituent of cytoskeleton
5	GO:0008378	0.00460837	10.9042	0.352933	3	13	galactosyltransferase activity
6	GO:0015075	0.00561513	2.61905	4.53383	11	167	ion transmembrane transporter activity
7	GO:0022892	0.00578037	2.38831	5.86412	13	216	substrate-specific transporter activity
8	GO:0016881	0.00583427	4.81383	1.16739	5	43	acid-amino acid ligase activity
9	GO:0003924	0.0122285	3.02448	2.49768	7	92	GTPase activity
10	GO:0004252	0.0139962	3.80541	1.43888	5	53	serine-type endopeptidase activity
11	GO:0004427	0.0140746	14.4733	0.190041	2	7	inorganic diphosphatase activity
12	GO:0004722	0.015979	6.40774	0.542974	3	20	protein serine/threonine phosphatase activity
13	GO:0005525	0.0169083	2.43846	3.93656	9	145	GTP binding
14	GO:0019001	0.0176101	2.4203	3.96371	9	146	guanyl nucleotide binding
15	GO:0008601	0.0184336	12.0593	0.217189	2	8	protein phosphatase type 2A regulator activity
16	GO:0005085	0.0232814	10.3351	0.244338	2	9	guanyl-nucleotide exchange factor activity
17	GO:0015399	0.0259893	3.20035	1.68322	5	62	primary active transmembrane transporter activity
18	GO:0032934	0.0271487	Inf	0.0271487	1	1	sterol binding
19	GO:0022884	0.0271487	Inf	0.0271487	1	1	macromolecule transmembrane transporter activity
20	GO:0015450	0.0271487	Inf	0.0271487	1	1	P-P-bond-hydrolysis-driven protein transmembrane transporter activity
21	GO:0019208	0.0285883	9.04188	0.271487	2	10	phosphatase regulator activity
22	GO:0015078	0.040947	2.80319	1.90041	5	70	hydrogen ion transmembrane transporter activity
23	GO:0022890	0.0410276	2.80097	1.90125	5	71	inorganic cation transmembrane transporter activity
24	GO:0003682	0.0476644	2.67835	1.98185	5	73	chromatin binding
25	GO:0046873	0.0488964	3.0931	1.38458	4	51	metal ion transmembrane transporter activity
==> MF_5A50_ 2 .txt <==
GOMFID	Pvalue	OddsRatio	ExpCount	Count	Size	Term
1	GO:0004867	3.89388e-05	11.5483	0.65832	6	30	serine-type endopeptidase inhibitor activity
2	GO:0030414	9.72184e-05	9.55034	0.768041	6	35	peptidase inhibitor activity
3	GO:0061135	9.72184e-05	9.55034	0.768041	6	35	endopeptidase regulator activity
4	GO:0004664	0.000197503	45.4248	0.131664	3	6	prephenate dehydratase activity
5	GO:0008271	0.00047852	Inf	0.043888	2	2	secondary active sulfate transmembrane transporter activity
6	GO:0008898	0.00047852	Inf	0.043888	2	2	S-adenosylmethionine-homocysteine S-methyltransferase activity
7	GO:0030234	0.00131662	4.68709	1.66775	7	76	enzyme regulator activity
8	GO:1901682	0.00141482	90.2857	0.065832	2	3	sulfur compound transmembrane transporter activity
9	GO:0033743	0.00458115	30.0866	0.10972	2	5	peptide-methionine (R)-S-oxide reductase activity
10	GO:0005509	0.00582893	2.93662	3.31355	9	151	calcium ion binding
11	GO:0016840	0.011753	7.15583	0.482768	3	22	carbon-nitrogen lyase activity
12	GO:0015103	0.0122831	15.0368	0.175552	2	8	inorganic anion transmembrane transporter activity
13	GO:0016835	0.0141707	4.66532	0.943593	4	43	carbon-oxygen lyase activity
14	GO:0004601	0.0154631	2.86955	2.61134	7	119	peroxidase activity
15	GO:0016407	0.0186174	5.90793	0.570544	3	26	acetyltransferase activity
16	GO:0004821	0.021944	Inf	0.021944	1	1	histidine-tRNA ligase activity
17	GO:0004042	0.021944	Inf	0.021944	1	1	acetyl-CoA:L-glutamate N-acetyltransferase activity
18	GO:0046522	0.021944	Inf	0.021944	1	1	S-methyl-5-thioribose kinase activity
19	GO:0004781	0.021944	Inf	0.021944	1	1	sulfate adenylyltransferase (ATP) activity
20	GO:0004568	0.0318487	8.19599	0.285272	2	13	chitinase activity
21	GO:0004491	0.0434095	44.8516	0.043888	1	2	methylmalonate-semialdehyde dehydrogenase (acylating) activity
22	GO:0003852	0.0434095	44.8516	0.043888	1	2	2-isopropylmalate synthase activity
23	GO:0003942	0.0434095	44.8516	0.043888	1	2	N-acetyl-gamma-glutamyl-phosphate reductase activity
24	GO:0016747	0.0447371	2.72059	1.94409	5	90	transferase activity, transferring acyl groups other than amino-acyl groups
25	GO:0020037	0.0489794	1.90758	5.50795	10	251	heme binding
==> MF_5A50_ 3 .txt <==
GOMFID	Pvalue	OddsRatio	ExpCount	Count	Size	Term
1	GO:0008194	1.46418e-08	17.7281	0.665354	9	55	UDP-glycosyltransferase activity
2	GO:0016760	3.25245e-05	28.5	0.193557	4	16	cellulose synthase (UDP-forming) activity
3	GO:0046527	4.86553e-05	14.8872	0.41131	5	34	glucosyltransferase activity
4	GO:0015018	0.000136249	42.2711	0.108876	3	9	galactosylgalactosylxylosylprotein 3-beta-glucuronosyltransferase activity
5	GO:0005200	0.000347578	28.1687	0.145168	3	12	structural constituent of cytoskeleton
6	GO:0016740	0.000496456	2.27619	15.8717	29	1312	transferase activity
7	GO:0052716	0.000854367	83.5833	0.0483894	2	4	hydroquinone:oxygen oxidoreductase activity
8	GO:0004553	0.00575325	3.52936	2.16542	7	179	hydrolase activity, hydrolyzing O-glycosyl compounds
9	GO:0016679	0.00882446	16.6976	0.145168	2	12	oxidoreductase activity, acting on diphenols and related substances as donors
10	GO:0016762	0.0137129	12.8388	0.18146	2	15	xyloglucan:xyloglucosyl transferase activity
11	GO:0008725	0.02405	82.6118	0.0241947	1	2	DNA-3-methyladenine glycosylase activity
12	GO:0004134	0.02405	82.6118	0.0241947	1	2	4-alpha-glucanotransferase activity
13	GO:0003905	0.02405	82.6118	0.0241947	1	2	alkylbase DNA N-glycosylase activity
14	GO:0003924	0.024935	3.84424	1.11296	4	92	GTPase activity
15	GO:0008483	0.0310446	7.93878	0.278239	2	23	transaminase activity
16	GO:0004560	0.0358597	41.3	0.036292	1	3	alpha-L-fucosidase activity
17	GO:0008198	0.0358597	41.3	0.036292	1	3	ferrous iron binding
18	GO:0008113	0.0358597	41.3	0.036292	1	3	peptide-methionine (S)-S-oxide reductase activity
19	GO:0016758	0.0444355	3.17071	1.33721	4	121	transferase activity, transferring hexosyl groups
20	GO:0030276	0.0475282	27.5294	0.0483894	1	4	clathrin binding
21	GO:0005545	0.0475282	27.5294	0.0483894	1	4	1-phosphatidylinositol binding
22	GO:0005543	0.0475577	6.16931	0.350823	2	29	phospholipid binding
==> MF_5A50_ 4 .txt <==
GOMFID	Pvalue	OddsRatio	ExpCount	Count	Size	Term
1	GO:0030410	0.000874305	82.5882	0.048952	2	4	nicotianamine synthase activity
2	GO:0008121	0.000874305	82.5882	0.048952	2	4	ubiquinol-cytochrome-c reductase activity
3	GO:0005215	0.00110901	3.14447	4.30778	12	352	transporter activity
4	GO:0008308	0.00504073	23.5798	0.110142	2	9	voltage-gated anion channel activity
5	GO:0022891	0.00818042	3.28846	2.31298	7	189	substrate-specific transmembrane transporter activity
6	GO:0016679	0.00902363	16.4988	0.146856	2	12	oxidoreductase activity, acting on diphenols and related substances as donors
7	GO:0022832	0.01058	14.9968	0.159094	2	13	voltage-gated channel activity
8	GO:0003682	0.0119993	4.85629	0.893375	4	73	chromatin binding
9	GO:0004020	0.012238	Inf	0.012238	1	1	adenylylsulfate kinase activity
10	GO:0019139	0.012238	Inf	0.012238	1	1	cytokinin dehydrogenase activity
11	GO:0016758	0.0184774	3.05935	2.10494	6	172	transferase activity, transferring hexosyl groups
12	GO:0016151	0.0243279	81.6395	0.024476	1	2	nickel cation binding
13	GO:0016530	0.0243279	81.6395	0.024476	1	2	metallochaperone activity
14	GO:0008324	0.0259134	3.18274	1.67661	5	137	cation transmembrane transporter activity
15	GO:0004252	0.0267261	4.98	0.648614	3	53	serine-type endopeptidase activity
16	GO:0008509	0.0267404	8.67245	0.256998	2	21	anion transmembrane transporter activity
17	GO:0008483	0.0317133	7.84426	0.281474	2	23	transaminase activity
18	GO:0008430	0.0362716	40.814	0.036714	1	3	selenium binding
19	GO:0005216	0.0397911	6.86078	0.318188	2	26	ion channel activity
20	GO:0016706	0.0415511	4.14405	0.770995	3	63	oxidoreductase activity, acting on paired donors, with incorporation or reduction of molecular oxygen, 2-oxoglutarate as one donor, and incorporation of one atom each of oxygen into both donors
21	GO:0015267	0.0426394	6.58541	0.330426	2	27	channel activity
22	GO:0042803	0.0480707	27.2054	0.048952	1	4	protein homodimerization activity
23	GO:0008184	0.0480707	27.2054	0.048952	1	4	glycogen phosphorylase activity
24	GO:0005543	0.0485558	6.09586	0.354902	2	29	phospholipid binding
==> MF_5A50_ 5 .txt <==
GOMFID	Pvalue	OddsRatio	ExpCount	Count	Size	Term
1	GO:0016876	1.3117e-05	19.8529	0.313968	5	36	ligase activity, forming aminoacyl-tRNA and related compounds
2	GO:0000049	7.25837e-05	51.138	0.0872134	3	10	tRNA binding
3	GO:0004825	7.48455e-05	Inf	0.0174427	2	2	methionine-tRNA ligase activity
4	GO:0016874	0.000885296	5.98185	1.13377	6	130	ligase activity
5	GO:0003723	0.000938907	4.44444	2.06114	8	248	RNA binding
6	GO:0005515	0.00229596	2.26068	12.9163	23	1481	protein binding
7	GO:0003743	0.00311831	11.5079	0.296526	3	34	translation initiation factor activity
8	GO:0004809	0.00872134	Inf	0.00872134	1	1	tRNA (guanine-N2-)-methyltransferase activity
9	GO:0004823	0.0173678	115.508	0.0174427	1	2	leucine-tRNA ligase activity
10	GO:0008686	0.0173678	115.508	0.0174427	1	2	3,4-dihydroxy-2-butanone-4-phosphate synthase activity
11	GO:0003935	0.0173678	115.508	0.0174427	1	2	GTP cyclohydrolase II activity
12	GO:0003899	0.0228372	9.36267	0.235476	2	27	DNA-directed RNA polymerase activity
13	GO:0004831	0.0259401	57.7459	0.026164	1	3	tyrosine-tRNA ligase activity
14	GO:0008839	0.0259401	57.7459	0.026164	1	3	4-hydroxy-tetrahydrodipicolinate reductase
15	GO:0016627	0.0313882	7.79667	0.279083	2	32	oxidoreductase activity, acting on the CH-CH group of donors
16	GO:0004350	0.0344388	38.4918	0.0348854	1	4	glutamate-5-semialdehyde dehydrogenase activity
17	GO:0004372	0.0344388	38.4918	0.0348854	1	4	glycine hydroxymethyltransferase activity
18	GO:0004349	0.0344388	38.4918	0.0348854	1	4	glutamate 5-kinase activity
19	GO:0002161	0.0344388	38.4918	0.0348854	1	4	aminoacyl-tRNA editing activity
20	GO:0019238	0.0344388	38.4918	0.0348854	1	4	cyclohydrolase activity
21	GO:0003883	0.0344388	38.4918	0.0348854	1	4	CTP synthase activity
22	GO:0016149	0.0428645	28.8648	0.0436067	1	5	translation release factor activity, codon specific
23	GO:0070402	0.0428645	28.8648	0.0436067	1	5	NADPH binding
24	GO:0008175	0.0428645	28.8648	0.0436067	1	5	tRNA methyltransferase activity
==> MF_5A50_ 6 .txt <==
GOMFID	Pvalue	OddsRatio	ExpCount	Count	Size	Term
1	GO:0008312	0.00175756	49.7163	0.06752	2	5	7S RNA binding
2	GO:0008565	0.00305083	11.8744	0.297088	3	22	protein transporter activity
3	GO:0005215	0.00755913	2.53207	4.75341	11	352	transporter activity
4	GO:0015077	0.00862096	4.2746	1.26938	5	94	monovalent inorganic cation transmembrane transporter activity
5	GO:0015399	0.00958367	5.21364	0.837249	4	62	primary active transmembrane transporter activity
6	GO:0008324	0.010314	3.50229	1.85005	6	137	cation transmembrane transporter activity
7	GO:0005093	0.013504	Inf	0.013504	1	1	Rab GDP-dissociation inhibitor activity
8	GO:0016760	0.0191482	10.6368	0.216064	2	16	cellulose synthase (UDP-forming) activity
9	GO:0046933	0.0239916	9.30452	0.243072	2	18	proton-transporting ATP synthase activity, rotational mechanism
10	GO:0030695	0.0268275	73.8105	0.027008	1	2	GTPase regulator activity
11	GO:0017057	0.0268275	73.8105	0.027008	1	2	6-phosphogluconolactonase activity
12	GO:0016984	0.0268275	73.8105	0.027008	1	2	ribulose-bisphosphate carboxylase activity
13	GO:0010309	0.0268275	73.8105	0.027008	1	2	acireductone dioxygenase [iron(II)-requiring] activity
14	GO:0008028	0.039973	36.9	0.040512	1	3	monocarboxylic acid transmembrane transporter activity
15	GO:0009678	0.039973	36.9	0.040512	1	3	hydrogen-translocating pyrophosphatase activity
16	GO:0004449	0.039973	36.9	0.040512	1	3	isocitrate dehydrogenase (NAD+) activity
17	GO:0015370	0.039973	36.9	0.040512	1	3	solute:sodium symporter activity
18	GO:0004001	0.039973	36.9	0.040512	1	3	adenosine kinase activity
19	GO:1901618	0.039973	36.9	0.040512	1	3	organic hydroxy compound transmembrane transporter activity
20	GO:0008508	0.039973	36.9	0.040512	1	3	bile acid:sodium symporter activity
21	GO:0004739	0.039973	36.9	0.040512	1	3	pyruvate dehydrogenase (acetyl-transferring) activity
22	GO:0022891	0.0421504	2.48816	2.55226	6	189	substrate-specific transmembrane transporter activity
23	GO:0042626	0.0431832	4.08094	0.783233	3	58	ATPase activity, coupled to transmembrane movement of substances
==> MF_5A50_ 7 .txt <==
GOMFID	Pvalue	OddsRatio	ExpCount	Count	Size	Term
1	GO:0003735	2.699e-14	9.08969	3.86144	25	283	structural constituent of ribosome
2	GO:0019843	2.45143e-10	44.931	0.300183	8	22	rRNA binding
3	GO:0004386	2.55804e-05	7.6915	1.21438	8	89	helicase activity
4	GO:0008026	9.33607e-05	9.36937	0.750457	6	55	ATP-dependent helicase activity
5	GO:0003723	0.000123189	4.39727	2.87339	11	234	RNA binding
6	GO:0030515	0.000184284	Inf	0.0272894	2	2	snoRNA binding
7	GO:0008175	0.00179406	49.186	0.0682234	2	5	tRNA methyltransferase activity
8	GO:0008168	0.00446231	4.22543	1.55251	6	117	methyltransferase activity
9	GO:0008757	0.00455573	10.1402	0.341117	3	25	S-adenosylmethionine-dependent methyltransferase activity
10	GO:0016887	0.00760543	3.33083	2.27866	7	167	ATPase activity
11	GO:0000213	0.0136447	Inf	0.0136447	1	1	tRNA-intron endonuclease activity
12	GO:0004612	0.0136447	Inf	0.0136447	1	1	phosphoenolpyruvate carboxykinase (ATP) activity
13	GO:0016428	0.0136447	Inf	0.0136447	1	1	tRNA (cytosine-5-)-methyltransferase activity
14	GO:0016429	0.0136447	Inf	0.0136447	1	1	tRNA (adenine-N1-)-methyltransferase activity
15	GO:0000175	0.0136447	Inf	0.0136447	1	1	3'-5'-exoribonuclease activity
16	GO:0004798	0.0271051	73.0312	0.0272894	1	2	thymidylate kinase activity
17	GO:0003991	0.0271051	73.0312	0.0272894	1	2	acetylglutamate kinase activity
18	GO:0008080	0.0298457	8.18012	0.272894	2	20	N-acetyltransferase activity
19	GO:0003676	0.0333398	1.82622	9.08539	15	819	nucleic acid binding
20	GO:0004829	0.0403836	36.5104	0.040934	1	3	threonine-tRNA ligase activity
21	GO:0004532	0.0403836	36.5104	0.040934	1	3	exoribonuclease activity
22	GO:0016796	0.0403836	36.5104	0.040934	1	3	exonuclease activity, active with either ribo- or deoxyribonucleic acids and producing 5'-phosphomonoesters
23	GO:0004654	0.0403836	36.5104	0.040934	1	3	polyribonucleotide nucleotidyltransferase activity
24	GO:0004518	0.0424255	4.11229	0.777747	3	57	nuclease activity
25	GO:0016462	0.048622	1.92551	5.52609	10	405	pyrophosphatase activity
==> MF_5A50_ 8 .txt <==
GOMFID	Pvalue	OddsRatio	ExpCount	Count	Size	Term
1	GO:0022891	0.000631601	8.52026	0.717822	5	189	substrate-specific transmembrane transporter activity
2	GO:0022890	0.00106747	10.2638	0.463356	4	122	inorganic cation transmembrane transporter activity
3	GO:0015078	0.00225781	13.0877	0.26586	3	70	hydrogen ion transmembrane transporter activity
4	GO:0032934	0.003798	Inf	0.003798	1	1	sterol binding
5	GO:0005543	0.00529474	20.9037	0.110142	2	29	phospholipid binding
6	GO:0004152	0.00758211	272.346	0.00759601	1	2	dihydroorotate dehydrogenase activity
7	GO:0005215	0.00948084	4.41119	1.3369	5	352	transporter activity
8	GO:0030276	0.0151089	90.7564	0.015192	1	4	clathrin binding
9	GO:0005545	0.0151089	90.7564	0.015192	1	4	1-phosphatidylinositol binding
10	GO:0015095	0.033686	34.0096	0.034182	1	9	magnesium ion transmembrane transporter activity
11	GO:0015018	0.033686	34.0096	0.034182	1	9	galactosylgalactosylxylosylprotein 3-beta-glucuronosyltransferase activity
12	GO:0004143	0.0373607	30.2265	0.03798	1	10	diacylglycerol kinase activity
13	GO:0016757	0.045733	4.09048	0.808975	3	213	transferase activity, transferring glycosyl groups
14	GO:0008324	0.048303	22.5649	0.0493774	1	15	cation transmembrane transporter activity
15	GO:0008378	0.0483043	22.6603	0.049374	1	13	galactosyltransferase activity
16	GO:0003951	0.0483043	22.6603	0.049374	1	13	NAD+ kinase activity
==> BP_1B30 .csv <==
GOBPID	Pvalue	OddsRatio	ExpCount	Count	Size	Term
1	GO:0098660	0.00584273	4.01905	1.65009	6	78	inorganic ion transmembrane transport
2	GO:0098655	0.00584273	4.01905	1.65009	6	78	cation transmembrane transport
3	GO:0051716	0.00963663	2.56337	4.25214	10	201	cellular response to stimulus
4	GO:1902600	0.0207094	4.13653	1.05775	4	50	hydrogen ion transmembrane transport
5	GO:0052331	0.0211549	Inf	0.0211549	1	1	hemolysis in other organism involved in symbiotic interaction
6	GO:0007020	0.0211549	Inf	0.0211549	1	1	microtubule nucleation
7	GO:0046931	0.0211549	Inf	0.0211549	1	1	pore complex assembly
8	GO:0044364	0.0211549	Inf	0.0211549	1	1	disruption of cells of other organism
9	GO:0019295	0.0211549	Inf	0.0211549	1	1	coenzyme M biosynthetic process
10	GO:0051715	0.0211549	Inf	0.0211549	1	1	cytolysis in other organism
11	GO:0044419	0.0211549	Inf	0.0211549	1	1	interspecies interaction between organisms
12	GO:0051883	0.0211549	Inf	0.0211549	1	1	killing of cells in other organism involved in symbiotic interaction
13	GO:0051817	0.0211549	Inf	0.0211549	1	1	modification of morphology or physiology of other organism involved in symbiotic interaction
14	GO:0001906	0.0211549	Inf	0.0211549	1	1	cell killing
15	GO:0031122	0.0211549	Inf	0.0211549	1	1	cytoplasmic microtubule organization
16	GO:0031109	0.0211549	Inf	0.0211549	1	1	microtubule polymerization or depolymerization
17	GO:0006289	0.0297146	8.54879	0.275014	2	13	nucleotide-excision repair
18	GO:0006818	0.0317645	3.58526	1.20583	4	57	hydrogen transport
19	GO:0006974	0.035452	3.45353	1.24814	4	59	cellular response to DNA damage stimulus
20	GO:0006913	0.0369317	4.43056	0.740423	3	35	nucleocytoplasmic transport
21	GO:0015672	0.0378806	2.87168	1.86164	5	88	monovalent inorganic cation transport
22	GO:0000398	0.0389204	7.23077	0.317324	2	15	mRNA splicing, via spliceosome
23	GO:0000375	0.0389204	7.23077	0.317324	2	15	RNA splicing, via transesterification reactions
24	GO:0007264	0.041431	3.27296	1.31161	4	62	small GTPase mediated signal transduction
25	GO:0046460	0.0418663	46.6818	0.0423099	1	2	neutral lipid biosynthetic process
26	GO:0019432	0.0418663	46.6818	0.0423099	1	2	triglyceride biosynthetic process
27	GO:0006639	0.0418663	46.6818	0.0423099	1	2	acylglycerol metabolic process
28	GO:0043044	0.0418663	46.6818	0.0423099	1	2	ATP-dependent chromatin remodeling
29	GO:0016071	0.0425418	4.1683	0.782733	3	37	mRNA metabolic process
30	GO:0006811	0.0447452	2.13851	3.97713	8	188	ion transport
31	GO:0006366	0.0490547	6.26422	0.359634	2	17	transcription from RNA polymerase II promoter
32	GO:0019953	0.0490547	6.26422	0.359634	2	17	sexual reproduction
==> BP_1B30.unique .csv <==
GOBPID	Pvalue	OddsRatio	ExpCount	Count	Size	Term
1	GO:0052331	0.00495521	Inf	0.00495521	1	1	hemolysis in other organism involved in symbiotic interaction
2	GO:0046931	0.00495521	Inf	0.00495521	1	1	pore complex assembly
3	GO:0044364	0.00495521	Inf	0.00495521	1	1	disruption of cells of other organism
4	GO:0051715	0.00495521	Inf	0.00495521	1	1	cytolysis in other organism
5	GO:0044419	0.00495521	Inf	0.00495521	1	1	interspecies interaction between organisms
6	GO:0051883	0.00495521	Inf	0.00495521	1	1	killing of cells in other organism involved in symbiotic interaction
7	GO:0051817	0.00495521	Inf	0.00495521	1	1	modification of morphology or physiology of other organism involved in symbiotic interaction
8	GO:0001906	0.00495521	Inf	0.00495521	1	1	cell killing
9	GO:0065007	0.0312419	2.6848	3.15647	7	637	biological regulation
10	GO:0007165	0.0314393	4.80435	0.698685	3	141	signal transduction
11	GO:0023052	0.0314393	4.80435	0.698685	3	141	signaling
12	GO:0005992	0.0437558	26.065	0.0445969	1	9	trehalose biosynthetic process
13	GO:0006812	0.0453501	4.12582	0.8077	3	163	cation transport
14	GO:0030042	0.0485024	23.1644	0.0495521	1	10	actin filament depolymerization
15	GO:0071805	0.0485024	23.1644	0.0495521	1	10	potassium ion transmembrane transport
==> BP_1B30_1B50 .csv <==
GOBPID	Pvalue	OddsRatio	ExpCount	Count	Size	Term
1	GO:0006913	0.0118421	6.98777	0.480274	3	35	nucleocytoplasmic transport
2	GO:0007020	0.0137221	Inf	0.0137221	1	1	microtubule nucleation
3	GO:0031122	0.0137221	Inf	0.0137221	1	1	cytoplasmic microtubule organization
4	GO:0031109	0.0137221	Inf	0.0137221	1	1	microtubule polymerization or depolymerization
5	GO:0098660	0.0216901	4.05485	1.07033	4	78	inorganic ion transmembrane transport
6	GO:0098655	0.0216901	4.05485	1.07033	4	78	cation transmembrane transport
7	GO:0006366	0.0221093	9.82857	0.233276	2	17	transcription from RNA polymerase II promoter
8	GO:0046460	0.0272585	72.8732	0.0274443	1	2	neutral lipid biosynthetic process
9	GO:0019432	0.0272585	72.8732	0.0274443	1	2	triglyceride biosynthetic process
10	GO:0006639	0.0272585	72.8732	0.0274443	1	2	acylglycerol metabolic process
11	GO:0043044	0.0272585	72.8732	0.0274443	1	2	ATP-dependent chromatin remodeling
12	GO:1902600	0.0306592	4.74376	0.686106	3	50	hydrogen ion transmembrane transport
13	GO:0036260	0.0406117	36.4296	0.0411664	1	3	RNA capping
14	GO:0006370	0.0406117	36.4296	0.0411664	1	3	7-methylguanosine mRNA capping
15	GO:0006818	0.0427837	4.12319	0.782161	3	57	hydrogen transport
16	GO:0015986	0.0488267	6.13214	0.356775	2	26	ATP synthesis coupled proton transport
==> BP_1B30_2B50 .csv <==
GOBPID	Pvalue	OddsRatio	ExpCount	Count	Size	Term
1	GO:0019295	0.00209644	Inf	0.00209644	1	1	coenzyme M biosynthetic process
2	GO:0006302	0.00836179	174.433	0.00838574	1	4	double-strand break repair
3	GO:0052803	0.0104423	130.8	0.0104822	1	5	imidazole-containing compound metabolic process
4	GO:0000105	0.0104423	130.8	0.0104822	1	5	histidine biosynthetic process
5	GO:0006801	0.0125188	104.62	0.0125786	1	6	superoxide metabolic process
6	GO:0006310	0.01666	74.7	0.0167715	1	8	DNA recombination
7	GO:0044249	0.026085	3.89586	2.59748	6	1239	cellular biosynthetic process
8	GO:0006820	0.0452089	24.8333	0.0461216	1	22	anion transport
==> BP_1B30_4A30 .csv <==
GOBPID	Pvalue	OddsRatio	ExpCount	Count	Size	Term
1	GO:0019295	0.000190585	Inf	0.000190585	1	1	coenzyme M biosynthetic process
2	GO:0051188	0.0102916	Inf	0.0102916	1	54	cofactor biosynthetic process
3	GO:0006790	0.0108634	Inf	0.0108634	1	57	sulfur compound metabolic process
4	GO:0006732	0.0177244	Inf	0.0177244	1	93	coenzyme metabolic process
==> BP_1B30_5A2_30 .csv <==
GOBPID	Pvalue	OddsRatio	ExpCount	Count	Size	Term
1	GO:0009813	0.00532723	290.944	0.00533638	1	4	flavonoid biosynthetic process
2	GO:0006839	0.00798172	174.5	0.00800457	1	6	mitochondrial transport
3	GO:0019953	0.0224731	54.4167	0.0226796	1	17	sexual reproduction
4	GO:0022414	0.0354892	33.4231	0.0360206	1	27	reproductive process
5	GO:0051704	0.0419414	28.0054	0.0426911	1	32	multi-organism process
6	GO:0006096	0.0483566	24.0926	0.0493615	1	37	glycolytic process
7	GO:0009185	0.0483566	24.0926	0.0493615	1	37	ribonucleoside diphosphate metabolic process
8	GO:0046031	0.0483566	24.0926	0.0493615	1	37	ADP metabolic process
9	GO:0009135	0.0483566	24.0926	0.0493615	1	37	purine nucleoside diphosphate metabolic process
==> BP_1B30_5A50 .csv <==
GOBPID	Pvalue	OddsRatio	ExpCount	Count	Size	Term
1	GO:1902600	0.00307015	30.8929	0.0857633	2	50	hydrogen ion transmembrane transport
2	GO:0006810	0.00358692	7.99788	1.22298	5	713	transport
3	GO:0006818	0.00397509	26.9247	0.0977702	2	57	hydrogen transport
4	GO:1902578	0.00466759	8.63784	0.768439	4	448	single-organism localization
5	GO:0098660	0.00734066	19.406	0.133791	2	78	inorganic ion transmembrane transport
6	GO:0098655	0.00734066	19.406	0.133791	2	78	cation transmembrane transport
7	GO:0015672	0.0092742	17.1163	0.150943	2	88	monovalent inorganic cation transport
8	GO:0006839	0.0102524	130.825	0.0102916	1	6	mitochondrial transport
9	GO:0006811	0.0247679	10.2703	0.254163	2	166	ion transport
10	GO:0019953	0.0288061	40.7969	0.0291595	1	17	sexual reproduction
11	GO:0006820	0.037137	31.0536	0.0377358	1	22	anion transport
12	GO:0015986	0.0437558	26.065	0.0445969	1	26	ATP synthesis coupled proton transport
13	GO:0022414	0.0454042	25.0577	0.0463122	1	27	reproductive process
==> BP_1B50 .csv <==
GOBPID	Pvalue	OddsRatio	ExpCount	Count	Size	Term
1	GO:0006298	0.000354331	33.7237	0.156089	3	7	mismatch repair
2	GO:0071577	0.006974	22.287	0.133791	2	6	zinc II ion transmembrane transport
3	GO:0006974	0.00971099	4.19643	1.31561	5	59	cellular response to DNA damage stimulus
4	GO:0006979	0.0138182	2.95909	2.56432	7	115	response to oxidative stress
5	GO:0050896	0.0182041	1.8154	11.4614	19	514	response to stimulus
6	GO:0051170	0.0222985	Inf	0.0222985	1	1	nuclear import
7	GO:0007020	0.0222985	Inf	0.0222985	1	1	microtubule nucleation
8	GO:0006606	0.0222985	Inf	0.0222985	1	1	protein import into nucleus
9	GO:0006427	0.0222985	Inf	0.0222985	1	1	histidyl-tRNA aminoacylation
10	GO:0006438	0.0222985	Inf	0.0222985	1	1	valyl-tRNA aminoacylation
11	GO:0031122	0.0222985	Inf	0.0222985	1	1	cytoplasmic microtubule organization
12	GO:0031109	0.0222985	Inf	0.0222985	1	1	microtubule polymerization or depolymerization
13	GO:0098660	0.0293813	3.09259	1.73928	5	78	inorganic ion transmembrane transport
14	GO:0098655	0.0293813	3.09259	1.73928	5	78	cation transmembrane transport
15	GO:0006289	0.0327543	8.09328	0.28988	2	13	nucleotide-excision repair
16	GO:0016568	0.0376655	7.41739	0.312178	2	14	chromatin modification
17	GO:0006913	0.0383441	4.36683	0.751811	3	34	nucleocytoplasmic transport
18	GO:0046460	0.0441038	44.2155	0.0445969	1	2	neutral lipid biosynthetic process
19	GO:0019432	0.0441038	44.2155	0.0445969	1	2	triglyceride biosynthetic process
20	GO:0006639	0.0441038	44.2155	0.0445969	1	2	acylglycerol metabolic process
21	GO:0043044	0.0441038	44.2155	0.0445969	1	2	ATP-dependent chromatin remodeling
==> BP_1B50.unique .csv <==
GOBPID	Pvalue	OddsRatio	ExpCount	Count	Size	Term
1	GO:0051170	0.00362112	Inf	0.00362112	1	1	nuclear import
2	GO:0006606	0.00362112	Inf	0.00362112	1	1	protein import into nucleus
3	GO:0034968	0.0108261	145.167	0.0108634	1	3	histone lysine methylation
4	GO:0046470	0.0179817	72.5556	0.0181056	1	5	phosphatidylcholine metabolic process
5	GO:0071577	0.0215411	58.0333	0.0217267	1	6	zinc II ion transmembrane transport
6	GO:0006298	0.0250883	48.3519	0.0253478	1	7	mismatch repair
7	GO:0016570	0.0321461	36.25	0.0325901	1	9	histone modification
8	GO:0018205	0.0356569	32.216	0.0362112	1	10	peptidyl-lysine modification
9	GO:0042325	0.0391555	28.9889	0.0398323	1	11	regulation of phosphorylation
10	GO:0051338	0.0391555	28.9889	0.0398323	1	11	regulation of transferase activity
11	GO:0045859	0.0391555	28.9889	0.0398323	1	11	regulation of protein kinase activity
12	GO:0006479	0.0391555	28.9889	0.0398323	1	11	protein methylation
13	GO:0000079	0.0391555	28.9889	0.0398323	1	11	regulation of cyclin-dependent protein serine/threonine kinase activity
14	GO:0031399	0.0426422	26.3485	0.0434534	1	12	regulation of protein modification process
15	GO:0006108	0.0426422	26.3485	0.0434534	1	12	malate metabolic process
16	GO:0051174	0.0461168	24.1481	0.0470745	1	13	regulation of phosphorus metabolic process
17	GO:0016568	0.0495795	22.2863	0.0506956	1	14	chromatin modification
==> BP_1B50_2B50 .csv <==
GOBPID	Pvalue	OddsRatio	ExpCount	Count	Size	Term
1	GO:0006438	0.00343053	Inf	0.00343053	1	1	valyl-tRNA aminoacylation
2	GO:0006974	0.0169434	11.3421	0.202401	2	59	cellular response to DNA damage stimulus
3	GO:0006801	0.0204171	61.4588	0.0205832	1	6	superoxide metabolic process
4	GO:0006298	0.0237815	51.2059	0.0240137	1	7	mismatch repair
5	GO:0006289	0.0437394	25.5735	0.0445969	1	13	nucleotide-excision repair
==> BP_1B50_5A250 .csv <==
GOBPID	Pvalue	OddsRatio	ExpCount	Count	Size	Term
1	GO:0006427	0.00266819	Inf	0.00266819	1	1	histidyl-tRNA aminoacylation
2	GO:0006979	0.00312985	12.47	0.306842	3	115	response to oxidative stress
3	GO:0006810	0.0070158	4.80127	1.90242	6	713	transport
4	GO:1902600	0.0075281	18.0035	0.13341	2	50	hydrogen ion transmembrane transport
5	GO:0006818	0.00970408	15.6909	0.152087	2	57	hydrogen transport
6	GO:0006811	0.0123063	7.44177	0.50162	3	188	ion transport
7	GO:0015672	0.01536	12.3158	0.193622	2	78	monovalent inorganic cation transport
8	GO:0006839	0.0159103	80.4308	0.0160091	1	6	mitochondrial transport
9	GO:0098660	0.0176849	11.3092	0.208119	2	78	inorganic ion transmembrane transport
10	GO:0098655	0.0176849	11.3092	0.208119	2	78	cation transmembrane transport
11	GO:0006298	0.018539	67.0128	0.0186773	1	7	mismatch repair
12	GO:1902578	0.0263126	4.31441	1.19535	4	448	single-organism localization
13	GO:0006814	0.0263862	44.6496	0.0266819	1	10	sodium ion transport
14	GO:0050896	0.0411195	3.70431	1.37145	4	514	response to stimulus
==> BP_2B30 .csv <==
GOBPID	Pvalue	OddsRatio	ExpCount	Count	Size	Term
1	GO:0009987	0.0019912	6.326	15.2682	22	3338	cellular process
2	GO:0042445	0.00457404	Inf	0.00457404	1	1	hormone metabolic process
3	GO:0009690	0.00457404	Inf	0.00457404	1	1	cytokinin metabolic process
4	GO:0043044	0.00912803	227.043	0.00914808	1	2	ATP-dependent chromatin remodeling
5	GO:0006662	0.00914765	15.7364	0.146369	2	32	glycerol ether metabolic process
6	GO:0065008	0.0104475	7.47085	0.461978	3	101	regulation of biological quality
7	GO:0045901	0.013662	113.5	0.0137221	1	3	positive regulation of translational elongation
8	GO:0045905	0.013662	113.5	0.0137221	1	3	positive regulation of translational termination
9	GO:0008272	0.013662	113.5	0.0137221	1	3	sulfate transport
10	GO:0006452	0.013662	113.5	0.0137221	1	3	translational frameshifting
11	GO:0043244	0.013662	113.5	0.0137221	1	3	regulation of protein complex disassembly
12	GO:0034250	0.013662	113.5	0.0137221	1	3	positive regulation of cellular amide metabolic process
13	GO:0015780	0.013662	113.5	0.0137221	1	3	nucleotide-sugar transport
14	GO:0032270	0.0181762	75.6522	0.0182962	1	4	positive regulation of cellular protein metabolic process
15	GO:0015931	0.0181762	75.6522	0.0182962	1	4	nucleobase-containing compound transport
16	GO:0015748	0.0181762	75.6522	0.0182962	1	4	organophosphate ester transport
17	GO:0052803	0.0226705	56.7283	0.0228702	1	5	imidazole-containing compound metabolic process
18	GO:0010628	0.0226705	56.7283	0.0228702	1	5	positive regulation of gene expression
19	GO:0000105	0.0226705	56.7283	0.0228702	1	5	histidine biosynthetic process
20	GO:0031328	0.0226705	56.7283	0.0228702	1	5	positive regulation of cellular biosynthetic process
21	GO:0010557	0.0226705	56.7283	0.0228702	1	5	positive regulation of macromolecule biosynthetic process
22	GO:0006412	0.025157	3.44162	1.71984	5	376	translation
23	GO:0008612	0.0271451	45.3739	0.0274443	1	6	peptidyl-lysine modification to peptidyl-hypusine
24	GO:0008643	0.0271451	45.3739	0.0274443	1	6	carbohydrate transport
25	GO:0006518	0.0312768	3.23423	1.82047	5	398	peptide metabolic process
26	GO:0072488	0.0316001	37.8043	0.0320183	1	7	ammonium transmembrane transport
27	GO:0043604	0.0318767	3.21652	1.82962	5	400	amide biosynthetic process
28	GO:0051130	0.0360355	32.3975	0.0365923	1	8	positive regulation of cellular component organization
29	GO:0009893	0.044848	25.1884	0.0457404	1	10	positive regulation of metabolic process
30	GO:0045454	0.0454339	6.41345	0.343053	2	75	cell redox homeostasis
==> BP_2B30.unique .csv <==
GOBPID	Pvalue	OddsRatio	ExpCount	Count	Size	Term
1	GO:0043044	0.00304733	748.286	0.00304936	1	2	ATP-dependent chromatin remodeling
2	GO:0045901	0.00456794	374.071	0.00457404	1	3	positive regulation of translational elongation
3	GO:0045905	0.00456794	374.071	0.00457404	1	3	positive regulation of translational termination
4	GO:0006452	0.00456794	374.071	0.00457404	1	3	translational frameshifting
5	GO:0043244	0.00456794	374.071	0.00457404	1	3	regulation of protein complex disassembly
6	GO:0034250	0.00456794	374.071	0.00457404	1	3	positive regulation of cellular amide metabolic process
7	GO:0032270	0.00608653	249.333	0.00609872	1	4	positive regulation of cellular protein metabolic process
8	GO:0010628	0.00760308	186.964	0.0076234	1	5	positive regulation of gene expression
9	GO:0031328	0.00760308	186.964	0.0076234	1	5	positive regulation of cellular biosynthetic process
10	GO:0010557	0.00760308	186.964	0.0076234	1	5	positive regulation of macromolecule biosynthetic process
11	GO:0008612	0.00911761	149.543	0.00914808	1	6	peptidyl-lysine modification to peptidyl-hypusine
12	GO:0072488	0.0106301	124.595	0.0106728	1	7	ammonium transmembrane transport
13	GO:0051130	0.0121406	106.776	0.0121974	1	8	positive regulation of cellular component organization
14	GO:0009893	0.0151555	83.0159	0.0152468	1	10	positive regulation of metabolic process
15	GO:0018193	0.0196628	62.2262	0.0198209	1	13	peptidyl-amino acid modification
16	GO:0006417	0.0196628	62.2262	0.0198209	1	13	regulation of translation
17	GO:0016568	0.0211612	57.4286	0.0213455	1	14	chromatin modification
18	GO:0032984	0.0286233	41.4365	0.0289689	1	19	macromolecular complex disassembly
19	GO:0043624	0.0286233	41.4365	0.0289689	1	19	cellular protein complex disassembly
20	GO:0071705	0.0301097	39.2481	0.0304936	1	20	nitrogen compound transport
21	GO:0051246	0.0448648	25.665	0.0457404	1	30	regulation of protein metabolic process
22	GO:0006662	0.0477922	24	0.0487898	1	32	glycerol ether metabolic process
==> BP_2B30_2B50 .csv <==
GOBPID	Pvalue	OddsRatio	ExpCount	Count	Size	Term
1	GO:0015780	0.00627733	261.7	0.00628931	1	3	nucleotide-sugar transport
2	GO:0015931	0.00836179	174.433	0.00838574	1	4	nucleobase-containing compound transport
3	GO:0015748	0.00836179	174.433	0.00838574	1	4	organophosphate ester transport
4	GO:0052803	0.0104423	130.8	0.0104822	1	5	imidazole-containing compound metabolic process
5	GO:0000105	0.0104423	130.8	0.0104822	1	5	histidine biosynthetic process
6	GO:0008643	0.0125188	104.62	0.0125786	1	6	carbohydrate transport
7	GO:0050794	0.0264493	4.58719	1.22432	4	584	regulation of cellular process
8	GO:0006099	0.03103	37.3	0.0314465	1	15	tricarboxylic acid cycle
9	GO:0065007	0.0352687	4.15527	1.33543	4	637	biological regulation
10	GO:0072350	0.043195	26.08	0.0440252	1	21	tricarboxylic acid metabolic process
==> BP_2B30_5A250 .csv <==
GOBPID	Pvalue	OddsRatio	ExpCount	Count	Size	Term
1	GO:0042445	0.00038117	Inf	0.00038117	1	1	hormone metabolic process
2	GO:0009690	0.00038117	Inf	0.00038117	1	1	cytokinin metabolic process
3	GO:0008272	0.00114329	2621.5	0.00114351	1	3	sulfate transport
4	GO:0006820	0.00836896	248.762	0.00838574	1	22	anion transport
5	GO:0065008	0.0381313	51.45	0.0384982	1	101	regulation of biological quality
==> BP_2B50 .csv <==
GOBPID	Pvalue	OddsRatio	ExpCount	Count	Size	Term
1	GO:0009765	3.56225e-07	16.1294	1.13398	9	17	photosynthesis, light harvesting
2	GO:0015979	2.85552e-06	5.17591	3.80217	15	57	photosynthesis
3	GO:0033014	0.00013836	8.30782	1.26739	7	19	tetrapyrrole biosynthetic process
4	GO:0006778	0.000160195	10.6592	0.933867	6	14	porphyrin-containing compound metabolic process
5	GO:0015995	0.000262233	28.2948	0.400229	4	6	chlorophyll biosynthetic process
6	GO:0051188	0.0026087	3.24398	3.60206	10	54	cofactor biosynthetic process
7	GO:0006069	0.00443766	Inf	0.13341	2	2	ethanol oxidation
8	GO:0009657	0.00443766	Inf	0.13341	2	2	plastid organization
9	GO:0034308	0.00443766	Inf	0.13341	2	2	primary alcohol metabolic process
10	GO:0010027	0.00443766	Inf	0.13341	2	2	thylakoid membrane organization
11	GO:0046373	0.00443766	Inf	0.13341	2	2	L-arabinose metabolic process
12	GO:0009094	0.00505739	14.1037	0.400229	3	6	L-phenylalanine biosynthetic process
13	GO:0042440	0.00863644	4.71691	1.3341	5	20	pigment metabolic process
14	GO:0009073	0.0186498	4.70617	1.06728	4	16	aromatic amino acid family biosynthetic process
15	GO:0042364	0.0248338	6.03952	0.667048	3	10	water-soluble vitamin biosynthetic process
16	GO:0006766	0.0248338	6.03952	0.667048	3	10	vitamin metabolic process
17	GO:0009987	0.0255502	1.26698	222.661	240	3338	cellular process
18	GO:0006457	0.0377392	1.89625	6.80389	12	102	protein folding
19	GO:0052803	0.038775	9.37548	0.333524	2	5	imidazole-containing compound metabolic process
20	GO:0019321	0.038775	9.37548	0.333524	2	5	pentose metabolic process
21	GO:0000105	0.038775	9.37548	0.333524	2	5	histidine biosynthetic process
22	GO:0044271	0.0415929	1.28678	59.5723	72	908	cellular nitrogen compound biosynthetic process
23	GO:0006807	0.0424999	1.23749	98.3896	113	1475	nitrogen compound metabolic process
==> BP_2B50.unique .csv <==
GOBPID	Pvalue	OddsRatio	ExpCount	Count	Size	Term
1	GO:0006069	0.00143146	Inf	0.0758529	2	2	ethanol oxidation
2	GO:0009657	0.00143146	Inf	0.0758529	2	2	plastid organization
3	GO:0034308	0.00143146	Inf	0.0758529	2	2	primary alcohol metabolic process
4	GO:0010027	0.00143146	Inf	0.0758529	2	2	thylakoid membrane organization
5	GO:0045185	0.0194099	12.802	0.227559	2	6	maintenance of protein location
6	GO:0051651	0.0194099	12.802	0.227559	2	6	maintenance of location in cell
7	GO:0051220	0.0194099	12.802	0.227559	2	6	cytoplasmic sequestering of protein
8	GO:0015979	0.0200427	3.04602	2.16181	6	57	photosynthesis
9	GO:0009765	0.0246727	5.50364	0.644749	3	17	photosynthesis, light harvesting
10	GO:0007186	0.0287989	5.13571	0.682676	3	18	G-protein coupled receptor signaling pathway
11	GO:0033014	0.0332669	4.81378	0.720602	3	19	tetrapyrrole biosynthetic process
12	GO:0006208	0.0379264	Inf	0.0379264	1	1	pyrimidine nucleobase catabolic process
13	GO:0006729	0.0379264	Inf	0.0379264	1	1	tetrahydrobiopterin biosynthetic process
14	GO:0018160	0.0379264	Inf	0.0379264	1	1	peptidyl-pyrromethane cofactor linkage
15	GO:0000184	0.0379264	Inf	0.0379264	1	1	nuclear-transcribed mRNA catabolic process, nonsense-mediated decay
16	GO:0009298	0.0379264	Inf	0.0379264	1	1	GDP-mannose biosynthetic process
17	GO:0044802	0.0432135	4.27721	0.796455	3	21	single-organism membrane organization
18	GO:0006415	0.0432231	7.31109	0.341338	2	9	translational termination
19	GO:0042546	0.0432231	7.31109	0.341338	2	9	cell wall biogenesis
==> BP_2B50_4A50 .csv <==
GOBPID	Pvalue	OddsRatio	ExpCount	Count	Size	Term
1	GO:0009765	1.11591e-09	88.6023	0.123118	6	17	photosynthesis, light harvesting
2	GO:0015979	1.18895e-07	23.2987	0.412807	7	57	photosynthesis
3	GO:0006778	0.000120768	40.5039	0.101391	3	14	porphyrin-containing compound metabolic process
4	GO:0033014	0.000313549	27.8196	0.137602	3	19	tetrapyrrole biosynthetic process
5	GO:0042440	0.00036704	26.1782	0.144845	3	20	pigment metabolic process
6	GO:0015995	0.000477664	99.1619	0.035265	2	5	chlorophyll biosynthetic process
7	GO:0051188	0.000570785	12.1388	0.391081	4	54	cofactor biosynthetic process
8	GO:0010380	0.00724223	Inf	0.00724223	1	1	regulation of chlorophyll biosynthetic process
9	GO:0051193	0.00724223	Inf	0.00724223	1	1	regulation of cofactor metabolic process
10	GO:0009102	0.00724223	Inf	0.00724223	1	1	biotin biosynthetic process
11	GO:1901401	0.00724223	Inf	0.00724223	1	1	regulation of tetrapyrrole metabolic process
12	GO:1901566	0.0105976	2.87439	3.81825	9	587	organonitrogen compound biosynthetic process
13	GO:0009052	0.0144334	140.757	0.0144845	1	2	pentose-phosphate shunt, non-oxidative branch
14	GO:0043604	0.0157763	3.01286	2.7	7	393	amide biosynthetic process
15	GO:0006412	0.0166901	2.9618	2.72308	7	376	translation
16	GO:0044711	0.0195448	2.8614	2.80999	7	388	single-organism biosynthetic process
17	GO:0006518	0.022177	2.78244	2.88241	7	398	peptide metabolic process
18	GO:0030838	0.0286639	46.9009	0.0289689	1	4	positive regulation of actin filament polymerization
19	GO:0034314	0.0286639	46.9009	0.0289689	1	4	Arp2/3 complex-mediated actin nucleation
20	GO:0031334	0.0286639	46.9009	0.0289689	1	4	positive regulation of protein complex assembly
21	GO:0009987	0.0321279	2.155	24.1746	30	3338	cellular process
22	GO:0034641	0.033493	1.97518	9.47284	15	1308	cellular nitrogen compound metabolic process
23	GO:0010638	0.0357039	35.1689	0.0362112	1	5	positive regulation of organelle organization
24	GO:0009396	0.0426942	28.1297	0.0434534	1	6	folic acid-containing compound biosynthetic process
25	GO:0051186	0.0465911	6.25858	0.347072	2	53	cofactor metabolic process
26	GO:0032956	0.0496352	23.4369	0.0506956	1	7	regulation of actin cytoskeleton organization
27	GO:0032271	0.0496352	23.4369	0.0506956	1	7	regulation of protein polymerization
28	GO:0006541	0.0496352	23.4369	0.0506956	1	7	glutamine metabolic process
29	GO:0008064	0.0496352	23.4369	0.0506956	1	7	regulation of actin polymerization or depolymerization
30	GO:0005978	0.0496352	23.4369	0.0506956	1	7	glycogen biosynthetic process
31	GO:0032535	0.0496352	23.4369	0.0506956	1	7	regulation of cellular component size
32	GO:0006400	0.0496352	23.4369	0.0506956	1	7	tRNA modification
33	GO:0006112	0.0496352	23.4369	0.0506956	1	7	energy reserve metabolic process
==> BP_2B50_5A250 .csv <==
GOBPID	Pvalue	OddsRatio	ExpCount	Count	Size	Term
1	GO:0009094	0.00146334	50.8824	0.0606061	2	6	L-phenylalanine biosynthetic process
2	GO:0048519	0.00507063	9.67875	0.353535	3	35	negative regulation of biological process
3	GO:0043086	0.0051946	22.5926	0.111111	2	11	negative regulation of catalytic activity
4	GO:1902221	0.00842976	16.9346	0.141414	2	14	erythrose 4-phosphate/phosphoenolpyruvate family amino acid metabolic process
5	GO:0042221	0.00903393	7.731	0.434343	3	43	response to chemical
6	GO:0045980	0.010101	Inf	0.010101	1	1	negative regulation of nucleotide metabolic process
7	GO:0010563	0.010101	Inf	0.010101	1	1	negative regulation of phosphorus metabolic process
8	GO:0009073	0.0109737	14.5098	0.161616	2	16	aromatic amino acid family biosynthetic process
9	GO:0072528	0.0169336	11.2767	0.20202	2	20	pyrimidine-containing compound biosynthetic process
10	GO:0019222	0.0184801	2.4851	4.08081	9	404	regulation of metabolic process
11	GO:0072350	0.0185963	10.6811	0.212121	2	21	tricarboxylic acid metabolic process
12	GO:0006508	0.0249724	2.65063	2.91919	7	289	proteolysis
13	GO:0065009	0.0299102	8.10824	0.272727	2	27	regulation of molecular function
14	GO:0042723	0.0300036	49.9231	0.030303	1	3	thiamine-containing compound metabolic process
15	GO:0009228	0.0300036	49.9231	0.030303	1	3	thiamine biosynthetic process
16	GO:0006435	0.0300036	49.9231	0.030303	1	3	threonyl-tRNA aminoacylation
17	GO:0006222	0.0398072	33.2756	0.040404	1	4	UMP biosynthetic process
18	GO:0009173	0.0398072	33.2756	0.040404	1	4	pyrimidine ribonucleoside monophosphate metabolic process
19	GO:0030418	0.0398072	33.2756	0.040404	1	4	nicotianamine biosynthetic process
20	GO:0006807	0.0458974	1.68802	14.899	21	1475	nitrogen compound metabolic process
21	GO:0006520	0.0482883	2.69916	2	5	198	cellular amino acid metabolic process
22	GO:0009130	0.0495135	24.9519	0.0505051	1	5	pyrimidine nucleoside monophosphate biosynthetic process
[truncated: 1,393 more rows]

## Sheet: 2B30
eQTL 30h(67.8 cM)
eQTL	marker	chr	pos	ci.low	ci.high	LOD	pval	DEG FC 30	DEG FC 50	cluster	IWGSC	GO	ADHR
A_99_P000506	A_99_P420157	2B	67.8	63	69.6	12.21	0			6	Traes_2AL_FA3E7C60B.2	NA	Unknown protein
A_99_P368057	A_99_P420157	2B	67.8	66	69	40.86	0			1	Traes_2BS_8A03E0AB3.1	GO:0005338;GO:0005351;GO:0016021;GO:0015780;GO:0008643;GO:0000139	UDP-galactose transporter 6 LENGTH=405
A_99_P443787	A_99_P420157	2B	67.8	67	69	61.46	0			7	Traes_2BS_9C3ACD499.1	GO:0045454;GO:0015035;GO:0006662;GO:0009055	Unknown protein
A_99_P429317	A_99_P420157	2B	67.8	65	72	20.1	0			4	Traes_2DS_1CB2B9B9E.2	NA	Unknown protein
A_99_P429857	A_99_P420157	2B	67.8	67	69	81.35	0			4	#N/A	#N/A	Unknown protein
A_99_P535772	A_99_P420157	2B	67.8	60	75	6.49	0			2	Traes_6AL_0B3170437.1	GO:0016020;GO:0072488;GO:0008519;GO:0015696	Unknown protein
A_99_P410912	A_99_P420157	2B	67.8	66	69.6	27.82	0			3	Traes_2DL_F2D868473.1	GO:0006457;GO:0005515	Unknown protein
A_99_P371652	A_99_P420157	2B	67.8	62	97	6.34	0			1	Traes_2BS_8B6A1183D.20	NA	Unknown protein
A_99_P424887	A_99_P420157	2B	67.8	65	71	10.57	0			1	Traes_4DL_400B5280D.2	NA	Unknown protein
A_99_P329546	A_99_P420157	2B	67.8	61.6	80.2	4.16	0.001			5	Traes_2DL_057360AAF.1	GO:0008026;GO:0005524;GO:0003676;GO:0004386	ATP-dependent RNA helicase A
A_99_P088470	A_99_P420157	2B	67.8	66	70	25.87	0			3	Traes_2BL_64BDF7F59.1	NA	Unknown protein
A_99_P316111	A_99_P420157	2B	67.8	50.6	92	3.98	0.009	0.966943		2	#N/A	#N/A	#N/A
A_99_P239576	A_99_P420157	2B	67.8	54	75	4.76	0.001			5	Traes_2BS_4FBAE7F1A.1	GO:0016627	Unknown protein
A_99_P450897	A_99_P420157	2B	67.8	66	69	65.09	0			7	Traes_2DL_11639F5BD.1	NA	Unknown protein
A_99_P159062	A_99_P420157	2B	67.8	32.1	74	4.09	0.004			2	Traes_4AS_E2D1D9E5D.1	GO:0005509	calmodulin 5 LENGTH=181
A_99_P194383	A_99_P420157	2B	67.8	66	69.6	15.66	0			5	Traes_2DL_C686047CF.4	NA	#N/A
A_99_P238726	A_99_P420157	2B	67.8	66	69.6	16.66	0	4.5817		6	Traes_2BS_926E8FE94.5	NA	Unknown protein
A_99_P263851	A_99_P420157	2B	67.8	65	70.3	14.43	0	2.01611		3	Traes_2BL_A22973E4C.2	NA	Unknown protein
A_99_P202611	A_99_P420157	2B	67.8	64	82	4.54	0.003			1	Traes_1DS_9927F6B6E.2	NA	Unknown protein
A_99_P431932	A_99_P420157	2B	67.8	66	69.6	16.81	0			6	Traes_2BS_926E8FE94.5	NA	Unknown protein
A_99_P294111	A_99_P420157	2B	67.8	65	73	10.19	0			6	Traes_5AL_E41B5D520.2	NA	UPI00032A5D91 related cluster n=2 Tax=unknown RepID=UPI00032A5D91
A_99_P268526	A_99_P420157	2B	67.8	63.5	73	5.87	0			2	Traes_2BL_453EDDB30.1	NA	Unknown protein
A_99_P116335	A_99_P420157	2B	67.8	64.1	78	8.16	0			1	Traes_4DL_0A131408C.5	NA	#N/A
A_99_P354881	A_99_P420157	2B	67.8	65	72	9.68	0			1	Traes_2AS_2B1CC0B55.6	NA	UDP-galactose transporter 6 LENGTH=405
A_99_P290821	A_99_P420157	2B	67.8	54	86	3.92	0.006			8	#N/A	#N/A	#N/A
CUST_480_PI425860077	A_99_P420157	2B	67.8	66	69.6	23.02	0			3	#N/A	#N/A	#N/A
A_99_P246791	A_99_P420157	2B	67.8	66	69	65.19	0			7	Traes_2BS_9C3ACD499.1	GO:0045454;GO:0015035;GO:0006662;GO:0009055	Unknown protein
CUST_622_PI425860077	A_99_P420157	2B	67.8	67	69	75.09	0			7	#N/A	#N/A	#N/A
A_99_P418322	A_99_P420157	2B	67.8	62	74	8.31	0			4	Traes_2BL_1C09A209F.1	GO:0003824	isocitrate lyase LENGTH=576
A_99_P543722	A_99_P420157	2B	67.8	64.1	73	7.29	0			5	Traes_2BS_100054707.1	GO:0003735;GO:0006412;GO:0005840;GO:0005622	Unknown protein
A_99_P290571	A_99_P420157	2B	67.8	67	69	66.8	0			4	Traes_2DL_49F25C5EC.3	NA	#N/A
A_99_P317616	A_99_P420157	2B	67.8	63.5	72	5.27	0			6	Traes_7AL_52779A5E2.1	GO:0016020	nodulin MtN21 /EamA-like transporter family protein LENGTH=398
A_99_P311886	A_99_P420157	2B	67.8	41	90	4.08	0.004			2	#N/A	#N/A	#N/A
A_99_P208566	A_99_P420157	2B	67.8	53	74	8.85	0			8	#N/A	#N/A	#N/A
A_99_P266076	A_99_P420157	2B	67.8	55	84.5	5.62	0			2	Traes_3B_5A23A98EB.1	NA	Unknown protein
A_99_P312786	A_99_P420157	2B	67.8	64.1	73	4.26	0.002			6	Traes_5DL_FE4257F1A.2	NA	unknown protein; LOCATED IN: chloroplast; EXPRESSED IN: 23 plant structures; EXPRESSED DURING: 15 growth stages; Has 30 Blast hits to 30 proteins in 13 species: Archae - 0; Bacteria - 0; Metazoa - 0; Fungi - 0; Plants - 30; Viruses - 0; Other Eukaryotes - 0 (source: NCBI BLink). LENGTH=267
A_99_P496632	A_99_P420157	2B	67.8	65	70	19.2	0			5	Traes_2DL_BE192BFBB.6	NA	Unknown protein
A_99_P195803	A_99_P420157	2B	67.8	67	69	90.23	0			7	#N/A	#N/A	#N/A
A_99_P297916	A_99_P420157	2B	67.8	65	80	10.49	0			6	Traes_2BL_52EB2A092.1	GO:0005515	Unknown protein
A_99_P440907	A_99_P420157	2B	67.8	54	83	3.87	0.009			8	Traes_3B_4FAD2EB511.2	NA	Unknown protein
A_99_P246021	A_99_P420157	2B	67.8	53	80	3.86	0.008			6	Traes_4BL_8FB8775C8.1	NA	Unknown protein
A_99_P365821	A_99_P420157	2B	67.8	63	73	7.55	0			2	Traes_3B_DA5BCE164.2	NA	GDSL esterase/lipase
A_99_P061893	A_99_P420157	2B	67.8	65	72	12.94	0			1	#N/A	#N/A	Unknown protein
A_99_P437002	A_99_P420157	2B	67.8	62	73	5.88	0			6	Traes_4AS_2FBDD5B23.3	NA	Unknown protein
A_99_P246016	A_99_P420157	2B	67.8	61	80	3.95	0.009			6	Traes_4BL_8FB8775C8.1	NA	Late embryogenesis abundant protein, group 3
A_99_P512612	A_99_P420157	2B	67.8	67	69	71.28	0			1	#N/A	#N/A	Unknown protein
A_99_P528732	A_99_P420157	2B	67.8	65	70.3	15.78	0			5	Traes_5BL_6264502EF.13	NA	Unknown protein
A_99_P254136	A_99_P420157	2B	67.8	66	69	59.87	0			4	Traes_2BL_1C09A209F.1	GO:0003824	Carboxyvinyl-carboxyphosphonate phosphorylmutase
A_99_P214681	A_99_P420157	2B	67.8	66	70	19.67	0			5	Traes_2DL_032C7FC8C.3	NA	DNA-binding protein S1FA2
A_99_P274971	A_99_P420157	2B	67.8	61.6	75	5.65	0			7	Traes_2BS_E2EF5F2CF.1	GO:0003824	Unknown protein
A_99_P374437	A_99_P420157	2B	67.8	65	74	10.34	0			1	Traes_2BS_069C173B6.3	NA	#N/A
A_99_P405317	A_99_P420157	2B	67.8	66	69.6	47.64	0			4	#N/A	#N/A	Unknown protein
A_99_P488367	A_99_P420157	2B	67.8	66	69	24.77	0			1	#N/A	#N/A	#N/A
A_99_P346911	A_99_P420157	2B	67.8	67	69	101.46	0			4	#N/A	#N/A	Unknown protein
A_99_P274966	A_99_P420157	2B	67.8	63	73	7.77	0			3	Traes_2BS_E2EF5F2CF.1	GO:0003824	Unknown protein
A_99_P520507	A_99_P420157	2B	67.8	62	75	4.35	0.002			2	#N/A	#N/A	proline-rich family protein LENGTH=540
A_99_P010829	A_99_P420157	2B	67.8	65	69.6	20.72	0			3	Traes_2AS_D262DF086.2	NA	V-type proton ATPase subunit H
A_99_P390677	A_99_P420157	2B	67.8	66	69.6	25.94	0			4	#N/A	#N/A	Unknown protein
A_99_P530957	A_99_P420157	2B	67.8	61	75	7.37	0			5	Traes_2DL_6649188E4.1	GO:0008270	FAR1-related sequence 6 LENGTH=703
A_99_P073085	A_99_P420157	2B	67.8	61.6	84.5	4.85	0			2	Traes_2BL_7CFF9C97A.1	NA	Unknown protein
A_99_P330946	A_99_P420157	2B	67.8	63	87	7	0			5	Traes_3B_CE9057560.1	GO:0050660;GO:0016614;GO:0019139;GO:0003824;GO:0009690;GO:0016491;GO:0055114;GO:0008762	#N/A
A_99_P282071	A_99_P420157	2B	67.8	52	82	3.91	0.003			8	Traes_3B_4FAD2EB511.2	NA	ralf-like 33 LENGTH=116
A_99_P137490	A_99_P420157	2B	67.8	67	69	66.79	0			7	Traes_2DL_11639F5BD.1	NA	Acetyltransferase
A_99_P250341	A_99_P420157	2B	67.8	62	78.4	3.79	0.007			6	Traes_3B_3C949D318.1	GO:0045454;GO:0015035;GO:0006662;GO:0009055	thioredoxin F2 LENGTH=185
A_99_P335211	A_99_P420157	2B	67.8	64.1	75	10.27	0			1	Traes_2BL_9DF3911C4.3	NA	Unknown protein
A_99_P167759	A_99_P420157	2B	67.8	63	82.4	8.26	0			8	Traes_5BS_4A820ABB2.1	NA	Pathogenesis-related thaumatin superfamily protein LENGTH=247
A_99_P453962	A_99_P420157	2B	67.8	65	72	10.59	0			2	Traes_2BL_52F8DB0D8.1	NA	Unknown protein
A_99_P449102	A_99_P420157	2B	67.8	41	71	6.14	0			5	#N/A	#N/A	#N/A
A_99_P027569	A_99_P420157	2B	67.8	66	72	8.76	0			2	Traes_2BS_A586EFE6C.1	GO:0006259;GO:0008094;GO:0005524;GO:0003677	Unknown protein
A_99_P267286	A_99_P420157	2B	67.8	40	73	4.1	0.002			2	#N/A	#N/A	Unknown protein
A_99_P548362	A_99_P420157	2B	67.8	64.1	71	7.91	0			6	Traes_2AL_9FC9A74D8.1	GO:0009507;GO:0005198	Plastid-lipid associated protein PAP / fibrillin family protein LENGTH=273
A_99_P547162	A_99_P420157	2B	67.8	60	74	8.06	0			2	Traes_6AL_0B3170437.1	GO:0016020;GO:0072488;GO:0008519;GO:0015696	#N/A
A_99_P267736	A_99_P420157	2B	67.8	63	99	4.73	0.001			5	Traes_2BS_19F05C27A.2	NA	#N/A
A_99_P346986	A_99_P420157	2B	67.8	60	86	4.14	0.003			5	#N/A	#N/A	Unknown protein
A_99_P394162	A_99_P420157	2B	67.8	66	69	42.73	0			1	Traes_2BS_DC6D0B81A.2	NA	Unknown protein
A_99_P137624	A_99_P420157	2B	67.8	66	75	29.12	0			7	#N/A	#N/A	Cold shock protein 2
A_99_P317951	A_99_P420157	2B	67.8	66	69	34.27	0			1	Traes_6BL_83DDF5694.2	NA	Unknown protein
CUST_302_PI425860077	A_99_P420157	2B	67.8	52	81	5.9	0			2	#N/A	#N/A	#N/A
A_99_P414972	A_99_P420157	2B	67.8	63	71	13.42	0			2	Traes_2BL_778899DF0.2	NA	Reticulon family protein LENGTH=267
A_99_P005901	A_99_P420157	2B	67.8	52	101	3.84	0.004			2	Traes_2AL_F9D41513C.3	NA	Unknown protein
A_99_P354661	A_99_P420157	2B	67.8	67	69	73.91	0			7	#N/A	#N/A	#N/A
A_99_P494197	A_99_P420157	2B	67.8	62	74	4.95	0			5	Traes_2BL_62EEAC62E.1	GO:0003735;GO:0006414;GO:0005840;GO:0005622	Unknown protein
A_99_P262121	A_99_P420157	2B	67.8	63	74	4.29	0.006			5	Traes_1AL_B1B5EA42D.1	NA	Unknown protein
A_99_P412727	A_99_P420157	2B	67.8	66	73	14.82	0			2	Traes_2BL_ADA6BB6B2.2	NA	Unknown protein
A_99_P320106	A_99_P420157	2B	67.8	63.5	82	6.49	0			2	Traes_2DL_B6876E6FE.1	GO:0016772;GO:0006468;GO:0005524;GO:0004672	#N/A
A_99_P301871	A_99_P420157	2B	67.8	65	73	7.84	0			2	Traes_2BL_705B820EB.7	NA	Unknown protein
A_99_P198821	A_99_P420157	2B	67.8	61	84	4.52	0.001			1	Traes_5BL_D3FF5C8C9.1	NA	#N/A
A_99_P346696	A_99_P420157	2B	67.8	56	77	7.36	0			1	#N/A	#N/A	#N/A
A_99_P453252	A_99_P420157	2B	67.8	66	69.6	49.44	0			7	Traes_2BS_87FFE89A3.3	NA	Unknown protein
A_99_P150312	A_99_P420157	2B	67.8	49	86	5.98	0			2	Traes_2AL_C5E72A7C5.1	GO:0016758;GO:0008152	UDP-Glycosyltransferase superfamily protein LENGTH=480
A_99_P295791	A_99_P420157	2B	67.8	65	72	19.73	0			1	Traes_2BS_0AEA41163.1	NA	Pentatricopeptide repeat-containing protein
A_99_P320826	A_99_P420157	2B	67.8	66	70	31.17	0			1	Traes_2AS_65F513424.3	NA	TRICHOME BIREFRINGENCE-LIKE 13 LENGTH=412
A_99_P455647	A_99_P420157	2B	67.8	65	69.6	22.42	0			2	Traes_2BS_D5A97B888.2	NA	Unknown protein
A_99_P422822	A_99_P420157	2B	67.8	65	70	9.39	0			8	Traes_2DS_2697C9D0A.1	GO:0003735;GO:0006412;GO:0005840;GO:0005622	Unknown protein
A_99_P552612	A_99_P420157	2B	67.8	53	77	5.86	0			3	Traes_2DS_4A8240E31.1	NA	#N/A
CUST_1146_PI425885773	A_99_P420157	2B	67.8	65	70	17.99	0			1	#N/A	#N/A	#N/A
A_99_P360096	A_99_P420157	2B	67.8	67	69	86.67	0			4	#N/A	#N/A	Unknown protein
A_99_P525127	A_99_P420157	2B	67.8	67	69	69.62	0			4	Traes_2DS_2BFE191BC.1	NA	Unknown protein
A_99_P553592	A_99_P420157	2B	67.8	67	69.6	45.95	0			1	Traes_2BL_A696DFBC3.1	NA	#N/A
A_99_P009516	A_99_P420157	2B	67.8	64.1	76.5	7.31	0			2	Traes_1DS_B39E8C867.2	NA	Thioredoxin superfamily protein LENGTH=154
A_99_P233351	A_99_P420157	2B	67.8	62	72	6.78	0			5	Traes_2BS_100054707.1	GO:0003735;GO:0006412;GO:0005840;GO:0005622	#N/A
A_99_P312781	A_99_P420157	2B	67.8	62	78.4	4.82	0.002			6	Traes_5BL_AF29F56C1.2	NA	Unknown protein
A_99_P281901	A_99_P420157	2B	67.8	64.1	73	7.22	0			2	Traes_2DS_0CA4C0B21.1	GO:0006457	Unknown protein
A_99_P404427	A_99_P420157	2B	67.8	51	76.5	4.03	0			2	Traes_3B_90B17E3CF.1	GO:0016772;GO:0006468;GO:0004672;GO:0005524;GO:0004674	Protein kinase superfamily protein LENGTH=666
A_99_P484407	A_99_P420157	2B	67.8	67	69	75.74	0			7	#N/A	#N/A	Unknown protein
A_99_P199556	A_99_P420157	2B	67.8	62	75	13.46	0			2	Traes_2DS_8DCB85D1D.1	GO:0003676;GO:0000166	RNA-binding protein 42
A_99_P284106	A_99_P420157	2B	67.8	66	72	38.32	0			7	Traes_3B_2A02359EE.1	GO:0016020	Unknown protein
A_99_P363736	A_99_P420157	2B	67.8	66	73	17.96	0			3	Traes_2DL_622F4AD96.48	NA	#N/A
A_99_P068505	A_99_P420157	2B	67.8	45	87.6	4.12	0.003			8	#N/A	#N/A	Zinc finger CCCH domain-containing protein 43
A_99_P236216	A_99_P420157	2B	67.8	64.1	78	5.79	0			1	Traes_2BL_3EDC425A7.4	NA	Unknown protein
A_99_P378022	A_99_P420157	2B	67.8	63	74	7.62	0			1	Traes_6DL_4DBF86937.5	NA	Unknown protein
A_99_P435347	A_99_P420157	2B	67.8	65	74	12.84	0			3	Traes_2AL_1E2B26B7F.1	GO:0016624;GO:0030976;GO:0006099;GO:0008152;GO:0004591;GO:0055114	2-oxoglutarate dehydrogenase, E1 component LENGTH=1025
A_99_P335601	A_99_P420157	2B	67.8	65	76.5	10.18	0			1	Traes_2BL_C7C0901D4.3	NA	mRNA cap guanine-N7 methyltransferase 2
A_99_P150297	A_99_P420157	2B	67.8	62	72	17.51	0			1	#N/A	#N/A	#N/A
A_99_P315161	A_99_P420157	2B	67.8	67	69	58.97	0			4	#N/A	#N/A	Unknown protein
A_99_P315156	A_99_P420157	2B	67.8	67	69	49.92	0			4	#N/A	#N/A	Unknown protein
A_99_P542897	A_99_P420157	2B	67.8	55	86	3.81	0.007			8	Traes_1BL_05865F944.1	GO:0019867	Outer membrane OMP85 family protein LENGTH=524
A_99_P032084	A_99_P420157	2B	67.8	64.1	72	11.8	0			4	#N/A	#N/A	#N/A
A_99_P342446	A_99_P420157	2B	67.8	66	70	20.62	0			5	Traes_2BL_10BB6DA97.2	NA	Kinesin-related protein 11 n=1 Tax=Aegilops tauschii RepID=N1QW84_AEGTA
A_99_P136220	A_99_P420157	2B	67.8	64.1	93	5.01	0			1	#N/A	#N/A	Unknown protein
A_99_P394907	A_99_P420157	2B	67.8	64.1	72	5.25	0			5	Traes_5BL_83F8A6562.2	NA	Unknown protein
A_99_P420377	A_99_P420157	2B	67.8	49	75.9	5.1	0			2	Traes_5AS_7D480E15C.2	NA	Calmodulin-binding protein, putative, expressed n=4 Tax=Oryza RepID=Q2QNS2_ORYSJ
A_99_P274566	A_99_P420157	2B	67.8	64.1	70.3	17.34	0			5	Traes_2AL_3612952FF.2	NA	Methyltransferase-like protein 13
A_99_P394492	A_99_P420157	2B	67.8	59.6	75	4.64	0.004			2	Traes_7BL_BA7E2D89E.2	NA	Disease resistance protein RPM1
A_99_P088435	A_99_P420157	2B	67.8	32.1	87	3.79	0.008			5	#N/A	#N/A	Unknown protein
A_99_P358416	A_99_P420157	2B	67.8	64.1	84.5	7.12	0			1	Traes_7BS_9BA88326B.2	NA	Multidrug resistance ABC transporter ATP-binding and permease protein
A_99_P295106	A_99_P420157	2B	67.8	52	104.7	3.79	0.008			6	Traes_3B_29957CC0D.1	GO:0003723	Unknown protein
A_99_P458092	A_99_P420157	2B	67.8	54	73	7.38	0			8	Traes_2BS_87E3BCB91.2	NA	Protein of unknown function, DUF538 LENGTH=156
A_99_P306556	A_99_P420157	2B	67.8	65	70	30.45	0			7	#N/A	#N/A	Unknown protein
A_99_P004381	A_99_P420157	2B	67.8	67	69	72.78	0			4	Traes_2BS_E9448F6BA.1	NA	#N/A
A_99_P435907	A_99_P420157	2B	67.8	65	74	12.98	0			2	Traes_2BS_A200BF530.1	GO:0006452;GO:0045901;GO:0045905;GO:0003723;GO:0003746;GO:0043022;GO:0008612	Eukaryotic translation initiation factor 5A
A_99_P263856	A_99_P420157	2B	67.8	61	76.5	4.02	0.003			5	Traes_2DL_1D53410DC.1	GO:0004399;GO:0051287;GO:0008270;GO:0008152;GO:0000105;GO:0055114;GO:0016491	histidinol dehydrogenase LENGTH=466
A_99_P071560	A_99_P420157	2B	67.8	44	75	3.75	0.008			5	#N/A	#N/A	#N/A
A_99_P294481	A_99_P420157	2B	67.8	67	69	37.96	0			1	Traes_2BS_9F9F7AC781.1	GO:0016020	Unknown protein
A_99_P160747	A_99_P420157	2B	67.8	61.6	76.5	5.67	0			2	Traes_2DS_7A8332C11.3	NA	Receptor-type tyrosine-protein phosphatase C
A_99_P463622	A_99_P420157	2B	67.8	67	69	53.61	0			4	#N/A	#N/A	Unknown protein
A_99_P297226	A_99_P420157	2B	67.8	66	69.6	22.36	0			2	#N/A	#N/A	Unknown protein
A_99_P343141	A_99_P420157	2B	67.8	67	69	62.73	0			1	#N/A	#N/A	Unknown protein
A_99_P375002	A_99_P420157	2B	67.8	66	75.9	21	0			4	#N/A	#N/A	#N/A
A_99_P271751	A_99_P420157	2B	67.8	61	75	11.05	0			2	Traes_4DL_3760B02F7.1	GO:0003735;GO:0015934;GO:0006412	Ribosomal L32p protein family LENGTH=134
A_99_P473502	A_99_P420157	2B	67.8	66	69.6	18.37	0			1	#N/A	#N/A	Unknown protein
A_99_P457972	A_99_P420157	2B	67.8	64.1	84.5	7.62	0			2	Traes_2BL_C7C0901D4.3	NA	mRNA cap guanine-N7 methyltransferase 2
A_99_P214496	A_99_P420157	2B	67.8	67	69	73.67	0			4	Traes_2DL_032C7FC8C.3	NA	DNA-binding protein S1FA2
A_99_P559262	A_99_P420157	2B	67.8	66	69	32.69	0			7	Traes_7DL_1B3021329.1	NA	DOMON domain-containing protein / dopamine beta-monooxygenase N-terminal domain-containing protein LENGTH=907
A_99_P070365	A_99_P420157	2B	67.8	62	75	3.92	0.004			2	Traes_3B_EC3C8E7C1.1	GO:0006355;GO:0046983;GO:0005634	Auxin-responsive protein IAA1
A_99_P303616	A_99_P420157	2B	67.8	15	114	3.83	0.005			6	Traes_5AL_1F90AF47B.1	GO:0016021;GO:0016020;GO:0015116;GO:0008271;GO:0008272;GO:0055085	sulfate transporter 4.1 LENGTH=685
A_99_P266706	A_99_P420157	2B	67.8	62	82.4	7.97	0			2	Traes_2DS_03EDE3DBC.1	NA	Protein of unknown function, DUF538 LENGTH=156
A_99_P450652	A_99_P420157	2B	67.8	66	69	32.5	0			1	Traes_2BL_4E6532BB4.2	NA	Unknown protein
A_99_P363846	A_99_P420157	2B	67.8	51	85	3.54	0.009			6	Traes_3B_A345B428B.2	NA	Unknown protein
A_99_P464292	A_99_P420157	2B	67.8	53	87	3.9	0.005			5	Traes_3B_7779FCCA8.2	NA	malate dehydrogenase LENGTH=403
A_99_P497507	A_99_P420157	2B	67.8	67	69	76.17	0			4	Traes_2DL_49F25C5EC.3	NA	#N/A
A_99_P208841	A_99_P420157	2B	67.8	64.1	75.9	6.86	0			8	Traes_2AL_C2BC1EAE2.1	GO:0005524;GO:0017111;GO:0005515;GO:0000166	Chaperone protein ClpB
A_99_P498677	A_99_P420157	2B	67.8	62	95	3.22	0.003			8	Traes_1DL_44034A09A.4	NA	#N/A
A_99_P445702	A_99_P420157	2B	67.8	65	69	32.19	0			1	#N/A	#N/A	Unknown protein
A_99_P477512	A_99_P420157	2B	67.8	66	69.6	40.74	0			1	Traes_2BS_0E30AF17E.1	NA	Expressed protein n=3 Tax=Oryza sativa RepID=Q2R0E3_ORYSJ
A_99_P387862	A_99_P420157	2B	67.8	30.3	74	4.1	0.001			1	Traes_1AL_1A7B215EC.1	GO:0016021;GO:0055085	Unknown protein
A_99_P000116	A_99_P420157	2B	67.8	64.1	74	9.86	0			5	Traes_2DS_96B438D92.1	GO:0003700;GO:0006355;GO:0043565	#N/A
A_99_P194173	A_99_P420157	2B	67.8	66	69.6	15.94	0			2	Traes_2BS_CCD960BA7.5	NA	#N/A
A_99_P422222	A_99_P420157	2B	67.8	66	71	19.67	0			1	#N/A	#N/A	Unknown protein
A_99_P234681	A_99_P420157	2B	67.8	64.1	75	6.12	0			8	Traes_2BL_F9BD2B7C8.1	NA	Unknown protein
A_99_P126045	A_99_P420157	2B	67.8	63.5	72	7.22	0			2	Traes_2BS_42DB47A8A.1	GO:0016757	#N/A
A_99_P216231	A_99_P420157	2B	67.8	54	87	4.2	0.001			8	Traes_1DS_0761D66A3.1	GO:0016818;GO:0006338;GO:0005634;GO:0043044;GO:0004386;GO:0031491;GO:0003676;GO:0003677;GO:0003682;GO:0005524	Unknown protein
A_99_P555762	A_99_P420157	2B	67.8	65	72	13.87	0			1	#N/A	#N/A	#N/A
A_99_P426222	A_99_P420157	2B	67.8	66	69.6	45.96	0			7	Traes_1AL_2D6E49CDD.3	NA	#N/A
A_99_P484312	A_99_P420157	2B	67.8	66	73	17.54	0			4	Traes_6AS_522122669.10	NA	Unknown protein
A_99_P020689	A_99_P420157	2B	67.8	65	70.3	19.26	0			1	Traes_3B_01B038457.2	NA	#N/A
A_99_P520722	A_99_P420157	2B	67.8	66	69.6	34.61	0			2	Traes_2AS_20FC0F667.1	GO:0006886;GO:0016020;GO:0003924;GO:0006913;GO:0005622;GO:0007165;GO:0015031;GO:0006184;GO:0007264;GO:0005525	Ras-related protein Rab-6
A_99_P370452	A_99_P420157	2B	67.8	52	77	4.09	0.003			1	#N/A	#N/A	Retrotransposon protein, putative, Ty1-copia subclass n=1 Tax=Oryza sativa subsp. japonica RepID=Q2QRW4_ORYSJ
A_99_P543427	A_99_P420157	2B	67.8	51	73	4.66	0.001			6	#N/A	#N/A	Unknown protein
A_99_P201611	A_99_P420157	2B	67.8	30.3	75.9	5.46	0			2	#N/A	#N/A	#N/A
A_99_P294826	A_99_P420157	2B	67.8	66	69.6	29.52	0			1	Traes_2BL_A59C00F48.1	NA	succinate dehydrogenase 5 LENGTH=257
A_99_P441452	A_99_P420157	2B	67.8	65	70	20.77	0			1	Traes_5DS_25BD40876.1	NA	Unknown protein

## Sheet: 4A30
eQTL 30h(11-18.2 cM)
eQTL	marker	chr	pos	ci.low	ci.high	LOD	pval	DEG FC 30	DEG FC 50	cluster	IWGSC	GO	ADHR
CUST_559_PI425860077	c4ABD.loc11	4ABD	11	0	24	3.64	0.008		1.32088	8	#N/A	#N/A	#N/A
A_99_P170634	c4ABD.loc11	4ABD	11	4.4	42	4.57	0.001			3	Traes_2BS_802CF83A91.1	GO:0016772;GO:0006468;GO:0004674;GO:0005524;GO:0004672	Unknown protein
A_99_P357466	c4ABD.loc11	4ABD	11	0	26	4.1	0.003			8	Traes_3AS_40570C7F9.2	NA	Phenazine biosynthesis PhzC/PhzF protein LENGTH=313
A_99_P469277	c4ABD.loc11	4ABD	11	5.3	17	17.24	0			1	Traes_7AS_048337453.1	NA	Unknown protein
A_99_P208686	c4ABD.loc11	4ABD	11	0	30	6.12	0			4	#N/A	#N/A	#N/A
A_99_P194463	c4ABD.loc11	4ABD	11	1	33	5.06	0			3	Traes_1AL_B6D253895.1	NA	Unknown protein
A_99_P264731	c4ABD.loc11	4ABD	11	2	30	4.26	0.003			3	Traes_4AL_23624E9EA.1	NA	Unknown protein
A_99_P501337	c4ABD.loc11	4ABD	11	5	21	4.02	0.005			5	Traes_4AL_87DA40FD5.2	NA	Unknown protein
A_99_P163117	c4ABD.loc11	4ABD	11	0	28	4.19	0.001			3	Traes_3AL_945AEAD5B.1	GO:0051082;GO:0006457;GO:0005509;GO:0005515;GO:0005783	#N/A
CUST_1349_PI425885773	c4ABD.loc11	4ABD	11	0	18.2	4.2	0.007			3	#N/A	#N/A	#N/A
A_99_P208671	c4ABD.loc11	4ABD	11	0	42	4.21	0.001			4	#N/A	#N/A	Unknown protein
A_99_P097290	c4ABD.loc11	4ABD	11	0	28	4.94	0.001			4	#N/A	#N/A	#N/A
A_99_P507337	c4ABD.loc11	4ABD	11	5.3	17	7.51	0			3	Traes_1BL_164A89B5B.2	NA	Unknown protein
CUST_1384_PI425860077	c4ABD.loc11	4ABD	11	0	17.6	5.08	0.001			3	#N/A	#N/A	#N/A
CUST_1046_PI425860077	c4ABD.loc11	4ABD	11	1	18	4.43	0.003			3	#N/A	#N/A	#N/A
A_99_P524622	c4ABD.loc11	4ABD	11	0	27	6.29	0			4	#N/A	#N/A	#N/A
A_99_P489217	c4ABD.loc11	4ABD	11	0	18.2	4.83	0.001			8	#N/A	#N/A	Unknown protein
CUST_700_PI425885773	c4ABD.loc11	4ABD	11	0	23	4.3	0.007			3	#N/A	#N/A	#N/A
A_99_P202016	c4ABD.loc11	4ABD	11	0	34	4.02	0.008			9	Traes_4BL_5AF52F028.1	GO:0003779;GO:0030042;GO:0015629;GO:0005622	actin depolymerizing factor 5 LENGTH=143
A_99_P325046	c4ABD.loc11	4ABD	11	0	17.6	5	0			5	Traes_4DL_4F1282E1A.1	GO:0004674;GO:0006468;GO:0016772;GO:0005524;GO:0004672	Unknown protein
A_99_P138380	c4ABD.loc11	4ABD	11	5.3	18	6.5	0			3	Traes_2DS_C33451CF4.1	NA	#N/A
A_99_P100240	c4ABD.loc11	4ABD	11	2	47	3.85	0.009			5	Traes_2DL_D0582A4B1.3	NA	Unknown protein
CUST_1386_PI425860077	c4ABD.loc11	4ABD	11	0	18	5.3	0.002			3	#N/A	#N/A	#N/A
A_99_P214081	c4ABD.loc11	4ABD	11	0	24	3.65	0.009			1	Traes_4DL_8DED0B0C8.1	GO:0003824;GO:0046872	Unknown protein
A_99_P334316	c4ABD.loc11	4ABD	11	0	44	3.89	0.004			3	#N/A	#N/A	Cysteine/Histidine-rich C1 domain family protein LENGTH=243
A_99_P251661	c4ABD.loc11	4ABD	11	6	17	8.44	0			3	Traes_1AL_B6D253895.1	NA	Unknown protein
CUST_607_PI425860077	c4ABD.loc11	4ABD	11	5.3	17.6	7.65	0			8	#N/A	#N/A	#N/A
A_99_P339366	c4ABD.loc11	4ABD	11	0	18	5.52	0		-1.55438	5	Traes_1AL_6F271A0E5.1	GO:0005618;GO:0042545;GO:0030599	pectinesterase family protein LENGTH=968
A_99_P265391	c4ABD.loc11	4ABD	11	2	34	4.81	0			3	#N/A	#N/A	Unknown protein
A_99_P385767	c4ABD.loc11	4ABD	11	0	50	4.22	0	-1.24875		5	Traes_5DL_C93641E43.2	NA	Unknown protein
CUST_982_PI425885773	c4ABD.loc11	4ABD	11	0	17.6	6.94	0			5	#N/A	#N/A	#N/A
A_99_P360266	c4ABD.loc11	4ABD	11	5.3	30	9	0			3	Traes_3B_A7DD93C38.1	GO:0004674;GO:0006468;GO:0016772;GO:0005524;GO:0004672	receptor-like protein kinase 4 LENGTH=818
A_99_P305101	c4ABD.loc11	4ABD	11	3	27	8.63	0			4	#N/A	#N/A	Unknown protein
A_99_P315366	c4ABD.loc11	4ABD	11	0	29	4.59	0			1	Traes_5BL_F112FA40E.4	NA	Potassium transporter 18
A_99_P388432	c4ABD.loc11	4ABD	11	0	49	4.06	0.004			3	#N/A	#N/A	Unknown protein
A_99_P377117	c4ABD.loc11	4ABD	11	0	19	5.64	0.001			4	#N/A	#N/A	#N/A
A_99_P012744	c4ABD.loc11	4ABD	11	0	17	6.52	0			3	Traes_1BL_73811B853.1	GO:0003700;GO:0006355;GO:0043565	Unknown protein
CUST_362_PI425860077	c4ABD.loc11	4ABD	11	5.3	17	7.71	0			3	#N/A	#N/A	#N/A
A_99_P487447	c4ABD.loc11	4ABD	11	0	25	4.41	0.004			3	#N/A	#N/A	Calcium-binding EF-hand family protein LENGTH=204
A_99_P242211	c4ABD.loc11	4ABD	11	2	20	4.27	0.002			1	Traes_3B_617539339.1	GO:0008152;GO:0016491	#N/A
A_99_P080470	c4ABD.loc11	4ABD	11	0	33	6.35	0		1.03023	3	Traes_2DL_C2B4A3001.1	NA	Heavy metal transport/detoxification superfamily protein LENGTH=181
CUST_1295_PI425860077	c4ABD.loc11	4ABD	11	0	21	5.74	0			3	#N/A	#N/A	#N/A
A_99_P203951	c4ABD.loc11	4ABD	11	0	18	8.12	0	-1.83329		1	Traes_6DL_776CE1DCC.1	NA	Unknown protein
A_99_P415447	c4ABD.loc11	4ABD	11	0	17.6	4.94	0.001		2.07105	3	Traes_3B_9D8A5B2F5.2	NA	Unknown protein
A_99_P462437	c4ABD.loc11	4ABD	11	0	25	4.58	0			6	Traes_2AL_4BA99B20A.3	NA	#N/A
A_99_P431157	c4ABD.loc11	4ABD	11	0	34	4.38	0.001			7	Traes_3B_0ADF970C4.1	GO:0008168;GO:0006656;GO:0000234;GO:0008152	Ubiquinone/menaquinone biosynthesis methyltransferase ubiE
A_99_P327096	c4ABD.loc11	4ABD	11	0	24	7.54	0			4	Traes_1DL_F993AE517.1	GO:0006508;GO:0004197	metacaspase 5 LENGTH=410
A_99_P284416	c4ABD.loc11	4ABD	11	4.4	17	6.81	0			3	#N/A	#N/A	Unknown protein
CUST_913_PI425860077	c4ABD.loc11	4ABD	11	0	22	4.21	0.007			3	#N/A	#N/A	#N/A
A_99_P544172	c4ABD.loc11	4ABD	11	0	22	3.9	0.006			6	#N/A	#N/A	#N/A
A_99_P007696	c4ABD.loc11	4ABD	11	5	35	6.35	0			3	#N/A	#N/A	Unknown protein
A_99_P058141	c4ABD.loc11	4ABD	11	5.3	18	5.18	0.001			3	Traes_4AS_8D7CEBCE0.1	NA	Unknown protein
A_99_P209446	c4ABD.loc11	4ABD	11	0	41	3.96	0.006			1	Traes_6DL_A95D94DAE.1	GO:0016021;GO:0006810	Unknown protein
A_99_P002561	c4ABD.loc11	4ABD	11	1	25	3.86	0.006			4	Traes_4DS_28FE68AB6.1	GO:0016311;GO:0006470;GO:0004725;GO:0016791	Tyrosine-protein phosphatase non-receptor type 1
A_99_P355526	c4ABD.loc11	4ABD	11	2	28	4.42	0.001			7	Traes_7AS_92DBFAC83.2	NA	Serine carboxypeptidase-like protein 6 n=1 Tax=Aegilops tauschii RepID=N1QYM0_AEGTA
A_99_P153322	c4ABD.loc11	4ABD	11	0	25	4.07	0.004			3	#N/A	#N/A	receptor lectin kinase LENGTH=675
A_99_P420377	c4ABD.loc11	4ABD	11	5.3	17	3.87	0.008			9	Traes_5AS_7D480E15C.2	NA	Calmodulin-binding protein, putative, expressed n=4 Tax=Oryza RepID=Q2QNS2_ORYSJ
A_99_P239591	c4ABD.loc11	4ABD	11	1	29	4.15	0.003			1	Traes_7DS_F833D1F12.1	GO:0006633	Unknown protein
A_99_P266561	c4ABD.loc11	4ABD	11	2	25	3.46	0.01			5	Traes_1BL_D9AD1E5B1.2	NA	Copine-3
A_99_P245941	c4ABD.loc11	4ABD	11	0	43	3.93	0.006			3	Traes_3B_4DD459D3B.4	NA	Glucan endo-1,3-beta-glucosidase GV
A_99_P307921	c4ABD.loc11	4ABD	11	5.3	18	5.31	0			9	Traes_3B_A29D1E6B2.1	GO:0016021;GO:0055085	Unknown protein
A_99_P314036	c4ABD.loc11	4ABD	11	4	18	4.46	0			3	Traes_5AL_02C1FC147.1	GO:0004674;GO:0006468;GO:0004672;GO:0005524;GO:0016772	Protein kinase family protein LENGTH=433
A_99_P274261	c4ABD.loc11	4ABD	11	2	18	6.15	0			3	#N/A	#N/A	Unknown protein
A_99_P347181	c4ABD.loc11	4ABD	11	0	18	4.77	0.001			3	Traes_4AL_F96A1673B.1	NA	Late embryogenesis abundant (LEA) hydroxyproline-rich glycoprotein family LENGTH=260
A_99_P222461	c4ABD.loc11	4ABD	11	0	17	6.29	0			3	#N/A	#N/A	#N/A
A_99_P196383	c4ABD.loc11	4ABD	11	3	18	6.81	0			3	Traes_4AS_0DA136E0E.1	GO:0003700;GO:0006355;GO:0043565	Unknown protein
A_99_P292516	c4ABD.loc11	4ABD	11	0	30	5.13	0			1	#N/A	#N/A	#N/A
A_99_P245896	c4ABD.loc11	4ABD	11	5.3	18	8.78	0			5	Traes_3AL_28186DB96.1	GO:0003824;GO:0005975;GO:0004553	Unknown protein
A_99_P229836	c4ABD.loc11	4ABD	11	1	18	4.22	0.006			8	#N/A	#N/A	arginine decarboxylase 2 LENGTH=711
A_99_P164917	c4ABD.loc11	4ABD	11	2	18	5.55	0			3	Traes_3B_446543473.2	NA	Unknown protein
A_99_P355881	c4ABD.loc11	4ABD	11	1	17.6	6.93	0			5	Traes_1AL_55E4D53AF.1	GO:0005634;GO:0005515	protein n=4 Tax=Oryza RepID=Q336N8_ORYSJ
A_99_P096645	c4ABD.loc11	4ABD	11	4.4	33	6.08	0			3	Traes_6DL_416FF03E2.1	NA	Unknown protein
A_99_P486517	c4ABD.loc12	4ABD	12	1	27	5.98	0			1	Traes_5AS_C2329FC49.1	GO:0016810;GO:0006807	Unknown protein
CUST_361_PI425885773	c4ABD.loc12	4ABD	12	0	36	4.22	0.002			9	#N/A	#N/A	#N/A
A_99_P428667	c4ABD.loc12	4ABD	12	0	23	4.51	0.003			4	#N/A	#N/A	#N/A
CUST_631_PI425860077	c4ABD.loc12	4ABD	12	0	17.6	7.6	0			8	#N/A	#N/A	#N/A
A_99_P422327	c4ABD.loc12	4ABD	12	5.3	28	5.15	0			5	#N/A	#N/A	Disease resistance protein RPM1 n=1 Tax=Aegilops tauschii RepID=M8BZK3_AEGTA
A_99_P421457	c4ABD.loc12	4ABD	12	2	25	3.73	0.006			4	Traes_2AL_BBABC5C54.1	NA	protein n=1 Tax=Oryza sativa subsp. japonica RepID=Q0JA78_ORYSJ
CUST_1297_PI425860077	c4ABD.loc12	4ABD	12	6	18	10.48	0			3	#N/A	#N/A	#N/A
CUST_1322_PI425860077	c4ABD.loc12	4ABD	12	0	17.6	8.38	0			8	#N/A	#N/A	#N/A
A_99_P097710	c4ABD.loc12	4ABD	12	4.4	18	6.64	0			9	Traes_3B_8C78E6A45.2	NA	unknown protein; FUNCTIONS IN: molecular_function unknown; INVOLVED IN: biological_process unknown; LOCATED IN: endomembrane system; BEST Arabidopsis thaliana protein match is: unknown protein . LENGTH=358
A_99_P425982	c4ABD.loc12	4ABD	12	1	23	4.97	0.001			9	Traes_2DS_6973E2FF5.1	GO:0055114;GO:0004601;GO:0020037;GO:0006979	Peroxidase superfamily protein LENGTH=324
A_99_P589522	c4ABD.loc12	4ABD	12	2	30	6.36	0			8	Traes_7DL_930094B08.1	GO:0008168;GO:0046983;GO:0008171	Caffeic acid 3-O-methyltransferase
A_99_P217561	c4ABD.loc12	4ABD	12	4	46	4.68	0			4	Traes_7DS_81341C52D.2	NA	GDT1-like protein 5
CUST_636_PI425885773	c4ABD.loc12	4ABD	12	0	22	4.48	0.001	-3.46932		8	#N/A	#N/A	#N/A
A_99_P264616	c4ABD.loc12	4ABD	12	0	23	4.56	0.002			4	Traes_3AS_FD018268B.1	GO:0042626;GO:0016021;GO:0006810;GO:0017111;GO:0000166;GO:0016887;GO:0055085;GO:0005524	Multidrug resistance ABC transporter ATP-binding and permease protein
A_99_P194318	c4ABD.loc12	4ABD	12	0	18	4.67	0			8	Traes_1AS_7AD96C53A.1	GO:0005576;GO:0004867	Bowman-Birk type proteinase inhibitor
A_99_P527577	c4ABD.loc12	4ABD	12	3	23	9.94	0			2	Traes_3AL_EB20A52C8.1	NA	Unknown protein
A_99_P316656	c4ABD.loc12	4ABD	12	5.3	18	7.05	0			3	Traes_6DL_5282E0007.1	GO:0006508;GO:0004190	Unknown protein
A_99_P556577	c4ABD.loc12	4ABD	12	0	22	6.42	0			1	Traes_4BS_A53F8B91F.2	NA	Unknown protein
A_99_P205196	c4ABD.loc12	4ABD	12	0	33	5.36	0			3	Traes_3B_EFDE2CCF1.1	GO:0003824;GO:0005975;GO:0004553	Glucan endo-1,3-beta-glucosidase GV
CUST_1159_PI425885773	c4ABD.loc12	4ABD	12	0	27	3.72	0.01			8	#N/A	#N/A	#N/A
A_99_P225546	c4ABD.loc12	4ABD	12	0	25	3.97	0.007			4	Traes_2BS_B6EBC0962.1	GO:0055114;GO:0004601;GO:0020037;GO:0006979	Unknown protein
A_99_P243531	c4ABD.loc12	4ABD	12	0	31	3.65	0.008			4	Traes_5AL_F09A6AECA.2	NA	Unknown protein
A_99_P547102	c4ABD.loc12	4ABD	12	0	28	3.95	0.01			5	#N/A	#N/A	#N/A
A_99_P391152	c4ABD.loc12	4ABD	12	5	17.6	6.62	0			4	#N/A	#N/A	#N/A
A_99_P063632	c4ABD.loc12	4ABD	12	4.4	18	6.08	0			8	Traes_5BS_91BD3E004.1	GO:0006952;GO:0009607	Unknown protein
A_99_P354321	c4ABD.loc12	4ABD	12	1	24	6.28	0			7	Traes_1DL_29A1022CF.7	NA	Unknown protein
A_99_P414532	c4ABD.loc12	4ABD	12	6	17.6	5.34	0			3	Traes_4AL_23624E9EA.1	NA	Unknown protein
A_99_P148637	c4ABD.loc12	4ABD	12	5.3	17	8.67	0			3	Traes_1BL_73811B853.1	GO:0003700;GO:0006355;GO:0043565	Unknown protein
A_99_P195188	c4ABD.loc12	4ABD	12	0	31	3.92	0.001			5	Traes_2AS_6269D889E.1	GO:0003700;GO:0006355;GO:0043565	Unknown protein
A_99_P211476	c4ABD.loc12	4ABD	12	5.3	20	6.71	0			1	Traes_4AS_E612DC841.1	NA	Calvin cycle protein CP12-2, chloroplastic
A_99_P337296	c4ABD.loc12	4ABD	12	2	31	6.9	0			5	#N/A	#N/A	#N/A
A_99_P227606	c4ABD.loc12	4ABD	12	3	24	8.23	0			1	Traes_3AL_335725B58.4	NA	Unknown protein
A_99_P046242	c4ABD.loc12	4ABD	12	5	29	5.45	0		-2.02504	4	Traes_2DL_E9EDD2D51.4	NA	Unknown protein
CUST_879_PI425860077	c4ABD.loc12	4ABD	12	0	27	4.49	0.003			3	#N/A	#N/A	#N/A
A_99_P555552	c4ABD.loc12	4ABD	12	0	18.2	4.24	0.005			3	Traes_7BL_3858E1ED7.3	NA	Unknown protein
A_99_P267636	c4ABD.loc12	4ABD	12	5.3	18.2	7.29	0			3	Traes_5DS_7722ED6BA.1	GO:0017111;GO:0005524;GO:0000166	P-loop containing nucleoside triphosphate hydrolases superfamily protein LENGTH=510
CUST_1299_PI425885773	c4ABD.loc12	4ABD	12	0	46	4.59	0			9	#N/A	#N/A	#N/A
A_99_P499177	c4ABD.loc12	4ABD	12	4.4	31	4.48	0.001			9	Traes_3B_AC3752E39.1	GO:0046983	basic helix-loop-helix (bHLH) DNA-binding family protein LENGTH=466
A_99_P321316	c4ABD.loc12	4ABD	12	0	24	4.06	0.005			9	#N/A	#N/A	#N/A
A_99_P502832	c4ABD.loc12	4ABD	12	5.3	18	4.56	0.002			3	#N/A	#N/A	#N/A
CUST_1223_PI425860077	c4ABD.loc12	4ABD	12	5.3	17.6	8.16	0			8	#N/A	#N/A	#N/A
A_99_P433212	c4ABD.loc12	4ABD	12	0	26	4.51	0.003			3	Traes_3DL_365F92C64.1	GO:0017111;GO:0016020;GO:0016887;GO:0005524;GO:0000166	ABC transporter G family member 40
A_99_P418387	c4ABD.loc12	4ABD	12	4.4	26	4.52	0			5	Traes_5DL_128D6CE0F.1	GO:0005215;GO:0006810;GO:0016020;GO:0005234;GO:0004970	glutamate receptor 2.7 LENGTH=952
A_99_P167749	c4ABD.loc12	4ABD	12	0	32	4.93	0			5	Traes_5BS_017F8702A.1	GO:0003824;GO:0006096;GO:0004332	Unknown protein
A_99_P123500	c4ABD.loc12	4ABD	12	4.4	30	4.23	0.003			3	Traes_6BS_0E539851E.4	NA	Protein kinase family protein LENGTH=433
CUST_1372_PI425860077	c4ABD.loc12	4ABD	12	5.3	18	7.18	0			3	#N/A	#N/A	#N/A
A_99_P562522	c4ABD.loc12	4ABD	12	4.4	18.2	3.93	0.002		-1.24699	6	Traes_6BL_CCB17A230.1	NA	unknown protein; FUNCTIONS IN: molecular_function unknown; INVOLVED IN: biological_process unknown; LOCATED IN: chloroplast thylakoid membrane, chloroplast; EXPRESSED IN: 23 plant structures; EXPRESSED DURING: 13 growth stages; Has 1807 Blast hits to 1807 proteins in 277 species: Archae - 0; Bacteria - 0; Metazoa - 736; Fungi - 347; Plants - 385; Viruses - 0; Other Eukaryotes - 339 (source: NCBI …
CUST_573_PI425860077	c4ABD.loc12	4ABD	12	2	20	4.47	0.001		2.24685	4	#N/A	#N/A	#N/A
A_99_P380927	c4ABD.loc12	4ABD	12	6	17.6	7.63	0			8	Traes_7DL_3F75D5279.3	NA	Unknown protein
A_99_P199271	c4ABD.loc12	4ABD	12	3	17	8.98	0			3	#N/A	#N/A	Unknown protein
A_99_P491592	c4ABD.loc12	4ABD	12	6	17.6	8.87	0			8	Traes_7DL_0FD6D8ED61.2	NA	Unknown protein
A_99_P550922	c4ABD.loc12	4ABD	12	0	31	3.15	0			6	Traes_2AL_7D659F1C2.1	NA	#N/A
A_99_P434607	c4ABD.loc12	4ABD	12	4.4	17.6	7.37	0			3	Traes_3B_34896ED29.3	NA	Protein kinase superfamily protein LENGTH=806
A_99_P456897	c4ABD.loc12	4ABD	12	0	48	4.79	0			5	Traes_3B_A7DD93C38.1	GO:0004674;GO:0006468;GO:0016772;GO:0005524;GO:0004672	Receptor-like kinase n=2 Tax=Oryza sativa RepID=Q9LL52_ORYSA
A_99_P447927	c4ABD.loc12	4ABD	12	5.3	17	5.74	0			3	Traes_5BL_1126D831F.3	NA	Receptor-like protein kinase FERONIA
A_99_P163837	c4ABD.loc12	4ABD	12	6	25	7.38	0			3	Traes_3B_EFDE2CCF1.1	GO:0003824;GO:0005975;GO:0004553	Glucan endo-1,3-beta-glucosidase GI
A_99_P409722	c4ABD.loc12	4ABD	12	2	17.6	6.96	0			3	Traes_7BS_0B82BFBBB.1	NA	Embryogenesis transmembrane protein-like n=3 Tax=Oryza sativa RepID=Q5Z577_ORYSJ
A_99_P274251	c4ABD.loc12	4ABD	12	1	18	6.5	0			3	Traes_7DS_D33485208.1	NA	Unknown protein
A_99_P261731	c4ABD.loc12	4ABD	12	2	26	8.73	0			3	#N/A	#N/A	#N/A
A_99_P224156	c4ABD.loc12	4ABD	12	0	18	7.97	0			8	Traes_7DL_0FD6D8ED61.2	NA	Unknown protein
A_99_P432662	c4ABD.loc12	4ABD	12	0	25	2.54	0.01			6	Traes_2BL_E05A72156.2	NA	Unknown protein
A_99_P303351	c4ABD.loc12	4ABD	12	0	24	3.86	0.006		0.726289	4	Traes_2DS_A8B23EC52.1	GO:0016887;GO:0017111;GO:0005524;GO:0000166	Unknown protein
CUST_1389_PI425860077	c4ABD.loc12	4ABD	12	5.3	18	12.05	0			3	#N/A	#N/A	#N/A
A_99_P352096	c4ABD.loc12	4ABD	12	0	33	2.51	0.001			6	Traes_5DL_71AE9D3EB.1	GO:0004639;GO:0005524;GO:0006164	Unknown protein
A_99_P256341	c4ABD.loc12	4ABD	12	6	17.6	8.94	0			3	#N/A	#N/A	Unknown protein
A_99_P546957	c4ABD.loc12	4ABD	12	0	31	4.86	0.001			1	Traes_5BL_CD93C29F2.2	NA	Protein Asterix
A_99_P115030	c4ABD.loc12	4ABD	12	0	31	4.11	0.004			1	#N/A	#N/A	Unknown protein
A_99_P144633	c4ABD.loc12	4ABD	12	4.4	42	4.09	0.002			3	#N/A	#N/A	Unknown protein
A_99_P357521	c4ABD.loc12	4ABD	12	4.4	33	6.7	0			3	Traes_1BL_FEFB05D27.1	NA	Unknown protein
A_99_P493192	c4ABD.loc12	4ABD	12	2	24	4.16	0.003			5	Traes_1BL_2B341FF22.2	NA	Unknown protein
A_99_P460012	c4ABD.loc12	4ABD	12	5.3	20	5.57	0			1	Traes_6BL_BE49FDA0B.2	NA	Unknown protein
A_99_P196448	c4ABD.loc12	4ABD	12	5.3	29	5.41	0			3	Traes_5DL_43FC1B296.2	NA	NAC domain containing protein 90 LENGTH=235
A_99_P515272	c4ABD.loc12	4ABD	12	0	26	5.77	0			3	Traes_6DL_5282E0007.1	GO:0006508;GO:0004190	Unknown protein
A_99_P302661	c4ABD.loc12	4ABD	12	4.4	24	10.75	0			7	Traes_2BS_EF1490FF1.3	NA	alpha-galactosidase 2 LENGTH=396
A_99_P330381	c4ABD.loc12	4ABD	12	4.4	29	8.56	0			1	Traes_4DS_209D4D0D6.2	NA	Unknown protein
A_99_P203386	c4ABD.loc12	4ABD	12	4.4	17.6	4.76	0			1	Traes_6DL_5C12D3124.1	GO:0032934	Unknown protein
A_99_P492642	c4ABD.loc12	4ABD	12	1	23	4.7	0.001			4	#N/A	#N/A	#N/A
A_99_P537652	c4ABD.loc12	4ABD	12	2	25	4.03	0.008			5	Traes_2DL_33F39DFAA.2	NA	Unknown protein
A_99_P455937	c4ABD.loc12	4ABD	12	5.3	18	7.74	0			5	Traes_6BL_BE1824E98.1	NA	Unknown protein
A_99_P275366	c4ABD.loc12	4ABD	12	0	27	3.69	0.01			5	#N/A	#N/A	#N/A
A_99_P462477	c4ABD.loc12	4ABD	12	4.4	22	4.7	0.001			5	Traes_6AL_18EFECE1A.1	GO:0006468;GO:0016772;GO:0030246;GO:0004674;GO:0004672;GO:0005524	Unknown protein
A_99_P000841	c4ABD.loc12	4ABD	12	1	28	9.09	0			8	#N/A	#N/A	Unknown protein
A_99_P021634	c4ABD.loc12	4ABD	12	5.3	21	4.28	0.001			1	Traes_4DL_B41850933.1	GO:0016310;GO:0005524;GO:0016772	Pyruvate dehydrogenase kinase 2, mitochondrial
A_99_P575257	c4ABD.loc12	4ABD	12	5	17	7.8	0			1	Traes_4DL_357EA96FB1.2	NA	#N/A
A_99_P444407	c4ABD.loc12	4ABD	12	5.3	30	7.7	0			3	Traes_3B_EFDE2CCF1.1	GO:0003824;GO:0005975;GO:0004553	Endo-beta-1,3-glucanase n=3 Tax=Triticeae RepID=Q1ERG2_WHEAT
A_99_P323041	c4ABD.loc12	4ABD	12	5.3	23	4.96	0			5	Traes_6AL_C14335DC8.2	NA	NAC domain-containing protein 8 n=1 Tax=Aegilops tauschii RepID=M8APC6_AEGTA
A_99_P202696	c4ABD.loc12	4ABD	12	5.3	32	7.44	0			3	Traes_1BS_B84EA677D.1	NA	Unknown protein
A_99_P295216	c4ABD.loc12	4ABD	12	0	25	7.72	0			1	Traes_6DL_7AE5749B8.1	GO:0003824;GO:0008152	Unknown protein
A_99_P317086	c4ABD.loc12	4ABD	12	0	28	5.09	0.002			7	Traes_1AS_1EE692FDC.1	GO:0003682;GO:0003677	#N/A
A_99_P495527	c4ABD.loc12	4ABD	12	2	30	5.85	0.001			5	Traes_2DS_A71BAD6B6.1	GO:0016772;GO:0006468;GO:0005524;GO:0004672	receptor kinase 3 LENGTH=850
A_99_P210721	c4ABD.loc12	4ABD	12	4.4	18	5.59	0			3	Traes_7DL_30B685267.1	NA	lysine histidine transporter 1 LENGTH=446
A_99_P337986	c4ABD.loc12	4ABD	12	5.3	31	6.93	0			5	Traes_6AL_227E3BA44.1	GO:0004674;GO:0006468;GO:0016772;GO:0005524;GO:0004672	Unknown protein
A_99_P354631	c4ABD.loc12	4ABD	12	0	26	4.12	0.002			1	Traes_6DL_16E4BEA311.2	NA	Phospholipase A1-II 5
A_99_P284421	c4ABD.loc12	4ABD	12	4.4	18.2	5.13	0.001			3	#N/A	#N/A	#N/A
A_99_P424057	c4ABD.loc12	4ABD	12	1	24	6.54	0			1	Traes_3AL_81435CD25.2	NA	Pyruvate kinase family protein LENGTH=596
A_99_P338721	c4ABD.loc12	4ABD	12	0	20	3.82	0.006			4	Traes_3B_9BFC25547.5	NA	Unknown protein
A_99_P202436	c4ABD.loc12	4ABD	12	5.3	33	7.33	0			3	Traes_3B_EFDE2CCF1.1	GO:0003824;GO:0005975;GO:0004553	Glucan endo-1,3-beta-glucosidase GI
A_99_P489342	c4ABD.loc12	4ABD	12	0	29	5.82	0			1	Traes_3B_FD632D97E.1	GO:0003824;GO:0008152	2-succinylbenzoate--CoA ligase
A_99_P442662	c4ABD.loc12	4ABD	12	3	17.6	5.26	0			1	Traes_1BL_6C424F111.1	GO:0003824;GO:0008242;GO:0006541;GO:0016787	gamma-glutamyl hydrolase 2 LENGTH=347
A_99_P448632	c4ABD.loc12	4ABD	12	6	17	11.12	0			8	#N/A	#N/A	#N/A
A_99_P374642	c4ABD.loc12	4ABD	12	5.3	33	5.23	0.001			3	Traes_5DL_94F2D0C73.1	GO:0016787	Unknown protein
A_99_P227186	c4ABD.loc12	4ABD	12	8.1	17	16.69	0			1	Traes_6BS_A7E8FB1CF.2	NA	Unknown protein
A_99_P247801	c4ABD.loc12	4ABD	12	1	18.2	5.57	0			3	Traes_7BS_D71F211AC.1	GO:0003676;GO:0000166	Unknown protein
A_99_P342666	c4ABD.loc12	4ABD	12	1	29	4.05	0.001			1	Traes_4BS_B0275259F.1	GO:0006468;GO:0016772;GO:0004674;GO:0007165;GO:0004672;GO:0005524	CBL-interacting protein kinase 3 LENGTH=451
A_99_P273751	c4ABD.loc12	4ABD	12	0	24	5.99	0			4	Traes_4AS_1FF67D54C.1	GO:0016491;GO:0045892;GO:0010181	NAD(P)H dehydrogenase (quinone)
A_99_P092495	c4ABD.loc12	4ABD	12	6	27	7.65	0			3	Traes_3B_FEAE9F5FF.1	GO:0003824;GO:0005975;GO:0004553	Unknown protein
A_99_P135365	c4ABD.loc12	4ABD	12	1	23	7.25	0			4	Traes_4DL_60B937917.2	NA	Protein MLO
CUST_1235_PI425860077	c4ABD.loc12	4ABD	12	0	19	4.2	0.006			8	#N/A	#N/A	#N/A
A_99_P167804	c4ABD.loc12	4ABD	12	0	18	7.55	0			8	#N/A	#N/A	#N/A
A_99_P136340	c4ABD.loc13	4ABD	13	2	24	3.78	0.005			1	Traes_7AS_4DE0F499E.1	GO:0004076;GO:0051536;GO:0009102;GO:0003824	Unknown protein
A_99_P407717	c4ABD.loc13	4ABD	13	0	25	4.59	0.002			4	Traes_1DS_D0A4C0082.1	GO:0005515	Glutathione S-transferase family protein LENGTH=219
A_99_P442867	c4ABD.loc13	4ABD	13	0	27	3.51	0.01			4	#N/A	#N/A	#N/A
CUST_22_PI425860077	c4ABD.loc13	4ABD	13	4.4	29	10.54	0	-3.61664		8	#N/A	#N/A	#N/A
A_99_P305106	c4ABD.loc13	4ABD	13	2	29	4.51	0.002			4	#N/A	#N/A	Unknown protein
A_99_P367447	c4ABD.loc13	4ABD	13	5.3	17.6	5.47	0			8	Traes_4AS_7218FF406.1	GO:0022891;GO:0006810;GO:0005215;GO:0016021;GO:0016020;GO:0022857;GO:0055085	Solute carrier family 2, facilitated glucose transporter member 12
CUST_1172_PI425860077	c4ABD.loc13	4ABD	13	0	25	4.46	0.002			3	#N/A	#N/A	#N/A
CUST_620_PI425860077	c4ABD.loc13	4ABD	13	0	18.2	4.23	0.005			8	#N/A	#N/A	#N/A
A_99_P261746	c4ABD.loc13	4ABD	13	9	22	13.87	0		-1.1401	3	Traes_2DL_81DE66333.1	GO:0046872;GO:0030001	Unknown protein
A_99_P490192	c4ABD.loc13	4ABD	13	0	18.2	4.7	0.001			8	Traes_5BS_91BD3E004.1	GO:0006952;GO:0009607	protein n=4 Tax=Oryza RepID=Q75T45_ORYSJ
A_99_P348556	c4ABD.loc13	4ABD	13	5.3	22	6.71	0		0.797448	1	Traes_5DL_7E4459523.3	NA	#N/A
A_99_P200261	c4ABD.loc13	4ABD	13	0	21	4.83	0.001			8	Traes_1DL_9CEFCCA7A.1	GO:0005737;GO:0006796;GO:0000287;GO:0004427	#N/A
A_99_P127005	c4ABD.loc13	4ABD	13	8.1	24	11.58	0			3	#N/A	#N/A	#N/A
CUST_36_PI425860077	c4ABD.loc13	4ABD	13	3	29	10.24	0			8	#N/A	#N/A	#N/A
A_99_P252251	c4ABD.loc13	4ABD	13	4.4	25	7.3	0			1	Traes_4BL_2546C4C63.1	GO:0008483;GO:0030170;GO:0003824	#N/A
A_99_P273756	c4ABD.loc13	4ABD	13	1	31	4.32	0.001			1	Traes_7AS_E14E2CD4B.6	NA	#N/A
A_99_P285046	c4ABD.loc13	4ABD	13	4.4	22	10.75	0			9	Traes_2AS_E796AA6BA.1	GO:0048037;GO:0046949;GO:0043754;GO:0016746;GO:0008152	Unknown protein
A_99_P574782	c4ABD.loc13	4ABD	13	3	23	7.25	0	1.4649		1	Traes_3B_B0EABD401.6	NA	Unknown protein
CUST_825_PI425860077	c4ABD.loc13	4ABD	13	1	23	4.74	0	1.96386	-1.147	4	#N/A	#N/A	#N/A
A_99_P076685	c4ABD.loc13	4ABD	13	7	18	7.88	0			1	Traes_4AS_60CCDC3C2.1	GO:0016765	UPI0001C76C86 related cluster n=1 Tax=unknown RepID=UPI0001C76C86
A_99_P236041	c4ABD.loc13	4ABD	13	2	31	3.97	0.006			1	Traes_3DS_F49F1818D.1	NA	#N/A
A_99_P320096	c4ABD.loc13	4ABD	13	7	18	7.75	0			3	Traes_4AS_73EAE6633.1	GO:0004674;GO:0006468;GO:0016772;GO:0005524;GO:0004672	Protein kinase superfamily protein LENGTH=492
A_99_P264601	c4ABD.loc13	4ABD	13	0	25	4.95	0.002		0.917117	1	Traes_3B_4022737ED.1	GO:0016787;GO:0008152	Unknown protein
A_99_P450552	c4ABD.loc13	4ABD	13	3	23	9.22	0			1	Traes_1AS_96F0745A2.1	GO:0046983	Unknown protein
CUST_979_PI425860077	c4ABD.loc13	4ABD	13	0	28	4.16	0.008			8	#N/A	#N/A	#N/A
A_99_P515467	c4ABD.loc13	4ABD	13	3	21	5.73	0			1	Traes_1DS_A477459F0.6	NA	#N/A
CUST_171_PI425860077	c4ABD.loc13	4ABD	13	1	19	8.37	0			4	#N/A	#N/A	#N/A
A_99_P345051	c4ABD.loc13	4ABD	13	0	31	4.78	0.001			3	Traes_7AL_436DA1263.1	NA	Unknown protein
A_99_P462152	c4ABD.loc13	4ABD	13	0	23	4.35	0.005			8	#N/A	#N/A	Expressed protein-RZ53 n=2 Tax=Oryza RepID=E0CW97_ORYCO
A_99_P205681	c4ABD.loc13	4ABD	13	6	17	7.81	0			8	#N/A	#N/A	Unknown protein
A_99_P333436	c4ABD.loc13	4ABD	13	5.3	27	6.73	0			4	Traes_3B_A690FE382.1	GO:0005871;GO:0008017;GO:0007018;GO:0005524;GO:0003777	#N/A
A_99_P252956	c4ABD.loc13	4ABD	13	0	25	4.52	0.003			3	Traes_6AS_4FB64483A.1	GO:0005515	Unknown protein
A_99_P313056	c4ABD.loc13	4ABD	13	6	17	8.84	0			5	Traes_4AS_910FE216D1.2	NA	Unknown protein
A_99_P247656	c4ABD.loc13	4ABD	13	0	22	3.72	0.008			4	Traes_1DS_D29705572.1	NA	Protein EARLY RESPONSIVE TO DEHYDRATION 15
A_99_P411812	c4ABD.loc13	4ABD	13	0	42	4.56	0			5	#N/A	#N/A	#N/A
CUST_1345_PI425860077	c4ABD.loc13	4ABD	13	0	22	3.77	0.006			5	#N/A	#N/A	#N/A
A_99_P474467	c4ABD.loc13	4ABD	13	8.1	17.6	12.79	0			1	Traes_3B_CBED71C45.2	NA	Unknown protein
A_99_P264576	c4ABD.loc13	4ABD	13	1	17.6	7.53	0			8	#N/A	#N/A	Unknown protein
A_99_P396642	c4ABD.loc13	4ABD	13	0	54	4.88	0.003			5	Traes_5BL_390E20A89.1	NA	#N/A
A_99_P266781	c4ABD.loc13	4ABD	13	2	45	3.57	0.01			3	#N/A	#N/A	Unknown protein
CUST_1282_PI425885773	c4ABD.loc13	4ABD	13	4.4	31	6.04	0			5	#N/A	#N/A	#N/A
A_99_P568127	c4ABD.loc13	4ABD	13	2	23	5.81	0.001			3	Traes_3AL_1C47C0484.1	GO:0005515	#N/A
A_99_P249836	c4ABD.loc13	4ABD	13	6	17	10.55	0			1	#N/A	#N/A	#N/A
A_99_P044110	c4ABD.loc13	4ABD	13	6	17	9.94	0		1.30384	4	Traes_6DL_FD0D2AD54.1	GO:0016772;GO:0006468;GO:0005524;GO:0004672	Unknown protein
A_99_P056506	c4ABD.loc13	4ABD	13	0	27	4.77	0.001			4	#N/A	#N/A	#N/A
A_99_P488332	c4ABD.loc13	4ABD	13	6	17.6	7.89	0			8	#N/A	#N/A	Protein WIR1B
A_99_P498152	c4ABD.loc13	4ABD	13	0	24	4.46	0.001			5	#N/A	#N/A	Unknown protein
A_99_P435422	c4ABD.loc13	4ABD	13	1	18.2	3.88	0.009			3	Traes_7DL_FB1EEEE4F.1	GO:0005509	Centrin-2
A_99_P232926	c4ABD.loc13	4ABD	13	6	19	4.3	0.002		-1.55265	1	Traes_3AS_2A8DE2D3A.8	NA	pleiotropic drug resistance 4 LENGTH=1420
CUST_886_PI425860077	c4ABD.loc13	4ABD	13	0	20	6.95	0			4	#N/A	#N/A	#N/A
A_99_P253081	c4ABD.loc13	4ABD	13	2	25	9.28	0			4	Traes_5DS_8655BACD4.1	GO:0016021	Unknown protein
A_99_P392952	c4ABD.loc13	4ABD	13	6	18	6.48	0			1	Traes_3B_5FDDEC00B.3	NA	Unknown protein
A_99_P553992	c4ABD.loc13	4ABD	13	2	24	4.1	0.004			1	Traes_5BL_E77938325.1	GO:0016787;GO:0008152	Unknown protein
A_99_P082125	c4ABD.loc13	4ABD	13	7	27	9.94	0			3	#N/A	#N/A	Unknown protein
A_99_P363026	c4ABD.loc13	4ABD	13	0	29	4.5	0			9	Traes_5BL_C205AA973.2	NA	Unknown protein
A_99_P417612	c4ABD.loc13	4ABD	13	8.1	20	15.07	0			6	Traes_6AL_58B6B7319.1	GO:0016021	Unknown protein
A_99_P428187	c4ABD.loc13	4ABD	13	8.1	18	16.52	0			6	Traes_6AL_58B6B7319.1	GO:0016021	Unknown protein
A_99_P287126	c4ABD.loc13	4ABD	13	0	24	4.23	0.004			3	Traes_2BL_E582C4080.1	GO:0005634;GO:0003676	Unknown protein
CUST_1301_PI425885773	c4ABD.loc13	4ABD	13	2	29	6.93	0			9	#N/A	#N/A	#N/A
A_99_P310911	c4ABD.loc13	4ABD	13	5.3	22	9.39	0			4	Traes_4AL_D10A9E086.2	NA	Mannose-6-phosphate isomerase 1
CUST_1129_PI425860077	c4ABD.loc13	4ABD	13	3	18	6.72	0			4	#N/A	#N/A	#N/A
A_99_P275561	c4ABD.loc13	4ABD	13	1	22	3.79	0.005			5	Traes_3B_AEAC662DA.1	GO:0006355;GO:0003677	#N/A
A_99_P195203	c4ABD.loc13	4ABD	13	4.4	17.6	4.63	0.001			4	Traes_2BL_2141AFC9E.2	NA	calcium-dependent protein kinase 26 LENGTH=514
A_99_P252416	c4ABD.loc13	4ABD	13	0	47	2.08	0.002		1.36279	6	Traes_5DL_264309F34.1	GO:0005737;GO:0006457;GO:0005524	Unknown protein
A_99_P374047	c4ABD.loc13	4ABD	13	6	28	5.33	0			5	Traes_5BS_B1FFD1932.1	GO:0003824;GO:0004722;GO:0006470	Unknown protein
A_99_P000256	c4ABD.loc13	4ABD	13	1	25	4.5	0			4	Traes_4BL_63A544CAE.1	GO:0030145;GO:0045735	germin-like protein 9 LENGTH=222
CUST_978_PI425860077	c4ABD.loc13	4ABD	13	2	21	6.23	0			4	#N/A	#N/A	#N/A
A_99_P286071	c4ABD.loc13	4ABD	13	2	29	4.46	0			6	Traes_5DL_86102CD25.1	GO:0009058;GO:0000162;GO:0004049;GO:0016833	Unknown protein
CUST_862_PI425860077	c4ABD.loc13	4ABD	13	5.3	23	6.9	0			5	#N/A	#N/A	#N/A
A_99_P144398	c4ABD.loc13	4ABD	13	7	19	9.29	0			6	#N/A	#N/A	#N/A
A_99_P458447	c4ABD.loc13	4ABD	13	4.4	33	4.39	0.002			5	Traes_7DL_9A250ACB9.1	GO:0006629;GO:0008152	PATATIN-like protein 4 LENGTH=428
A_99_P513442	c4ABD.loc13	4ABD	13	7	18	11.74	0			7	Traes_4DL_DE24CB90D.1	NA	Unknown protein
A_99_P286076	c4ABD.loc13	4ABD	13	0	35	3.92	0.002			6	Traes_5BL_171EB1A01.1	GO:0009058;GO:0000162;GO:0004049;GO:0016833	Unknown protein
A_99_P367457	c4ABD.loc13	4ABD	13	5.3	32	4.29	0.001			6	Traes_3AS_C545FD455.1	GO:0006629	Unknown protein
A_99_P554337	c4ABD.loc13	4ABD	13	1	44	4.78	0			1	Traes_1AL_9496844B4.7	NA	#N/A
A_99_P323541	c4ABD.loc13	4ABD	13	5.3	18.2	5.82	0			4	Traes_2DL_7DF2D54931.1	NA	Unknown protein
CUST_1342_PI425860077	c4ABD.loc13	4ABD	13	0	28	4.88	0			8	#N/A	#N/A	#N/A
A_99_P143933	c4ABD.loc13	4ABD	13	6	27	6.53	0			5	Traes_7DL_E8066BF73.1	GO:0016772;GO:0006468;GO:0005524;GO:0004672	#N/A
A_99_P337831	c4ABD.loc13	4ABD	13	5.3	18	4.49	0.003			8	#N/A	#N/A	#N/A
A_99_P040184	c4ABD.loc13	4ABD	13	3	19	7.42	0			4	#N/A	#N/A	Unknown protein
A_99_P206396	c4ABD.loc13	4ABD	13	4.4	24	4.78	0.001			4	Traes_5DL_3635C9773.1	NA	Unknown protein
A_99_P255866	c4ABD.loc13	4ABD	13	1	31	3.86	0			6	Traes_5BL_14259A602.2	NA	Unknown protein
A_99_P197966	c4ABD.loc13	4ABD	13	2	17.6	5.27	0.001			1	Traes_6DL_5C12D3124.1	GO:0032934	Peroxisomal multifunctional enzyme type 2
A_99_P000686	c4ABD.loc13	4ABD	13	2	33	4.79	0.001			5	Traes_7DL_69B489A07.13	NA	Unknown protein
A_99_P303731	c4ABD.loc13	4ABD	13	9	17.6	15.92	0			7	#N/A	#N/A	#N/A
A_99_P456107	c4ABD.loc13	4ABD	13	0	22	4.13	0.009			8	Traes_3DL_949864F55.1	NA	Unknown protein
A_99_P298841	c4ABD.loc13	4ABD	13	5.3	26	5.9	0			1	Traes_5AL_F37254EFF.1	GO:0048037;GO:0051287;GO:0055114;GO:0016616;GO:0008152	#N/A
A_99_P153237	c4ABD.loc13	4ABD	13	0	25	4.82	0.002			8	Traes_3DL_949864F55.1	NA	Unknown protein
A_99_P156052	c4ABD.loc13	4ABD	13	5.3	17.6	5.34	0			4	Traes_7BL_A51BC9795.1	GO:0005515	Unknown protein
A_99_P311201	c4ABD.loc13	4ABD	13	10	24	20.17	0			1	#N/A	#N/A	#N/A
A_99_P245271	c4ABD.loc13	4ABD	13	5.3	21	6.17	0			1	Traes_7DS_57360433C.2	NA	Unknown protein
A_99_P072545	c4ABD.loc13	4ABD	13	4.4	25	8.2	0			5	#N/A	#N/A	Unknown protein
A_99_P152057	c4ABD.loc13	4ABD	13	1	20	6.21	0			3	#N/A	#N/A	Unknown protein
A_99_P366552	c4ABD.loc13	4ABD	13	0	21	4.25	0.005			5	Traes_2AS_ACA0C6527.1	GO:0005484;GO:0006886;GO:0016020;GO:0016192;GO:0005515	Syntaxin-132
A_99_P525162	c4ABD.loc13	4ABD	13	4.4	25	5.76	0			3	Traes_1AL_791D3B325.1	NA	Unknown protein
A_99_P437152	c4ABD.loc13	4ABD	13	0	30	4.84	0	1.55426		3	Traes_6AS_0B0F76E7B.1	GO:0016787;GO:0008152	Unknown protein
A_99_P144603	c4ABD.loc13	4ABD	13	5	26	6.41	0			3	Traes_7DL_F18E38207.5	NA	Unknown protein
A_99_P146922	c4ABD.loc13	4ABD	13	9	17	14.74	0			4	#N/A	#N/A	Unknown protein
A_99_P412687	c4ABD.loc13	4ABD	13	0	32	4.53	0.001			3	Traes_3B_9D8A5B2F5.2	NA	Unknown protein
A_99_P249851	c4ABD.loc13	4ABD	13	2	27	4.31	0.003			1	#N/A	#N/A	#N/A
A_99_P040981	c4ABD.loc13	4ABD	13	0	26	4.67	0			4	Traes_2BL_5A9ACF691.1	NA	Unknown protein
A_99_P148642	c4ABD.loc13	4ABD	13	0	26	4.17	0.006			3	Traes_3B_7F3B35623.1	GO:0003700;GO:0006355;GO:0043565	Unknown protein
A_99_P538212	c4ABD.loc13	4ABD	13	2	44	4.63	0.003			5	Traes_7DL_E82F3FAE6.3	NA	#N/A
A_99_P385237	c4ABD.loc13	4ABD	13	1	17.6	6.9	0			8	Traes_2AS_2B63DDD75.1	GO:0005506;GO:0016705;GO:0055114;GO:0020037;GO:0009055	Cytochrome P450 superfamily protein LENGTH=512
A_99_P235541	c4ABD.loc13	4ABD	13	0	27	3.98	0.007			8	Traes_5BL_F50A47503.1	GO:0005737;GO:0003824;GO:0009058;GO:0016841;GO:0006559	Unknown protein
A_99_P418892	c4ABD.loc13	4ABD	13	2	18	7.17	0			8	#N/A	#N/A	#N/A
A_99_P223831	c4ABD.loc13	4ABD	13	5.3	26	5.16	0.002			8	Traes_7BS_261880A33.1	NA	heat shock protein 21 LENGTH=227
A_99_P425927	c4ABD.loc13	4ABD	13	3	18.2	7.63	0			5	Traes_2AL_1CD7A8BB8.1	GO:0046872;GO:0030001	Unknown protein
A_99_P549227	c4ABD.loc13	4ABD	13	0	35	3.79	0.006			5	Traes_5DL_7B876900D.6	NA	Expressed protein n=3 Tax=Oryza sativa subsp. japonica RepID=Q10DA9_ORYSJ
CUST_1225_PI425860077	c4ABD.loc13	4ABD	13	0	25	4.93	0			8	#N/A	#N/A	#N/A
A_99_P296496	c4ABD.loc13	4ABD	13	2	23	6.58	0			4	Traes_4DL_3DD859576.1	GO:0008898	Homocysteine S-methyltransferase 1
A_99_P345686	c4ABD.loc13	4ABD	13	3	25	4.65	0.002			5	Traes_3B_4078CF326.2	NA	Unknown protein
A_99_P287816	c4ABD.loc13	4ABD	13	10	17	19.76	0			2	Traes_6DL_DBC111365.1	GO:0006950	Unknown protein
A_99_P549852	c4ABD.loc13	4ABD	13	0	46	4.3	0.003			7	Traes_6DL_9A2E209E1.1	NA	Unknown protein
A_99_P325316	c4ABD.loc13	4ABD	13	8.1	18	12.02	0			3	Traes_5BL_DF8EC4A24.2	NA	Unknown protein
A_99_P334306	c4ABD.loc13	4ABD	13	0	23	6.1	0			7	Traes_5BL_CDC2BDD47.1	NA	Unknown protein
A_99_P318546	c4ABD.loc13	4ABD	13	5.3	18.2	4.07	0.002			3	Traes_4BL_EE748D578.1	NA	Unknown protein
A_99_P210006	c4ABD.loc13	4ABD	13	0	26	5.6	0			7	Traes_1BL_9374B86B2.1	GO:0008270;GO:0005515	Unknown protein
A_99_P555467	c4ABD.loc13	4ABD	13	3	31	6.98	0			5	Traes_7AS_29FF84C97.1	GO:0008889;GO:0006071;GO:0006629;GO:0008081	SHV3-like 1 LENGTH=766
A_99_P475682	c4ABD.loc13	4ABD	13	4.4	18	7.12	0			8	#N/A	#N/A	Protein WIR1A n=2 Tax=Triticum aestivum RepID=WIR1A_WHEAT
A_99_P347811	c4ABD.loc13	4ABD	13	5.3	18	4.25	0.002			7	Traes_5BL_4FEA379DF1.2	NA	#N/A
A_99_P020754	c4ABD.loc13	4ABD	13	0	25	3.85	0.005			4	Traes_2AL_F750A006F.1	GO:0016747	HXXXD-type acyl-transferase family protein LENGTH=426
A_99_P152257	c4ABD.loc13	4ABD	13	6	18	7.87	0			3	#N/A	#N/A	Unknown protein
CUST_174_PI425885773	c4ABD.loc14	4ABD	14	7	17.6	7.26	0		-1.87417	9	#N/A	#N/A	#N/A
CUST_999_PI425860077	c4ABD.loc14	4ABD	14	10	17	12.63	0			8	#N/A	#N/A	#N/A
A_99_P490907	c4ABD.loc14	4ABD	14	8.1	17	10.83	0			8	Traes_2AL_0DDC60D6E.2	NA	phenylalanine ammonia-lyase 2 LENGTH=717
A_99_P457192	c4ABD.loc14	4ABD	14	5.3	40	4.06	0.004	1.24258		5	Traes_3AL_911F0901D.2	NA	Unknown protein
A_99_P160602	c4ABD.loc14	4ABD	14	2	33	3.24	0.008			8	Traes_4BS_9BDCDFB99.1	GO:0030145;GO:0045735	Unknown protein
CUST_174_PI425860077	c4ABD.loc14	4ABD	14	8.1	17.6	10.61	0			8	#N/A	#N/A	#N/A
A_99_P196378	c4ABD.loc14	4ABD	14	9	18	13.46	0			3	Traes_7DL_A9EF00572.1	GO:0003700;GO:0006355;GO:0043565	Unknown protein
A_99_P392187	c4ABD.loc14	4ABD	14	5.3	34	5.75	0			3	Traes_5BS_CC67ACF49.2	NA	Protein kinase superfamily protein LENGTH=337
A_99_P284406	c4ABD.loc14	4ABD	14	6	31	5.14	0			3	Traes_1AL_48FDAC1B3.1	GO:0016772;GO:0006468;GO:0005524;GO:0004672	Unknown protein
A_99_P370507	c4ABD.loc14	4ABD	14	5.3	28	3.97	0.007		2.40185	5	Traes_4BS_441D7FA4C.1	GO:0006468;GO:0016772;GO:0030246;GO:0004674;GO:0004672;GO:0005524	#N/A
CUST_720_PI425860077	c4ABD.loc14	4ABD	14	3	23	6.82	0	1.24046		9	#N/A	#N/A	#N/A
CUST_1138_PI425860077	c4ABD.loc14	4ABD	14	3	18	4.54	0.001			4	#N/A	#N/A	#N/A
A_99_P246191	c4ABD.loc14	4ABD	14	0	31	3.88	0.003			8	Traes_1DS_486DB7BFE.2	NA	Unknown protein
A_99_P040778	c4ABD.loc14	4ABD	14	8.1	17	7.72	0			8	#N/A	#N/A	Unknown protein
A_99_P329276	c4ABD.loc14	4ABD	14	6	17.6	5.8	0			1	Traes_3B_82024A6C1.2	NA	Unknown protein
A_99_P508692	c4ABD.loc14	4ABD	14	9	18.2	13.36	0			5	#N/A	#N/A	Unknown protein
A_99_P274196	c4ABD.loc14	4ABD	14	0	31	3.73	0.003			4	#N/A	#N/A	#N/A
A_99_P009611	c4ABD.loc14	4ABD	14	0	31	4.12	0.004			3	Traes_7DL_E6C167469.1	GO:0006633;GO:0016020;GO:0003824;GO:0016747;GO:0008152;GO:0008610	Unknown protein
CUST_1065_PI425860077	c4ABD.loc14	4ABD	14	0	26	5.06	0			3	#N/A	#N/A	#N/A
A_99_P480082	c4ABD.loc14	4ABD	14	6	17.6	6.26	0			4	Traes_2BL_2141AFC9E.2	NA	Unknown protein
A_99_P553087	c4ABD.loc14	4ABD	14	10	17	13.45	0			5	Traes_2DS_56E6F7ABF.9	NA	receptor kinase 1 LENGTH=843
A_99_P503937	c4ABD.loc14	4ABD	14	7	25	5.87	0			3	#N/A	#N/A	#N/A
A_99_P566617	c4ABD.loc14	4ABD	14	6	25	4.77	0			1	Traes_2BL_343D6F661.2	NA	#N/A
A_99_P275601	c4ABD.loc14	4ABD	14	4.4	30	3.93	0.007			3	Traes_1DS_5852D4AB6.2	NA	#N/A
CUST_1072_PI425860077	c4ABD.loc14	4ABD	14	0	24	4.8	0			8	#N/A	#N/A	#N/A
A_99_P358016	c4ABD.loc14	4ABD	14	6	19	5.88	0			8	Traes_7DS_D11C7F86E.1	GO:0005515	Unknown protein
A_99_P216051	c4ABD.loc14	4ABD	14	5.3	21	4.53	0			4	Traes_3B_BEE568AA6.2	NA	Unknown protein
A_99_P022039	c4ABD.loc14	4ABD	14	9	27	11.45	0			3	Traes_2DL_B8483F711.1	NA	Unknown protein
CUST_731_PI425860077	c4ABD.loc14	4ABD	14	6	18	7.04	0			8	#N/A	#N/A	#N/A
CUST_816_PI425860077	c4ABD.loc14	4ABD	14	8.1	17.6	8.06	0			8	#N/A	#N/A	#N/A
CUST_658_PI425860077	c4ABD.loc14	4ABD	14	9	17	11.72	0			8	#N/A	#N/A	#N/A
A_99_P464582	c4ABD.loc14	4ABD	14	5.3	17.6	5.11	0.001			3	Traes_4DS_314D29362.2	NA	Unknown protein
A_99_P370987	c4ABD.loc14	4ABD	14	10	17.6	17.17	0			5	Traes_5AL_3299C8451.1	GO:0016020;GO:0015079;GO:0071805	potassium transporter 1 LENGTH=712
CUST_627_PI425885773	c4ABD.loc14	4ABD	14	2	32	6.73	0			5	#N/A	#N/A	#N/A
A_99_P138720	c4ABD.loc14	4ABD	14	6	24	5.03	0	4.00255		4	Traes_4BS_63DD9D036.2	NA	lipoxygenase 1 LENGTH=859
A_99_P337436	c4ABD.loc14	4ABD	14	5.3	31	4.28	0.002			5	Traes_4DL_EE941086E.1	GO:0003700;GO:0009408;GO:0005634;GO:0043565;GO:0006355	Heat stress transcription factor A-9
A_99_P435942	c4ABD.loc14	4ABD	14	0	38	4.26	0.002			3	#N/A	#N/A	Unknown protein
A_99_P380212	c4ABD.loc14	4ABD	14	0	35	4.23	0.003			3	Traes_1BL_58901F57C.1	GO:0003824;GO:0008152	phospholipase D alpha 2 LENGTH=810
A_99_P088210	c4ABD.loc14	4ABD	14	9	18	16.19	0			2	Traes_3B_C8E92863A.9	NA	#N/A
CUST_1133_PI425860077	c4ABD.loc14	4ABD	14	6	18	6.75	0			8	#N/A	#N/A	#N/A
CUST_624_PI425860077	c4ABD.loc14	4ABD	14	9	18	12.79	0		0.723511	8	#N/A	#N/A	#N/A
A_99_P369287	c4ABD.loc14	4ABD	14	6	17	5.38	0			4	Traes_4AS_18663793B.1	GO:0003700;GO:0006355;GO:0003677	Ethylene-responsive transcription factor RAP2-10
A_99_P345181	c4ABD.loc14	4ABD	14	5.3	25	4.67	0			5	#N/A	#N/A	Unknown protein
A_99_P323536	c4ABD.loc14	4ABD	14	5.3	21	4.88	0			4	Traes_2BL_56C0FAE2D.2	NA	Unknown protein
A_99_P235576	c4ABD.loc14	4ABD	14	1	21	6.12	0			8	Traes_1DS_A171C7D59.1	GO:0005737;GO:0003824;GO:0009058;GO:0016841;GO:0006559	UPI000234F72F related cluster n=1 Tax=unknown RepID=UPI000234F72F
CUST_1264_PI425885773	c4ABD.loc14	4ABD	14	0	33	3.6	0.008			5	#N/A	#N/A	#N/A
A_99_P424157	c4ABD.loc14	4ABD	14	0	27	4.54	0.002			8	Traes_2AS_9F8E6C111.1	GO:0010333;GO:0000287;GO:0016829;GO:0008152	Unknown protein
CUST_1277_PI425860077	c4ABD.loc14	4ABD	14	9	27	11.3	0			3	#N/A	#N/A	#N/A
A_99_P517172	c4ABD.loc14	4ABD	14	0	23	5	0.002			9	Traes_6AL_C0A2B4F041.2	NA	Unknown protein
A_99_P265786	c4ABD.loc14	4ABD	14	0	31	3.71	0.007			1	Traes_3B_3DEE9754E.1	GO:0006508;GO:0004185	Unknown protein
A_99_P020649	c4ABD.loc14	4ABD	14	0	26	4.59	0			9	Traes_2AL_C1351E012.1	NA	Unknown protein
A_99_P153707	c4ABD.loc14	4ABD	14	10	17	13.43	0			4	#N/A	#N/A	Unknown protein
CUST_1044_PI425860077	c4ABD.loc14	4ABD	14	5	26	4.14	0.01			3	#N/A	#N/A	#N/A
CUST_1070_PI425860077	c4ABD.loc14	4ABD	14	0	24	4.73	0.001			8	#N/A	#N/A	#N/A
CUST_63_PI425860077	c4ABD.loc14	4ABD	14	9	17	11.56	0			8	#N/A	#N/A	#N/A
A_99_P314276	c4ABD.loc14	4ABD	14	7	20	7.4	0			7	Traes_7DL_3DE1FF8FD.1	GO:0004674;GO:0006468;GO:0016772;GO:0005524;GO:0004672	Unknown protein
A_99_P196646	c4ABD.loc14	4ABD	14	0	31	4.27	0.005			8	#N/A	#N/A	#N/A
A_99_P235486	c4ABD.loc14	4ABD	14	1	21	5.85	0			8	Traes_2AS_958327519.3	NA	phenylalanine ammonia-lyase 2 LENGTH=717
A_99_P559327	c4ABD.loc14	4ABD	14	10	26	12.86	0		4.07948	1	#N/A	#N/A	Unknown protein
A_99_P374532	c4ABD.loc14	4ABD	14	1	25	4.07	0.006			4	Traes_5BL_40DC18914.1	GO:0016747	Unknown protein
CUST_1190_PI425860077	c4ABD.loc14	4ABD	14	0	25	4.58	0.002			8	#N/A	#N/A	#N/A
A_99_P318596	c4ABD.loc14	4ABD	14	3	29	3.73	0.009			3	Traes_3B_44B729718.2	NA	Ras-related protein Rab-25
A_99_P281346	c4ABD.loc14	4ABD	14	5	25	6.09	0			9	Traes_1BL_F7316029B.3	NA	Tocopherol cyclase, chloroplastic
A_99_P198981	c4ABD.loc14	4ABD	14	8.1	25	9.13	0	-1.0763	-4.19222	6	Traes_1BL_C87C08CEE.2	NA	Glutamyl-tRNA(Gln) amidotransferase subunit A
CUST_1132_PI425860077	c4ABD.loc14	4ABD	14	1	21	5.58	0		-1.28865	8	#N/A	#N/A	#N/A
A_99_P469957	c4ABD.loc14	4ABD	14	9	17.6	11.68	0			8	#N/A	#N/A	Unknown protein
A_99_P209791	c4ABD.loc14	4ABD	14	5.3	23	5.65	0.001			3	Traes_3B_66030FC3B.1	GO:0005509	Unknown protein
A_99_P433647	c4ABD.loc14	4ABD	14	10	26	13.84	0			3	#N/A	#N/A	Unknown protein
CUST_1167_PI425860077	c4ABD.loc14	4ABD	14	0	22	4.24	0.002			8	#N/A	#N/A	#N/A
A_99_P465442	c4ABD.loc14	4ABD	14	5.3	24	4.74	0			7	Traes_4AL_CDEA91142.2	NA	Unknown protein
A_99_P021179	c4ABD.loc14	4ABD	14	2	18.2	5.69	0			8	Traes_2BL_80AC86A1A.3	NA	Ent-copalyl diphosphate synthase 2
A_99_P383827	c4ABD.loc14	4ABD	14	7	17.6	7.76	0			9	#N/A	#N/A	Unknown protein
A_99_P214256	c4ABD.loc14	4ABD	14	0	48	3.13	0			6	Traes_1AL_4AB2BF02A.1	GO:0005509	calcineurin B-like protein 1 LENGTH=213
A_99_P317916	c4ABD.loc14	4ABD	14	7	18.2	6.98	0			3	Traes_5BL_34EED081F.1	GO:0016772;GO:0006468;GO:0005524;GO:0004672	Unknown protein
A_99_P272561	c4ABD.loc14	4ABD	14	8.1	17	8.96	0			4	#N/A	#N/A	#N/A
A_99_P367197	c4ABD.loc14	4ABD	14	0	29	4.05	0.001			7	Traes_4BS_F66ADAFF1.6	NA	Unknown protein
A_99_P060381	c4ABD.loc14	4ABD	14	2	27	4.68	0.002			3	Traes_3DL_365F92C64.1	GO:0017111;GO:0016020;GO:0016887;GO:0005524;GO:0000166	pleiotropic drug resistance 12 LENGTH=1423
A_99_P465927	c4ABD.loc14	4ABD	14	2	23	6.37	0			8	Traes_7DS_D11C7F86E.1	GO:0005515	Unknown protein
A_99_P120849	c4ABD.loc14	4ABD	14	1	29	4.1	0.006		8.93394	4	#N/A	#N/A	#N/A
A_99_P371127	c4ABD.loc14	4ABD	14	5.3	26	3.93	0.008		-2.88286	3	Traes_2BL_DA6EFC2ED.1	NA	dCTP pyrophosphatase 1
A_99_P491297	c4ABD.loc14	4ABD	14	6	18.2	4.9	0.001			3	#N/A	#N/A	#N/A
A_99_P303926	c4ABD.loc14	4ABD	14	4.4	27	4.29	0.002			1	Traes_5BL_9C92722E3.1	GO:0016531;GO:0005758;GO:0005507;GO:0006825	Cytochrome c oxidase copper chaperone 1
A_99_P196651	c4ABD.loc14	4ABD	14	0	27	4.6	0.002			8	Traes_1AL_9ADA7A031.1	GO:0003700;GO:0006355;GO:0043565	Unknown protein
A_99_P134885	c4ABD.loc14	4ABD	14	1	21	4.61	0			4	Traes_3AL_0C1B383C3.3	NA	Unknown protein
A_99_P383297	c4ABD.loc14	4ABD	14	5	26	4.2	0.004			5	Traes_7DS_7F0B548D5.1	NA	Unknown protein
A_99_P363906	c4ABD.loc14	4ABD	14	10	17	15.42	0			3	Traes_3B_3BA5466F1.1	GO:0005506;GO:0016705;GO:0020037;GO:0055114;GO:0009055	Unknown protein
A_99_P338906	c4ABD.loc14	4ABD	14	3	27	3.71	0.004			4	Traes_7AL_55D8D6467.7	NA	#N/A
A_99_P386992	c4ABD.loc14	4ABD	14	3	18.2	5.27	0			4	#N/A	#N/A	Caffeoyl-CoA O-methyltransferase 2 n=1 Tax=Triticum urartu RepID=M7ZE51_TRIUA
A_99_P526267	c4ABD.loc14	4ABD	14	9	17	11.34	0			4	#N/A	#N/A	#N/A
A_99_P540182	c4ABD.loc14	4ABD	14	6	36	6.71	0			1	#N/A	#N/A	#N/A
A_99_P423472	c4ABD.loc14	4ABD	14	8.1	22	9.27	0			1	Traes_6BL_010359A81.2	NA	MATE efflux family protein LENGTH=477
A_99_P537532	c4ABD.loc14	4ABD	14	5.3	27	3.44	0.009			5	#N/A	#N/A	#N/A
CUST_1176_PI425860077	c4ABD.loc14	4ABD	14	0	19	5.38	0			8	#N/A	#N/A	#N/A
A_99_P235521	c4ABD.loc14	4ABD	14	9	17	12.26	0			8	#N/A	#N/A	#N/A
A_99_P133120	c4ABD.loc14	4ABD	14	9	19	11.12	0			3	Traes_2AL_748546422.1	NA	Heavy metal transport/detoxification superfamily protein LENGTH=181
A_99_P141803	c4ABD.loc14	4ABD	14	0	22	5.31	0			4	Traes_2AS_AB001AAB7.1	GO:0055114;GO:0004601;GO:0020037;GO:0006979	Unknown protein
A_99_P567022	c4ABD.loc14	4ABD	14	0	28	7.27	0			5	Traes_2DL_4E84BBA86.2	NA	Protein kinase family protein LENGTH=433
A_99_P410167	c4ABD.loc14	4ABD	14	0	21	5.76	0			8	Traes_5DL_DE930D8C9.2	NA	Unknown protein
A_99_P440182	c4ABD.loc14	4ABD	14	9	27	12.28	0			4	#N/A	#N/A	Unknown protein
A_99_P137460	c4ABD.loc14	4ABD	14	2	26	4.11	0.009			1	Traes_5DL_34C4CB69F.2	NA	Hydrolase, alpha/beta fold family protein, putative, expressed n=4 Tax=Oryza RepID=Q2QYI3_ORYSJ
A_99_P413027	c4ABD.loc14	4ABD	14	10	18	19.93	0			1	Traes_6AL_7E0CFDC3C.2	NA	Unknown protein
A_99_P350361	c4ABD.loc14	4ABD	14	0	24	4.75	0.001			8	Traes_3DL_949864F55.1	NA	Unknown protein
A_99_P185877	c4ABD.loc14	4ABD	14	2	25	4.32	0.002			8	Traes_4BS_D94FACCE2.3	NA	Unknown protein
A_99_P202281	c4ABD.loc14	4ABD	14	10	26	14.78	0			3	#N/A	#N/A	Unknown protein
A_99_P028994	c4ABD.loc14	4ABD	14	1	19	6.5	0			8	Traes_2DS_7917F0E44.1	GO:0010333;GO:0000287;GO:0016829;GO:0008152	Unknown protein
A_99_P209986	c4ABD.loc14	4ABD	14	6	27	5.2	0.001			3	Traes_7DL_30B685267.1	NA	lysine histidine transporter 1 LENGTH=446
A_99_P303826	c4ABD.loc14	4ABD	14	6	25	5.4	0			9	Traes_7DL_A4B600CAC.1	NA	Unknown protein
A_99_P487392	c4ABD.loc14	4ABD	14	5.3	28	5.96	0			1	Traes_4BL_82F5E9A41.1	GO:0008289;GO:0006869	Non-specific lipid-transfer protein 4.2
A_99_P308651	c4ABD.loc14	4ABD	14	6	28	4.71	0.002			4	Traes_5BL_92159B5D4.1	NA	Unknown protein
A_99_P561812	c4ABD.loc14	4ABD	14	1	23	5.56	0			8	Traes_7DS_3EE1E7974.1	NA	Unknown protein
A_99_P464197	c4ABD.loc14	4ABD	14	7	27	6.71	0			5	Traes_4DS_A091B052F.1	NA	Unknown protein
A_99_P547157	c4ABD.loc14	4ABD	14	0	30	6.08	0			8	#N/A	#N/A	Unknown protein
A_99_P312811	c4ABD.loc14	4ABD	14	8.1	18	9.64	0			3	Traes_2BL_A82C980C0.1	GO:0046872;GO:0030001	Heavy metal transport/detoxification superfamily protein LENGTH=177
A_99_P278246	c4ABD.loc15	4ABD	15	6	18.2	5.35	0			3	Traes_2AL_CF862CF2D.1	GO:0016020;GO:0072488;GO:0008519;GO:0015696	Ammonium transporter 1 member 1
A_99_P363016	c4ABD.loc15	4ABD	15	6	25	4.86	0.001			1	Traes_6AS_1EF252E0A.1	GO:0008972;GO:0003824;GO:0004789;GO:0009228	Unknown protein
A_99_P344281	c4ABD.loc15	4ABD	15	5.3	29	4.3	0.002			5	Traes_3AL_8DC008E14.2	NA	#N/A
A_99_P449382	c4ABD.loc15	4ABD	15	3	23	4.34	0.004			4	Traes_1DS_486DB7BFE.3	NA	Unknown protein
A_99_P167794	c4ABD.loc15	4ABD	15	1	22	6.38	0			4	Traes_2BS_40C683B47.1	GO:0055114;GO:0004601;GO:0020037;GO:0006979	Unknown protein
CUST_893_PI425860077	c4ABD.loc15	4ABD	15	8.1	21	7.25	0		-0.794425	8	#N/A	#N/A	#N/A
A_99_P408187	c4ABD.loc15	4ABD	15	9	26	8.26	0			8	Traes_6DL_1C00C93A5.2	NA	S-adenosylmethionine synthase 3
CUST_1135_PI425860077	c4ABD.loc15	4ABD	15	8.1	17.6	7.54	0			8	#N/A	#N/A	#N/A
A_99_P483952	c4ABD.loc15	4ABD	15	7	24	5.91	0			4	#N/A	#N/A	Unknown protein
A_99_P143338	c4ABD.loc15	4ABD	15	5	23	3.76	0.009			9	Traes_1AL_C6998335E.1	NA	Unknown protein
CUST_763_PI425860077	c4ABD.loc15	4ABD	15	2	22	4.49	0.002			8	#N/A	#N/A	#N/A
CUST_1171_PI425885773	c4ABD.loc15	4ABD	15	0	28	4.37	0			8	#N/A	#N/A	#N/A
A_99_P387107	c4ABD.loc15	4ABD	15	8.1	18.2	6.49	0			1	Traes_2AS_A87C9864B.1	NA	Filament-like plant protein
CUST_472_PI425860077	c4ABD.loc15	4ABD	15	7	20	5.69	0			8	#N/A	#N/A	#N/A
A_99_P303491	c4ABD.loc15	4ABD	15	9	22	7.57	0			8	Traes_2BS_7C174F31D.1	GO:0003824;GO:0008152	Unknown protein
A_99_P428802	c4ABD.loc15	4ABD	15	8.1	22	7.64	0			4	Traes_5DL_3635C9773.1	NA	Protein of unknown function, DUF547 LENGTH=445
A_99_P389052	c4ABD.loc15	4ABD	15	0	24	5.21	0.001			5	Traes_1BL_1E2841006.1	GO:0016772;GO:0006468;GO:0004674;GO:0005524;GO:0004672	receptor kinase 1 LENGTH=843
A_99_P444187	c4ABD.loc15	4ABD	15	6	26	5.55	0			5	Traes_4DS_A091B052F.1	NA	Rpr4901.2 n=1 Tax=Hordeum vulgare var. distichum RepID=A2T582_HORVD
A_99_P337876	c4ABD.loc15	4ABD	15	9	21	9.22	0			7	#N/A	#N/A	#N/A
A_99_P215581	c4ABD.loc15	4ABD	15	8.1	18.2	7.84	0			8	Traes_2AS_5F7EC1988.1	GO:0010333;GO:0000287;GO:0016829;GO:0008152	Ent-kaurene synthase-like 3
A_99_P500097	c4ABD.loc15	4ABD	15	10	17	13.8	0			8	Traes_2AL_81F2D0C5D.2	NA	amino acid permease 3 LENGTH=476
A_99_P491187	c4ABD.loc15	4ABD	15	10	17.6	13.05	0			5	Traes_7DS_EE252D2DC.2	NA	Embryogenesis transmembrane protein-like n=3 Tax=Oryza sativa RepID=Q5Z577_ORYSJ
CUST_829_PI425860077	c4ABD.loc15	4ABD	15	5.3	18.2	3.81	0.008			5	#N/A	#N/A	#N/A
A_99_P473607	c4ABD.loc15	4ABD	15	5.3	44	4.62	0.004			1	Traes_3AS_F050A9A88.1	GO:0043565	Translin family protein LENGTH=287
A_99_P474257	c4ABD.loc15	4ABD	15	0	31	4.58	0.002		-0.761512	1	#N/A	#N/A	Expressed protein n=3 Tax=Oryza sativa RepID=Q2QUJ1_ORYSJ
A_99_P312031	c4ABD.loc15	4ABD	15	10	18.2	10.73	0			3	Traes_5AS_7E93CEA52.7	NA	purple acid phosphatase 27 LENGTH=611
A_99_P527202	c4ABD.loc15	4ABD	15	8.1	22	6.26	0			4	Traes_2AS_5639408DD.1	NA	Unknown protein
A_99_P536067	c4ABD.loc15	4ABD	15	10	17	11.98	0			1	Traes_5AL_F49663738.4	NA	Unknown protein
A_99_P058481	c4ABD.loc15	4ABD	15	7	33	5.6	0			4	Traes_3B_EE7C89825.1	GO:0005488	ARM repeat superfamily protein LENGTH=355
A_99_P088025	c4ABD.loc15	4ABD	15	11	18.2	20.71	0			1	Traes_4DS_7F3D9E4D9.2	NA	Unknown protein
A_99_P062588	c4ABD.loc15	4ABD	15	8.1	23	6.68	0			1	Traes_3B_B18AAE085.1	GO:0003700;GO:0006355;GO:0006351;GO:0043565	#N/A
A_99_P245261	c4ABD.loc15	4ABD	15	9	26	10.99	0			1	Traes_7DS_57360433C.1	NA	Unknown protein
CUST_944_PI425860077	c4ABD.loc15	4ABD	15	10	21	12.55	0			1	#N/A	#N/A	#N/A
A_99_P024914	c4ABD.loc15	4ABD	15	11	23	17.61	0			1	Traes_4AL_CD55FD398.4	NA	#N/A
A_99_P211756	c4ABD.loc15	4ABD	15	7	18.2	5.4	0	-1.18441		1	Traes_7BL_9F4199C6B.3	NA	Unknown protein
A_99_P249846	c4ABD.loc15	4ABD	15	12	17	44	0			2	Traes_4AL_2F1590BC5.1	NA	Unknown protein
A_99_P225456	c4ABD.loc15	4ABD	15	11	21	21.28	0			8	Traes_4BS_9BDCDFB99.1	GO:0030145;GO:0045735	Unknown protein
A_99_P199831	c4ABD.loc15	4ABD	15	10	17	14.58	0			1	Traes_4BS_500933268.1	GO:0005515	Unknown protein
A_99_P234076	c4ABD.loc15	4ABD	15	10	21	15.44	0			1	#N/A	#N/A	#N/A
A_99_P076120	c4ABD.loc15	4ABD	15	6	24	4.45	0.003			3	Traes_6BS_814D20B55.2	NA	Unknown protein
A_99_P462827	c4ABD.loc15	4ABD	15	8.1	25	7.53	0			4	Traes_7AS_B0B69CDCF.2	NA	U-box domain-containing protein LENGTH=400
A_99_P495522	c4ABD.loc15	4ABD	15	6	22	3.88	0.005			1	Traes_7DS_B46EBEC33.1	NA	Unknown protein
A_99_P037339	c4ABD.loc15	4ABD	15	9	25	8.23	0			2	#N/A	#N/A	#N/A
A_99_P229841	c4ABD.loc15	4ABD	15	6	32	6.28	0			8	#N/A	#N/A	Unknown protein
A_99_P171309	c4ABD.loc15	4ABD	15	0	22	5.25	0.001			4	Traes_7DL_AEAE90568.1	GO:0017111;GO:0016020;GO:0016887;GO:0005524;GO:0000166	pleiotropic drug resistance 12 LENGTH=1423
A_99_P562217	c4ABD.loc15	4ABD	15	5	40	3.36	0.01			3	Traes_3B_66030FC3B.1	GO:0005509	Unknown protein
A_99_P264506	c4ABD.loc15	4ABD	15	8.1	27	7.62	0			9	Traes_3AL_705F1589D.1	GO:0016620;GO:0055114;GO:0008152;GO:0016491	Aldehyde dehydrogenase
A_99_P629921	M959A_4ABD	4ABD	15.2	9	26	4.32	0.002			1	Traes_3AS_AE3D5013D.1	GO:0003824;GO:0004807;GO:0008152;GO:0006096	triosephosphate isomerase LENGTH=254
CUST_1307_PI425860077	M959A_4ABD	4ABD	15.2	9	17.6	7.85	0			8	#N/A	#N/A	#N/A
A_99_P289826	M959A_4ABD	4ABD	15.2	7	24	3.53	0.004			1	Traes_6BL_FBF9DA7CE.1	GO:0006556;GO:0004478;GO:0005524	Unknown protein
CUST_729_PI425860077	M959A_4ABD	4ABD	15.2	13	17	20.6	0			4	#N/A	#N/A	#N/A
A_99_P124620	M959A_4ABD	4ABD	15.2	12	17	20.65	0			1	#N/A	#N/A	Unknown protein
A_99_P343746	M959A_4ABD	4ABD	15.2	6	29	4.26	0.002	-2.17862		3	Traes_2BL_E4E0287B6.3	NA	Unknown protein
A_99_P014514	M959A_4ABD	4ABD	15.2	11	18	12.22	0			1	#N/A	#N/A	Unknown protein
A_99_P600267	M959A_4ABD	4ABD	15.2	10	23	4.21	0.002			1	Traes_3DL_870617108.1	GO:0003824;GO:0009058;GO:0006520;GO:0030170;GO:0008483	Unknown protein
CUST_1227_PI425860077	M959A_4ABD	4ABD	15.2	0	24	5.99	0			8	#N/A	#N/A	#N/A
A_99_P221506	M959A_4ABD	4ABD	15.2	8.1	24	5.12	0.001			4	Traes_3B_27780D55B.1	NA	Unknown protein
A_99_P134660	M959A_4ABD	4ABD	15.2	0	26	3.96	0.008			8	Traes_6DL_98AA889EF1.2	NA	Unknown protein
A_99_P415647	M959A_4ABD	4ABD	15.2	7	22	4.91	0			4	Traes_7BS_CB04276DC.1	GO:0005576	Cysteine-rich venom protein
A_99_P309821	M959A_4ABD	4ABD	15.2	10	29	4.95	0.001			7	#N/A	#N/A	#N/A
A_99_P134585	M959A_4ABD	4ABD	15.2	0	30	4.27	0.004			8	Traes_4DL_A43826645.1	GO:0004107;GO:0009073	Unknown protein
A_99_P556462	M959A_4ABD	4ABD	15.2	9	21	6.17	0			1	Traes_7AS_3BBFC8859.2	NA	Unknown protein
A_99_P175729	M959A_4ABD	4ABD	15.2	2	31	3.6	0.005			4	Traes_7BL_E4BC8AB8B.1	GO:0016887;GO:0016020;GO:0017111;GO:0005524;GO:0000166	pleiotropic drug resistance 1 LENGTH=1416
A_99_P242721	M959A_4ABD	4ABD	15.2	5.3	26	4.09	0.01			4	Traes_3B_620A2C0FC.1	GO:0005506;GO:0016705;GO:0055114;GO:0020037;GO:0009055	Unknown protein
A_99_P565517	M959A_4ABD	4ABD	15.2	8.1	29	4.1	0.003		4.22335	4	Traes_2DS_6F1172A6B.1	GO:0008299	Unknown protein
A_99_P278271	M959A_4ABD	4ABD	15.2	9	18.2	6.27	0			8	#N/A	#N/A	#N/A
A_99_P237301	M959A_4ABD	4ABD	15.2	6	27	4.18	0.001			4	Traes_4BS_83AF90FC5.1	GO:0016702;GO:0016165;GO:0005515;GO:0005506;GO:0046872;GO:0055114	#N/A
A_99_P227536	M959A_4ABD	4ABD	15.2	10	18	11.23	0		-1.07942	8	Traes_6DL_1C00C93A5.2	NA	#N/A
A_99_P207926	M959A_4ABD	4ABD	15.2	7	33	4.19	0			4	Traes_3AL_314D5C929.2	NA	Auxin efflux carrier family protein LENGTH=431
A_99_P215831	M959A_4ABD	4ABD	15.2	7	17.6	5.31	0			4	Traes_4AL_E7A048720.1	NA	#N/A
A_99_P518672	M959A_4ABD	4ABD	15.2	10	28	8.12	0			4	Traes_2DS_093D3F605.1	NA	#N/A
A_99_P144248	M959A_4ABD	4ABD	15.2	9	18	6.12	0			3	Traes_7AS_E922083BA.1	NA	Unknown protein
A_99_P453092	M959A_4ABD	4ABD	15.2	6	18.2	4.13	0.003			3	Traes_2AL_44B1CFE97.1	GO:0006468;GO:0016772;GO:0004674;GO:0005515;GO:0004672;GO:0005524	Protein kinase superfamily protein LENGTH=669
A_99_P301956	M959A_4ABD	4ABD	15.2	10	25	11.93	0			5	Traes_6DL_BDE16BC4F.1	NA	Unknown protein
A_99_P012304	M959A_4ABD	4ABD	15.2	10	34	5.54	0			5	#N/A	#N/A	Unknown protein
A_99_P218866	M959A_4ABD	4ABD	15.2	7	35	3.56	0.004			4	Traes_4AS_18B1C3691.2	NA	glycine-rich protein LENGTH=113
A_99_P321556	M959A_4ABD	4ABD	15.2	12	17	17.28	0			1	Traes_4BL_003A84637.1	GO:0022891;GO:0006810;GO:0005215;GO:0016021;GO:0016020;GO:0022857;GO:0055085	Unknown protein
A_99_P242656	M959A_4ABD	4ABD	15.2	8.1	20	6.31	0			8	#N/A	#N/A	Unknown protein
A_99_P530002	M959A_4ABD	4ABD	15.2	6	26	4.17	0.004		4.02155	9	Traes_7DS_F4B5E0F51.2	NA	Embryogenesis transmembrane protein-like n=3 Tax=Oryza sativa RepID=Q5Z577_ORYSJ
A_99_P251621	M959A_4ABD	4ABD	15.2	8.1	28	5.73	0			5	Traes_4DS_A091B052F.1	NA	Unknown protein
A_99_P240151	M959A_4ABD	4ABD	15.2	8.1	23	5.55	0			4	Traes_7AS_406885D49.1	GO:0005576	Unknown protein
A_99_P279826	M959A_4ABD	4ABD	15.2	8.1	23	4.09	0.002		-2.65896	1	Traes_7DL_B1B3571A7.2	NA	Unknown protein
A_99_P507682	M959A_4ABD	4ABD	15.2	11	17.6	9.41	0			8	Traes_2BL_B3FFF8623.1	GO:0004664;GO:0009094	Unknown protein
CUST_1161_PI425885773	M959A_4ABD	4ABD	15.2	9	28	6.34	0			5	#N/A	#N/A	#N/A
A_99_P242726	M959A_4ABD	4ABD	15.2	10	21	9.31	0			4	Traes_3B_D4262248A.1	GO:0005506;GO:0016705;GO:0055114;GO:0020037;GO:0009055	UPI000234DF32 related cluster n=1 Tax=unknown RepID=UPI000234DF32
CUST_1004_PI425885773	M959A_4ABD	4ABD	15.2	8.1	31	5.29	0			5	#N/A	#N/A	#N/A
A_99_P467777	M959A_4ABD	4ABD	15.2	10	21	8.18	0			8	Traes_7DS_665CFF796.1	GO:0008171	caffeoyl-CoA 3-O-methyltransferase LENGTH=232
A_99_P432322	M959A_4ABD	4ABD	15.2	2	25	4.28	0.004			8	Traes_5AL_253D000D3.1	GO:0005506;GO:0016491;GO:0055114;GO:0010181	Unknown protein
A_99_P007011	M959A_4ABD	4ABD	15.2	10	22	8.24	0			4	Traes_2AS_1610862451.1	GO:0046872;GO:0030001	Unknown protein
A_99_P043980	M959A_4ABD	4ABD	15.2	0	29	4.2	0.003			4	Traes_2BL_C41ED2148.1	GO:0005215;GO:0016020;GO:0006810	Major facilitator superfamily protein LENGTH=601
A_99_P308136	M959A_4ABD	4ABD	15.2	2	33	4.5	0.001			4	Traes_6AL_DC2A1F000.3	NA	U-box domain-containing protein 5
A_99_P523157	M959A_4ABD	4ABD	15.2	10	24	9.85	0			9	Traes_1AL_28696683F.1	GO:0020037	Unknown protein
A_99_P198711	M959A_4ABD	4ABD	15.2	11	27	5.53	0			4	Traes_1AS_BC9714E23.3	NA	Unknown protein
A_99_P005101	M959A_4ABD	4ABD	15.2	1	26	5.65	0.001			8	Traes_5DL_4D1F31CCF.2	NA	Unknown protein
A_99_P274671	M959A_4ABD	4ABD	15.2	9	27	7.44	0			4	#N/A	#N/A	Unknown protein
A_99_P314271	M959A_4ABD	4ABD	15.2	10	18	9.74	0			1	#N/A	#N/A	#N/A
A_99_P540117	M959A_4ABD	4ABD	15.2	6	25	3.82	0.007			4	Traes_7DL_EF8A95CB3.3	NA	cyclic nucleotide gated channel 1 LENGTH=716
A_99_P358086	M959A_4ABD	4ABD	15.2	8.1	44	3.85	0.004			5	#N/A	#N/A	#N/A
A_99_P483497	M959A_4ABD	4ABD	15.2	0	45	2.34	0			6	Traes_1AS_171AA28CA.1	GO:0050660;GO:0004148;GO:0016668;GO:0045454;GO:0055114;GO:0016491	Cytochrome P450 likeTBP n=2 Tax=Medicago truncatula RepID=G7K0E9_MEDTR
A_99_P273981	M959A_4ABD	4ABD	15.2	8.1	21	4.63	0.002			5	Traes_3DL_5F9437A22.1	GO:0006508;GO:0004185	Unknown protein
A_99_P303661	M959A_4ABD	4ABD	15.2	14	17	44.25	0			4	Traes_4AL_6931E18FF.9	NA	Unknown protein
A_99_P120874	M959A_4ABD	4ABD	15.2	1	27	4.16	0.001			1	Traes_7DL_3340B022B.5	NA	Unknown protein
A_99_P456087	M959A_4ABD	4ABD	15.2	11	17	14.26	0			7	Traes_4AS_9C0F2EBCD.1	GO:0003824	alpha/beta-Hydrolases superfamily protein LENGTH=308
A_99_P240196	M959A_4ABD	4ABD	15.2	7	22	4.1	0.003			4	Traes_7BS_8D9D397291.1	GO:0005576	CAP (Cysteine-rich secretory proteins, Antigen 5, and Pathogenesis-related 1 protein) superfamily protein LENGTH=207
A_99_P487262	M959A_4ABD	4ABD	15.2	10	17	8.88	0	-4.50518		1	Traes_7AS_3BBFC8859.2	NA	Unknown protein
A_99_P034289	M959A_4ABD	4ABD	15.2	7	22	4.02	0.001			4	Traes_2AL_396E0F5A3.3	NA	#N/A
A_99_P375092	M959A_4ABD	4ABD	15.2	10	24	9.13	0			1	Traes_3B_CBED71C45.1	NA	alpha/beta-Hydrolases superfamily protein LENGTH=307
A_99_P402877	M959A_4ABD	4ABD	15.2	10	26	6.49	0			1	Traes_3B_5824FC082.3	NA	Unknown protein
A_99_P151702	M959A_4ABD	4ABD	15.2	10	19	8.32	0			4	Traes_7DS_16B6D3A80.3	NA	Unknown protein
A_99_P370637	M959A_4ABD	4ABD	15.2	10	18	7.26	0			5	Traes_7DS_F4B5E0F51.2	NA	Embryogenesis transmembrane protein-like n=3 Tax=Oryza sativa RepID=Q5Z577_ORYSJ
A_99_P421832	M959A_4ABD	4ABD	15.2	7	28	4.29	0.001			1	Traes_3DL_345C2A3A8.2	NA	beta glucosidase 11 LENGTH=521
A_99_P303971	M959A_4ABD	4ABD	15.2	0	50	2.34	0.003			6	Traes_2AS_12056A9E3.1	GO:0016881	Unknown protein
A_99_P398292	M959A_4ABD	4ABD	15.2	8.1	26	4.17	0.003			1	Traes_3B_8DA0B3CA7.3	NA	S-adenosyl-L-methionine-dependent methyltransferases superfamily protein LENGTH=611
A_99_P420757	M959A_4ABD	4ABD	15.2	9	25	4.6	0.001			7	Traes_1DL_9B0453A0B.1	GO:0016787	Unknown protein
A_99_P242686	M959A_4ABD	4ABD	15.2	10	20	8.58	0			4	Traes_3B_D4262248A.1	GO:0005506;GO:0016705;GO:0055114;GO:0020037;GO:0009055	#N/A
A_99_P171919	M959A_4ABD	4ABD	15.2	4.4	30	4.88	0			1	Traes_1AL_375367151.1	GO:0006633;GO:0005506;GO:0055114;GO:0016491	Unknown protein
A_99_P360451	M959A_4ABD	4ABD	15.2	9	18	5.89	0			1	Traes_1BL_5F8449E10.1	GO:0016787	Unknown protein
A_99_P353696	M959A_4ABD	4ABD	15.2	10	27	5.49	0.001		3.4501	7	Traes_5DL_6DEC2988C.1	NA	Unknown protein
A_99_P253566	M959A_4ABD	4ABD	15.2	12	18	9.23	0			1	Traes_7AL_5E1320A2B.1	GO:0003824;GO:0019295	Unknown protein
A_99_P124810	M959A_4ABD	4ABD	15.2	12	18	21.11	0			7	#N/A	#N/A	#N/A
A_99_P430667	M959A_4ABD	4ABD	15.2	11	27	4.87	0			2	Traes_3B_078930BD8.3	NA	Unknown protein
A_99_P412472	M959A_4ABD	4ABD	15.2	12	21	14.7	0			8	#N/A	#N/A	Unknown protein
A_99_P419102	M959A_4ABD	4ABD	15.2	12	26	11.31	0			2	Traes_2AL_680CCAFFF.1	GO:0006810;GO:0005215;GO:0016021;GO:0016020;GO:0022857;GO:0055085	Unknown protein
A_99_P466642	M959A_4ABD	4ABD	15.2	12	17	15.63	0			2	Traes_7DS_01A3143F5.2	NA	Unknown protein
A_99_P197321	M959A_4ABD	4ABD	15.2	9	22	8.2	0			1	Traes_7DS_8C56A29EA.1	GO:0008270;GO:0055114;GO:0016491	Unknown protein
A_99_P272546	M959A_4ABD	4ABD	15.2	10	22	7.69	0			2	#N/A	#N/A	Unknown protein
A_99_P281916	M959A_4ABD	4ABD	15.2	7	30	4.37	0.002		-0.723334	1	Traes_3AL_3B2347181.1	NA	#N/A
A_99_P240201	M959A_4ABD	4ABD	15.2	7	24	4.48	0.001			4	Traes_7BS_CB04276DC.1	GO:0005576	Pathogenesis-related protein PRMS n=1 Tax=Triticum urartu RepID=M7ZDM1_TRIUA
A_99_P415112	M959A_4ABD	4ABD	15.2	5.3	26	3.94	0.008			3	Traes_6BS_814D20B55.2	NA	Unknown protein
A_99_P281816	M959A_4ABD	4ABD	15.2	10	17	10.95	0			8	#N/A	#N/A	#N/A
A_99_P538667	M959A_4ABD	4ABD	15.2	11	23	5.03	0.001			4	Traes_3DL_8211EE5BF.4	NA	Jasmonate O-methyltransferase n=1 Tax=Aegilops tauschii RepID=M8CYF0_AEGTA
A_99_P055679	M959A_4ABD	4ABD	15.2	8.1	27	5.42	0			3	#N/A	#N/A	#N/A
A_99_P469622	M959A_4ABD	4ABD	15.2	1	31	4.5	0.001			1	Traes_2AL_30EA1454D.1	NA	#N/A
A_99_P517852	M959A_4ABD	4ABD	15.2	9	17	7.88	0			5	Traes_1BL_3C0C70B25.1	GO:0006952;GO:0043531	heat shock protein 81-3 LENGTH=699
A_99_P265241	M959A_4ABD	4ABD	15.2	7	21	3.77	0.007			5	Traes_5DS_91270F128.2	NA	Unknown protein
A_99_P290511	M959A_4ABD	4ABD	15.2	8.1	30	5.83	0			1	Traes_1AL_EB198861F.1	GO:0016021;GO:0006810	PATELLIN 1 LENGTH=573
A_99_P253076	M959A_4ABD	4ABD	15.2	11	20	10.25	0			9	Traes_5DS_8655BACD4.1	GO:0016021	Peroxisomal membrane 22 kDa (Mpv17/PMP22) family protein LENGTH=185
A_99_P325021	M959A_4ABD	4ABD	15.2	10	21	7.19	0			7	Traes_7BL_797FAB3B3.1	GO:0005737;GO:0003824;GO:0005515;GO:0009072	Glutathione S-transferase
A_99_P266061	M959A_4ABD	4ABD	15.2	7	29	4.13	0			2	#N/A	#N/A	Unknown protein
A_99_P129280	M959A_4ABD	4ABD	15.2	10	26	8.34	0			3	Traes_3B_EFDE2CCF1.1	GO:0003824;GO:0005975;GO:0004553	Glucan endo-1,3-beta-glucosidase GI
A_99_P039079	M959A_4ABD	4ABD	15.2	11	30	6.05	0			1	Traes_2BS_8FF7A4DD7.1	GO:0016787;GO:0008299;GO:0004452	Isopentenyl-diphosphate Delta-isomerase II
A_99_P199691	M959A_4ABD	4ABD	15.2	12	27	7.54	0			1	Traes_2DS_A70A40F38.2	NA	Unknown protein
A_99_P413532	M959A_4ABD	4ABD	15.2	7	26	3.87	0.006			1	#N/A	#N/A	#N/A
A_99_P292561	M959A_4ABD	4ABD	15.2	9	27	6.27	0			3	Traes_4AL_63F62F96F.1	GO:0005515	Unknown protein
A_99_P421112	M959A_4ABD	4ABD	15.2	1	24	4.01	0.006			4	Traes_7BS_CB04276DC.1	GO:0005576	Unknown protein
A_99_P257296	M959A_4ABD	4ABD	15.2	11	18.2	8.14	0			1	Traes_1BL_B9305B451.1	NA	Unknown protein
A_99_P497922	M959A_4ABD	4ABD	15.2	9	17.6	6.28	0			2	Traes_4AS_EFC609145.5	NA	#N/A
A_99_P161017	M959A_4ABD	4ABD	15.2	11	23	10.76	0			1	#N/A	#N/A	Unknown protein
A_99_P235507	M959A_4ABD	4ABD	15.2	10	21	6.92	0			4	Traes_2AL_1B97CF2E5.1	GO:0003824	Unknown protein
A_99_P194308	M959A_4ABD	4ABD	15.2	11	42	7.52	0			1	Traes_2DS_A70A40F38.2	NA	Unknown protein
A_99_P240181	M959A_4ABD	4ABD	15.2	7	25	4.44	0.004			4	Traes_7BS_46E1123CE.1	GO:0005576	Unknown protein
A_99_P459387	M959A_4ABD	4ABD	15.2	7	30	3.82	0.009			5	Traes_2DL_77F25CE27.2	NA	Unknown protein
A_99_P409867	M959A_4ABD	4ABD	15.2	9	26	5.68	0			8	Traes_7DS_86C512854.1	GO:0016765;GO:0003824;GO:0003866	3-phosphoshikimate 1-carboxyvinyltransferase 2
A_99_P556057	M959A_4ABD	4ABD	15.2	9	26	5.2	0			8	#N/A	#N/A	#N/A
A_99_P337871	M959A_4ABD	4ABD	15.2	10	27	5.45	0			7	Traes_5BL_229342199.5	NA	transcription factor-related LENGTH=650
A_99_P204896	M959A_4ABD	4ABD	15.2	6	28	4.75	0.001			1	Traes_7BS_625C86A8F.1	GO:0016491;GO:0055114;GO:0010181	Pyridoxamine 5'-phosphate oxidase family protein LENGTH=392
A_99_P436922	M959A_4ABD	4ABD	15.2	9	27	4.21	0.001			7	Traes_4BL_F428A5CDC.4	NA	Acyl-CoA N-acyltransferase with RING/FYVE/PHD-type zinc finger protein LENGTH=1189
A_99_P240161	M959A_4ABD	4ABD	15.2	8.1	22	4.1	0.007			4	Traes_7DS_1797D4951.1	GO:0005576	Unknown protein
A_99_P467332	M959A_4ABD	4ABD	15.2	11	17.6	9.97	0			7	Traes_6DL_E7910DD23.2	NA	Trihelix transcription factor GT-2 n=1 Tax=Triticum urartu RepID=M8A0H4_TRIUA
A_99_P235436	M959A_4ABD	4ABD	15.2	8.1	21	5.77	0			8	Traes_2DS_3791A8A36.1	GO:0005737;GO:0003824;GO:0009058;GO:0016841;GO:0006559	phenylalanine ammonia-lyase 2 LENGTH=717
A_99_P520867	A_99_P225606	4ABD	15.8	0	28	7.63	0			4	#N/A	#N/A	Unknown protein
A_99_P162902	A_99_P225606	4ABD	15.8	11	23	4.39	0.001			1	Traes_4DL_855A5572E.2	NA	Hopanoid-associated sugar epimerase n=6 Tax=Methylobacterium RepID=A9W433_METEP
A_99_P297166	A_99_P225606	4ABD	15.8	11	20	9.84	0			9	Traes_5BL_7B7EA2851.1	GO:0006470;GO:0004722;GO:0003824	#N/A
A_99_P283656	A_99_P225606	4ABD	15.8	13	18.2	23.76	0	1.04475		4	Traes_7DS_06676AA41.1	GO:0017069;GO:0000398;GO:0000166	RNA-binding protein n=1 Tax=Medicago truncatula RepID=Q8H0P8_MEDTR
CUST_612_PI425860077	A_99_P225606	4ABD	15.8	5	31	4.1	0.002			9	#N/A	#N/A	#N/A
CUST_390_PI425885773	A_99_P225606	4ABD	15.8	7	18	6.46	0			4	#N/A	#N/A	#N/A
A_99_P278281	A_99_P225606	4ABD	15.8	11	28	8.45	0			8	Traes_2BL_B3FFF8623.1	GO:0004664;GO:0009094	Arogenate dehydratase/prephenate dehydratase 6, chloroplastic
A_99_P358986	A_99_P225606	4ABD	15.8	5.3	24	6.9	0			1	Traes_3B_73F22ECC6.1	GO:0003700;GO:0006355;GO:0043565	Unknown protein
A_99_P296176	A_99_P225606	4ABD	15.8	0	24	4.12	0.002			1	Traes_3B_7575EF313.3	NA	#N/A
A_99_P044280	A_99_P225606	4ABD	15.8	9	21	6.25	0			7	Traes_5DL_134F29727.1	GO:0006950;GO:0009415	Unknown protein
A_99_P008351	A_99_P225606	4ABD	15.8	15.2	17	60.13	0			2	Traes_7DS_2562759C3.1	NA	#N/A
A_99_P632606	A_99_P225606	4ABD	15.8	8.1	27	8.41	0			8	Traes_2AL_39E120EC8.1	GO:0004013;GO:0006730	#N/A
A_99_P308066	A_99_P225606	4ABD	15.8	8.1	17	9.36	0			1	Traes_5BL_631FCC555.1	GO:0003779;GO:0030042;GO:0015629;GO:0005622	Unknown protein
A_99_P237281	A_99_P225606	4ABD	15.8	0	30	4.11	0.004			1	Traes_5BL_304FAFA26.1	GO:0016702;GO:0016165;GO:0005515;GO:0005506;GO:0046872;GO:0055114	lipoxygenase 1 LENGTH=859
A_99_P225401	A_99_P225606	4ABD	15.8	6	17.6	8.9	0			4	Traes_2AS_EE549925C.1	GO:0055114;GO:0004601;GO:0020037;GO:0006979	Unknown protein
A_99_P194383	A_99_P225606	4ABD	15.8	10	22	6.62	0			1	Traes_2DL_C686047CF.4	NA	#N/A
A_99_P253296	A_99_P225606	4ABD	15.8	9	20	10.36	0			4	Traes_6DS_211935E65.2	NA	Unknown protein
A_99_P240226	A_99_P225606	4ABD	15.8	15.2	17	81.24	0			4	Traes_4AL_7B8E7660A.2	NA	#N/A
A_99_P200661	A_99_P225606	4ABD	15.8	2	22	5.07	0.001			1	Traes_3AL_D7DB1E8CA.2	NA	Protein of unknown function (DUF179) LENGTH=325
A_99_P029339	A_99_P225606	4ABD	15.8	4.4	26	6.87	0			9	Traes_5BL_CC18CAD72.1	GO:0006355;GO:0003677	NAC domain protein,
A_99_P149737	A_99_P225606	4ABD	15.8	13	17	22.44	0		0.933165	2	Traes_4DS_732407927.1	GO:0005215;GO:0006810;GO:0005622	#N/A
A_99_P408792	A_99_P225606	4ABD	15.8	11	31	5.6	0			8	Traes_3AS_D1E1079AA.2	NA	Unknown protein
A_99_P438737	A_99_P225606	4ABD	15.8	12	17	18.57	0			4	Traes_2BS_FF5A68083.3	NA	Peroxidase 2 n=1 Tax=Zea mays RepID=B6T4Q8_MAIZE
A_99_P237141	A_99_P225606	4ABD	15.8	15.2	17	20.92	0			7	Traes_2BS_24A90CFAB.1	GO:0008289;GO:0006869	Unknown protein
A_99_P371627	A_99_P225606	4ABD	15.8	15.2	17	71.76	0			4	Traes_4AL_DF2454E0F.1	NA	#N/A
A_99_P564357	A_99_P225606	4ABD	15.8	15.2	17	46.88	0			1	Traes_7DL_55AC0BE09.1	GO:0055114;GO:0016620;GO:0008152;GO:0016491	Unknown protein
A_99_P210451	A_99_P225606	4ABD	15.8	8.1	21	5.47	0			5	Traes_1AS_12D250EF6.1	GO:0016310;GO:0016020;GO:0007165;GO:0004871;GO:0000155;GO:0016772;GO:0005524	histidine kinase 1 LENGTH=1207
A_99_P519017	A_99_P225606	4ABD	15.8	4	27	6.86	0			4	#N/A	#N/A	Unknown protein
A_99_P394527	A_99_P225606	4ABD	15.8	10	32	5.5	0			8	Traes_2DL_CED2097FF.1	GO:0005515	F-box/kelch-repeat protein
A_99_P196338	A_99_P225606	4ABD	15.8	8.1	23	10.54	0			1	Traes_5DL_ADFFAE33D.2	NA	calcium-dependent protein kinase 19 LENGTH=533
A_99_P231946	A_99_P225606	4ABD	15.8	9	28	4.68	0			8	Traes_3AS_D1E1079AA.2	NA	S-adenosylmethionine synthase 1
A_99_P488347	A_99_P225606	4ABD	15.8	0	28	4.23	0.002			1	Traes_3B_F60ED2293.1	NA	Unknown protein
A_99_P522707	A_99_P225606	4ABD	15.8	1	25	4.54	0.003			9	Traes_1AL_F567660CA.1	NA	#N/A
CUST_1386_PI425885773	A_99_P225606	4ABD	15.8	11	23	21.72	0			9	#N/A	#N/A	#N/A
A_99_P237111	A_99_P225606	4ABD	15.8	15.2	17	24.24	0			7	Traes_3B_19DAE91FF.4	NA	#N/A
A_99_P196518	A_99_P225606	4ABD	15.8	14	17	30.15	0			2	Traes_6AS_C3D2D9A2E.1	NA	UDP-Glycosyltransferase superfamily protein LENGTH=479
A_99_P382757	A_99_P225606	4ABD	15.8	10	25	7.09	0			4	Traes_6DS_60FD782AC.1	GO:0005215;GO:0016020;GO:0006810	Major facilitator superfamily protein LENGTH=583
A_99_P460847	A_99_P225606	4ABD	15.8	15.2	17	86.09	0			2	#N/A	#N/A	Unknown protein
CUST_939_PI425860077	A_99_P225606	4ABD	15.8	15.2	17	37.76	0			2	#N/A	#N/A	#N/A
A_99_P374927	A_99_P225606	4ABD	15.8	15.2	17	24.35	0			2	Traes_7DS_FA7B3AADD.1	GO:0016758;GO:0008152	Unknown protein
A_99_P216826	A_99_P225606	4ABD	15.8	10	22	5.47	0			1	Traes_4DS_8DA279F0E.1	GO:0005515	Unknown protein
A_99_P269686	A_99_P225606	4ABD	15.8	0	27	2.91	0.002			5	Traes_7AL_17CB3EC81.1	GO:0016772;GO:0006468;GO:0004674;GO:0005524;GO:0004672	receptor kinase 1 LENGTH=843
A_99_P303166	A_99_P225606	4ABD	15.8	15.2	20	29.52	0			2	Traes_3B_C5198E931.1	NA	Unknown protein
A_99_P432802	A_99_P225606	4ABD	15.8	12	17	19.11	0			1	Traes_7DL_E50399EE1.1	NA	Unknown protein
A_99_P551572	A_99_P225606	4ABD	15.8	4.4	26	8.1	0			1	Traes_3DL_A7709BD6A.1	GO:0006508;GO:0008233	#N/A
A_99_P373272	A_99_P225606	4ABD	15.8	10	26	4.38	0.002			5	Traes_3AS_1F7CAE09C.1	GO:0004674;GO:0006468;GO:0016772;GO:0005524;GO:0004672	Protein kinase superfamily protein LENGTH=666
A_99_P275391	A_99_P225606	4ABD	15.8	12	18	24.45	0			1	Traes_5BL_D5FFA0E4D.1	GO:0003824;GO:0044237;GO:0050662	Unknown protein
A_99_P566747	A_99_P225606	4ABD	15.8	4	29	3.66	0.009			4	Traes_2BL_6E8764762.2	NA	Unknown protein
A_99_P265151	A_99_P225606	4ABD	15.8	15.2	17	54.53	0			2	#N/A	#N/A	#N/A
A_99_P382557	A_99_P225606	4ABD	15.8	8.1	18.2	7.67	0			1	#N/A	#N/A	Unknown protein
A_99_P435787	A_99_P225606	4ABD	15.8	0	30	6.92	0			1	#N/A	#N/A	MYB13-3 n=9 Tax=Triticeae RepID=G8GWG5_WHEAT
A_99_P217441	A_99_P225606	4ABD	15.8	15.2	17	78.73	0			4	Traes_7DS_81341C52D.2	NA	Unknown protein
CUST_1240_PI425860077	A_99_P225606	4ABD	15.8	9	24	10.11	0			2	#N/A	#N/A	#N/A
A_99_P552127	A_99_P225606	4ABD	15.8	13	17	37.31	0			4	#N/A	#N/A	Unknown protein
A_99_P387792	A_99_P225606	4ABD	15.8	12	18.2	20.91	0			9	Traes_1DS_1EA1BE87E.10	NA	n=1 Tax=Oryza sativa subsp. japonica RepID=Q7XM87_ORYSJ
A_99_P252626	A_99_P225606	4ABD	15.8	10	17.6	13.21	0			1	Traes_4AS_1FF67D54C.1	GO:0016491;GO:0045892;GO:0010181	Unknown protein
A_99_P305341	A_99_P225606	4ABD	15.8	13	23	10.94	0			2	Traes_3B_BC152C5D7.2	NA	Unknown protein
A_99_P225506	A_99_P225606	4ABD	15.8	5.3	17.6	9.09	0			4	Traes_2DS_2CCCA54C1.1	GO:0020037;GO:0004601;GO:0055114;GO:0006979	Peroxidase superfamily protein LENGTH=346
A_99_P434947	A_99_P225606	4ABD	15.8	10	22	11.11	0			1	Traes_3DL_6DE7463D7.1	GO:0016616;GO:0016619;GO:0004470;GO:0051287;GO:0046872;GO:0006108;GO:0055114;GO:0016491	NAD-dependent malic enzyme 2 LENGTH=607
A_99_P465227	A_99_P225606	4ABD	15.8	13	22	11.42	0			2	Traes_1DL_3DC184911.1	GO:0003824;GO:0044237;GO:0050662	Unknown protein
A_99_P145987	A_99_P225606	4ABD	15.8	12	22	29.22	0			1	Traes_5BL_81B0767BF.2	NA	#N/A
A_99_P218741	A_99_P225606	4ABD	15.8	0	22	4.78	0			1	Traes_5DL_95DBDBAD1.1	GO:0006879;GO:0046914;GO:0008199;GO:0006826;GO:0055114;GO:0016491	Unknown protein
A_99_P508022	A_99_P225606	4ABD	15.8	12	17	17.06	0			5	Traes_2AS_D191FF6F9.4	NA	Unknown protein
A_99_P438667	A_99_P225606	4ABD	15.8	13	17	22.83	0			1	Traes_5DL_F1E9188F2.2	NA	Unknown protein
A_99_P379882	A_99_P225606	4ABD	15.8	0	18.2	4.16	0.004			1	Traes_4BL_2603DBED2.1	NA	Unknown protein
A_99_P237101	A_99_P225606	4ABD	15.8	10	18.2	10.84	0			7	Traes_2BS_24A90CFAB.1	GO:0008289;GO:0006869	Non-specific lipid-transfer protein 4.3
A_99_P291541	A_99_P225606	4ABD	15.8	5.3	20	8.68	0			1	Traes_3B_C0F3DA8AE.1	NA	Unknown protein
A_99_P346496	A_99_P225606	4ABD	15.8	11	25	9.09	0			1	Traes_5BL_0E5D3382F.1	GO:0005515	Unknown protein
A_99_P250871	A_99_P225606	4ABD	15.8	10	24	7.7	0			7	#N/A	#N/A	Unknown protein
A_99_P469742	A_99_P225606	4ABD	15.8	4.4	45	3.54	0.009			1	Traes_7DS_CA61ECF35.1	NA	unknown protein; Has 34 Blast hits to 34 proteins in 13 species: Archae - 0; Bacteria - 0; Metazoa - 0; Fungi - 0; Plants - 34; Viruses - 0; Other Eukaryotes - 0 (source: NCBI BLink). LENGTH=253
A_99_P267576	A_99_P225606	4ABD	15.8	4.4	18.2	6.54	0		1.49766	7	Traes_1DS_08DB46EF9.1	GO:0008270;GO:0055114;GO:0016491	Unknown protein
A_99_P304896	A_99_P225606	4ABD	15.8	9	31	5.28	0.001			1	Traes_5BL_F2190AA07.1	GO:0016787;GO:0008152	Unknown protein
A_99_P492787	A_99_P225606	4ABD	15.8	0	29	4.48	0.001			4	Traes_3B_FBE2447AA.1	GO:0003824;GO:0005975;GO:0004553	Unknown protein
CUST_791_PI425860077	A_99_P225606	4ABD	15.8	3	24	9.92	0			2	#N/A	#N/A	#N/A
A_99_P548842	A_99_P225606	4ABD	15.8	6	35	3.86	0.004			7	Traes_7DS_AD88E0A2F.1	GO:0003824;GO:0008152	Unknown protein
CUST_469_PI425860077	A_99_P225606	4ABD	15.8	11	26	8.14	0		-5.8796	2	#N/A	#N/A	#N/A
A_99_P240221	A_99_P225606	4ABD	15.8	15.2	17	92.07	0			2	Traes_7AS_AD936D17A.1	GO:0000062	Unknown protein
A_99_P289696	A_99_P225606	4ABD	15.8	0	24	6.99	0			1	Traes_4AL_E47637735.1	GO:0009790	Unknown protein
A_99_P445477	A_99_P225606	4ABD	15.8	9	25	9.08	0			6	Traes_5BL_BF60CBEDA.4	NA	Unknown protein
A_99_P418617	A_99_P225606	4ABD	15.8	10	27	5.85	0			2	Traes_5DL_5DAC58E1F.4	NA	Unknown protein
A_99_P311411	A_99_P225606	4ABD	15.8	0	29	3.69	0.01			7	Traes_5DL_C09248267.1	NA	Unknown protein
A_99_P561567	A_99_P225606	4ABD	15.8	15.2	17	31.82	0			2	Traes_2BS_209788B1B.1	GO:0005506;GO:0016705;GO:0055114;GO:0020037;GO:0009055	Secologanin synthase n=1 Tax=Aegilops tauschii RepID=M8D509_AEGTA
A_99_P361056	A_99_P225606	4ABD	15.8	15.2	18	37.86	0			4	Traes_7DL_2BF5ECDD8.1	GO:0003824;GO:0044237;GO:0050662	dihydroflavonol 4-reductase-like1 LENGTH=326
A_99_P250876	A_99_P225606	4ABD	15.8	15.2	17	33.87	0			1	Traes_4AL_E432524A0.2	NA	Unknown protein
A_99_P307981	A_99_P225606	4ABD	15.8	10	27	5.43	0			1	Traes_7DL_7AC725D12.1	GO:0045254;GO:0004742;GO:0016746;GO:0006090;GO:0008152	Dihydrolipoyllysine-residue acetyltransferase component of pyruvate dehydrogenase complex
A_99_P281886	A_99_P225606	4ABD	15.8	10	23	8.34	0			1	Traes_5AS_7158B51F3.2	NA	PHYTOENE SYNTHASE LENGTH=437
A_99_P411842	A_99_P225606	4ABD	15.8	1	30	6.63	0			6	Traes_2AL_0458A6901.1	NA	Phosphatidylglycerol/phosphatidylinositol transfer protein
A_99_P223051	A_99_P225606	4ABD	15.8	4	26	4.33	0.002			1	Traes_6BL_C433D70A3.1	GO:0003824;GO:0004152;GO:0006222;GO:0055114	Unknown protein
A_99_P013939	A_99_P225606	4ABD	15.8	14	18.2	22.78	0			2	Traes_7DL_59AF4BEE7.2	NA	Unknown protein
A_99_P327866	A_99_P225606	4ABD	15.8	0	45	2.72	0.005			4	Traes_1DL_BB8DFF843.1	NA	Unknown protein
A_99_P441897	A_99_P225606	4ABD	15.8	11	25	5.04	0.002			1	#N/A	#N/A	#N/A
CUST_1186_PI425885773	A_99_P225606	4ABD	15.8	10	29	4.98	0.001			9	#N/A	#N/A	#N/A
CUST_1024_PI425860077	A_99_P225606	4ABD	15.8	12	18	19.49	0			2	#N/A	#N/A	#N/A
A_99_P430162	A_99_P225606	4ABD	15.8	5.3	30	5.48	0			8	Traes_3AS_D1E1079AA.2	NA	Unknown protein
A_99_P259710	A_99_P225606	4ABD	15.8	11	18.2	15.67	0			1	Traes_7DS_6A9DE4CB5.2	NA	Unknown protein
A_99_P247331	A_99_P225606	4ABD	15.8	4.4	27	6.83	0			1	#N/A	#N/A	Unknown protein
A_99_P454472	A_99_P225606	4ABD	15.8	10	17.6	8.6	0			1	#N/A	#N/A	alpha/beta-Hydrolases superfamily protein LENGTH=314
A_99_P440607	A_99_P225606	4ABD	15.8	0	29	3.96	0.004			5	Traes_1BL_A6F7A9A54.1	GO:0003824;GO:0005975;GO:0004553	Glucan endo-1,3-beta-glucosidase 14
CUST_745_PI425860077	A_99_P225606	4ABD	15.8	15.2	22	18	0			2	#N/A	#N/A	#N/A
A_99_P528362	A_99_P225606	4ABD	15.8	15.2	21	35.54	0			2	#N/A	#N/A	Unknown protein
A_99_P412967	A_99_P225606	4ABD	15.8	5.3	34	4.88	0			4	Traes_2AL_77C7CBB4E.1	GO:0016021;GO:0055085	Unknown protein
A_99_P563437	A_99_P225606	4ABD	15.8	11	28	7.33	0			1	#N/A	#N/A	Unknown protein
A_99_P203156	A_99_P225606	4ABD	15.8	0	30	4.73	0			1	Traes_6DL_5C12D3124.1	GO:0032934	Unknown protein
A_99_P310606	A_99_P225606	4ABD	15.8	15.2	17	88.14	0			2	#N/A	#N/A	Unknown protein
A_99_P339626	A_99_P225606	4ABD	15.8	10	30	5.26	0			2	Traes_1AL_8955C1103.2	NA	Glutathione S-transferase family protein LENGTH=227
CUST_390_PI425860077	A_99_P225606	4ABD	15.8	10	18	10.71	0			4	#N/A	#N/A	#N/A
A_99_P309331	A_99_P225606	4ABD	15.8	15.2	17	57.39	0			4	Traes_7DS_609DDFAFE.2	NA	#N/A
CUST_771_PI425860077	A_99_P225606	4ABD	15.8	11	30	3.94	0.002			1	#N/A	#N/A	#N/A
CUST_1381_PI425860077	A_99_P225606	4ABD	15.8	15.2	18	30.56	0			2	#N/A	#N/A	#N/A
A_99_P215086	A_99_P225606	4ABD	15.8	10	18.2	4.7	0.001			1	Traes_3B_C4683D0FA.1	GO:0005737;GO:0008652;GO:0004349;GO:0006561;GO:0016620;GO:0004350;GO:0003824;GO:0008152;GO:0055114;GO:0016491	Unknown protein
A_99_P551297	A_99_P225606	4ABD	15.8	15.2	17	30.77	0			2	#N/A	#N/A	#N/A
A_99_P410467	A_99_P225606	4ABD	15.8	8.1	23	5.57	0			4	#N/A	#N/A	Unknown protein
A_99_P212501	A_99_P225606	4ABD	15.8	10	32	4.14	0.003			1	Traes_7DL_09D23CBAF.1	NA	Unknown protein
A_99_P290621	A_99_P225606	4ABD	15.8	3	38	3.6	0.009			1	Traes_3AL_7C470C438.5	NA	Unknown protein
A_99_P513372	A_99_P225606	4ABD	15.8	0	24	6.97	0			1	Traes_4AL_E432524A0.2	NA	Protein kinase superfamily protein LENGTH=464
A_99_P479897	A_99_P225606	4ABD	15.8	10	18.2	7.65	0			1	Traes_6DL_3D072DB07.2	NA	Unknown protein
A_99_P453957	A_99_P225606	4ABD	15.8	12	17.6	10.13	0		-0.809952	1	Traes_4AL_CDEA91142.2	NA	Unknown protein
A_99_P433357	A_99_P225606	4ABD	15.8	10	22	7.79	0			6	#N/A	#N/A	Unknown protein
A_99_P275401	A_99_P225606	4ABD	15.8	13	17	18.95	0			1	Traes_5DL_958B1672D.1	NA	Unknown protein
A_99_P313756	A_99_P225606	4ABD	15.8	9	32	4.77	0			1	Traes_3B_C862CD17B.2	NA	BTB/POZ and TAZ domain-containing protein 4
A_99_P392512	A_99_P225606	4ABD	15.8	8.1	18.2	6.91	0			1	Traes_5BL_EF31B70B6.1	NA	Unknown protein
A_99_P106045	A_99_P225606	4ABD	15.8	5.3	23	6.65	0			1	Traes_5DL_DD86DDE40.1	GO:0003824;GO:0008152	Pyruvate dehydrogenase E1 component subunit beta
A_99_P265526	A_99_P225606	4ABD	15.8	11	18.2	14.49	0	-3.04836		6	Traes_2DS_4576B47D0.1	GO:0016884	Glutamyl-tRNA(Gln) amidotransferase subunit A
A_99_P199966	A_99_P225606	4ABD	15.8	10	18	10.04	0			1	Traes_5DL_500C66579.1	GO:0009507;GO:0005198	Unknown protein
A_99_P335171	A_99_P225606	4ABD	15.8	12	23	17.05	0			2	Traes_5AL_D78221B31.2	NA	Long-chain-fatty-acid--CoA ligase 5
A_99_P238321	A_99_P225606	4ABD	15.8	10	30	3.87	0.006			7	#N/A	#N/A	#N/A
A_99_P225406	A_99_P225606	4ABD	15.8	13	17	20.44	0			4	Traes_2BS_FF5A68083.3	NA	Unknown protein
A_99_P639606	A_99_P225606	4ABD	15.8	6	22	5.71	0			1	Traes_1AL_54089444F.2	NA	Tocopherol cyclase, chloroplastic
A_99_P193978	A_99_P225606	4ABD	15.8	8.1	32	5.93	0			2	Traes_5DL_6BFE305FD.1	GO:0016887;GO:0016020;GO:0017111;GO:0005524;GO:0000166	Unknown protein
A_99_P341521	A_99_P225606	4ABD	15.8	0	32	3.73	0			6	Traes_4DL_20377C056.2	NA	Unknown protein
CUST_1157_PI425860077	A_99_P225606	4ABD	15.8	11	17.6	9.31	0			8	#N/A	#N/A	#N/A
A_99_P006681	A_99_P225606	4ABD	15.8	9	25	6.75	0			8	Traes_7AS_534BE7702.1	GO:0016747	Unknown protein
A_99_P312301	A_99_P225606	4ABD	15.8	5.3	22	6.74	0		-1.58249	7	#N/A	#N/A	#N/A
A_99_P551602	A_99_P225606	4ABD	15.8	11	27	7.93	0			4	Traes_2BL_23F1C8743.1	GO:0016021;GO:0016020;GO:0030001;GO:0071577;GO:0005385;GO:0046873;GO:0055085	#N/A
A_99_P227191	A_99_P225606	4ABD	15.8	14	17	38.91	0			2	Traes_5BL_A2B3C697A.1	GO:0003824;GO:0005975;GO:0004553	Beta-glucosidase 31
A_99_P043616	A_99_P225606	4ABD	15.8	9	22	6.43	0			1	Traes_2AL_EE11422E1.1	NA	#N/A
A_99_P641396	A_99_P225606	4ABD	15.8	0	30	5.55	0			2	Traes_5BL_CC18CAD72.1	GO:0006355;GO:0003677	NAC domain protein,
A_99_P329976	A_99_P225606	4ABD	15.8	10	18	11.26	0			1	Traes_2BL_E05A72156.2	NA	Unknown protein
A_99_P237121	A_99_P225606	4ABD	15.8	12	17	22.62	0			7	Traes_3B_19DAE91FF.4	NA	#N/A
A_99_P291821	A_99_P225606	4ABD	15.8	9	29	12.05	0			8	#N/A	#N/A	#N/A
A_99_P249861	A_99_P225606	4ABD	15.8	15.2	17	58.07	0			4	Traes_4AL_2F1590BC5.1	NA	Unknown protein
A_99_P131295	A_99_P225606	4ABD	15.8	0	29	3.81	0.006			5	Traes_2BL_54B0D69B9.1	GO:0016772;GO:0006468;GO:0005524;GO:0004672	somatic embryogenesis receptor-like kinase 4 LENGTH=620
A_99_P202476	A_99_P225606	4ABD	15.8	8.1	27	5.92	0			6	Traes_2BL_CEC7F2D7B.7	NA	Glutaredoxin family protein LENGTH=136
A_99_P435677	A_99_P225606	4ABD	15.8	3	25	5.05	0.001			1	Traes_2AL_974282B60.2	NA	Unknown protein
A_99_P320871	A_99_P225606	4ABD	15.8	11	18	15.33	0			7	Traes_4DL_B41850933.1	GO:0016310;GO:0005524;GO:0016772	Unknown protein
A_99_P447857	A_99_P225606	4ABD	15.8	0	41	3.57	0.002			6	Traes_5DL_99650741C.2	NA	saposin B domain-containing protein LENGTH=217
A_99_P167904	A_99_P225606	4ABD	15.8	15.2	17	39.87	0			2	Traes_4DS_CB5AE2007.2	NA	Unknown protein
A_99_P178854	A_99_P225606	4ABD	15.8	8.1	22	5.06	0			4	Traes_2AS_F269474C2.1	GO:0003824;GO:0016746;GO:0008152	Unknown protein
A_99_P569492	A_99_P225606	4ABD	15.8	4.4	32	3.73	0.008			2	#N/A	#N/A	#N/A
A_99_P225441	A_99_P225606	4ABD	15.8	8.1	17.6	10.02	0			4	Traes_2BS_FF5A68083.3	NA	Unknown protein
A_99_P441157	A_99_P225606	4ABD	15.8	8.1	21	4.41	0.002			4	Traes_2BL_2141AFC9E.2	NA	Unknown protein
A_99_P167289	A_99_P225606	4ABD	15.8	12	22	19.15	0			4	#N/A	#N/A	#N/A
A_99_P303091	A_99_P225606	4ABD	15.8	15.2	17	91.21	0			2	Traes_4AL_433F090E0.1	GO:0004784;GO:0046872;GO:0006801;GO:0055114	Fe superoxide dismutase 2 LENGTH=305
A_99_P151512	A_99_P225606	4ABD	15.8	12	20	27.22	0			1	#N/A	#N/A	Unknown protein
A_99_P295211	A_99_P225606	4ABD	15.8	11	29	4.29	0.003			2	Traes_6AL_C3FEDADD2.2	NA	Fatty acid oxidation complex subunit alpha
A_99_P163297	A_99_P225606	4ABD	15.8	8.1	47	3.36	0.005			1	Traes_5BL_3CEA3D2B4.2	NA	Acyl-ACP thioesterase LENGTH=367
A_99_P555412	A_99_P225606	4ABD	15.8	0	30	4.61	0.001			6	Traes_4BL_56CAC194E.5	NA	#N/A
A_99_P490717	A_99_P225606	4ABD	15.8	10	27	6.91	0			9	Traes_7BS_CB04276DC.1	GO:0005576	Unknown protein
A_99_P256126	A_99_P225606	4ABD	15.8	15.2	19	32.78	0			1	#N/A	#N/A	#N/A
A_99_P115006	A_99_P225606	4ABD	15.8	4.4	26	4.41	0.002			5	Traes_4AL_795326026.2	NA	#N/A
A_99_P008831	A_99_P225606	4ABD	15.8	9	23	5.24	0			4	#N/A	#N/A	Unknown protein
A_99_P006806	A_99_P225606	4ABD	15.8	12	26	8.83	0			1	Traes_3AL_94B08C0F8.1	GO:0006950;GO:0009415	#N/A
A_99_P227551	A_99_P225606	4ABD	15.8	2	23	4.67	0.002			1	Traes_3B_3ADC621EA.1	GO:0006631;GO:0046914;GO:0045300;GO:0055114;GO:0016491	Acyl-[acyl-carrier-protein] desaturase 2, chloroplastic
A_99_P295206	A_99_P225606	4ABD	15.8	10	31	7.25	0			1	Traes_6DL_7AE5749B8.1	GO:0003824;GO:0008152	Unknown protein
A_99_P282961	A_99_P225606	4ABD	15.8	12	17.6	11.32	0			1	#N/A	#N/A	#N/A
A_99_P014104	A_99_P225606	4ABD	15.8	15.2	17	53.71	0			2	Traes_5DS_BE4C8D436.1	GO:0016787;GO:0008152	Unknown protein
A_99_P288411	A_99_P225606	4ABD	15.8	6	18.2	3.95	0.002			1	Traes_1BL_6B21370DA.2	NA	Eukaryotic peptide chain release factor subunit 1-2
A_99_P279456	A_99_P225606	4ABD	15.8	15.2	22	24.1	0	-0.988996		2	Traes_1AL_3A1D8DC66.1	GO:0005506;GO:0016705;GO:0055114;GO:0020037;GO:0009055	Unknown protein
A_99_P134240	A_99_P225606	4ABD	15.8	14	22	18.68	0			2	Traes_3AL_7FD4FF43C.4	NA	#N/A
A_99_P320236	A_99_P225606	4ABD	15.8	15.2	17	67.28	0			2	#N/A	#N/A	Unknown protein
A_99_P347536	A_99_P225606	4ABD	15.8	13	21	11.74	0			2	Traes_1AL_97EC41CF51.1	GO:0016844;GO:0009058	#N/A
A_99_P346236	A_99_P225606	4ABD	15.8	9	34	4.15	0.004			2	Traes_5AL_F8DEBE8E7.1	GO:0003700;GO:0006355;GO:0003677	Unknown protein
A_99_P193813	A_99_P225606	4ABD	15.8	15.2	25	14.29	0			2	#N/A	#N/A	Heat stress transcription factor A-4d
A_99_P055400	A_99_P225606	4ABD	15.8	8.1	25	4.72	0		3.66263	8	Traes_4AL_536162239.1	NA	#N/A
A_99_P526822	A_99_P225606	4ABD	15.8	0	54.5	3.65	0.007			4	#N/A	#N/A	Unknown protein
A_99_P198346	A_99_P225606	4ABD	15.8	13	18.2	29.44	0			2	Traes_1DS_FD8511876.3	NA	Unknown protein
CUST_1182_PI425860077	A_99_P225606	4ABD	15.8	14	24	14.96	0			2	#N/A	#N/A	#N/A
A_99_P323921	A_99_P225606	4ABD	15.8	0	49	3.32	0.003			6	Traes_6AS_C378DA2B91.1	GO:0004252;GO:0008236;GO:0006508	Acylamino-acid-releasing enzyme
A_99_P284511	A_99_P225606	4ABD	15.8	14	22	15.83	0			2	Traes_2DL_452B7BC44.2	NA	Unknown protein
A_99_P217486	A_99_P225606	4ABD	15.8	15.2	18	32.67	0			4	Traes_7DS_81341C52D.2	NA	GDT1-like protein 5
A_99_P414547	A_99_P225606	4ABD	15.8	12	17	17.57	0			4	Traes_2BS_FF5A68083.3	NA	Peroxidase superfamily protein LENGTH=324
A_99_P181485	A_99_P225606	4ABD	15.8	14	18	25.94	0	4.54097	1.54146	2	#N/A	#N/A	Unknown protein
A_99_P384352	A_99_P225606	4ABD	15.8	10	17	19.68	0			4	Traes_4AL_073B58EAA.2	NA	oligopeptide transporter 7 LENGTH=766
A_99_P444642	A_99_P225606	4ABD	15.8	15.2	17	23.61	0			2	Traes_7DL_59AF4BEE7.1	GO:0005506;GO:0016705;GO:0055114;GO:0020037;GO:0009055	Unknown protein
A_99_P491842	A_99_P225606	4ABD	15.8	8.1	26	3.9	0.009			1	Traes_5AL_F96AEDDB8.2	NA	Unknown protein
A_99_P216096	A_99_P225606	4ABD	15.8	8.1	27	5.11	0			4	Traes_6BL_7CBA6413B.1	GO:0016706;GO:0055114;GO:0016491	1-aminocyclopropane-1-carboxylate oxidase 1
A_99_P306471	A_99_P225606	4ABD	15.8	12	25	14.17	0			6	Traes_1AS_88CF20B0A.2	NA	Eukaryotic aspartyl protease family protein LENGTH=524
A_99_P379772	A_99_P225606	4ABD	15.8	15.2	17	30.98	0			2	#N/A	#N/A	Heat stress transcription factor A-4d
A_99_P334651	A_99_P225606	4ABD	15.8	15.2	17	44.41	0			2	Traes_2BL_413B43203.1	GO:0016758;GO:0008152	Unknown protein
A_99_P450787	A_99_P225606	4ABD	15.8	9	22	6.61	0			4	#N/A	#N/A	UPI000298DF07 related cluster n=1 Tax=unknown RepID=UPI000298DF07
A_99_P215986	A_99_P225606	4ABD	15.8	10	17	25.42	0			1	Traes_3B_212B21131.4	NA	Unknown protein
A_99_P361091	A_99_P225606	4ABD	15.8	4.4	49	4.02	0.004			1	#N/A	#N/A	#N/A
A_99_P057666	A_99_P225606	4ABD	15.8	11	25	8.83	0			1	Traes_6DL_85BE54005.1	GO:0008168;GO:0008152	Unknown protein
A_99_P204141	A_99_P225606	4ABD	15.8	15.2	17	27.88	0			2	Traes_1AL_28696683F.1	GO:0020037	membrane steroid binding protein 1 LENGTH=220
A_99_P191052	A_99_P225606	4ABD	15.8	5.3	35	3.26	0.008			5	Traes_2AL_E59A6FCA8.2	NA	Unknown protein
A_99_P268171	A_99_P225606	4ABD	15.8	10	22	6.34	0			1	Traes_7DS_AD88E0A2F.1	GO:0003824;GO:0008152	Unknown protein
A_99_P278996	A_99_P225606	4ABD	15.8	5.3	28	3.79	0.01			4	Traes_5BL_FADBBD901.1	GO:0003824;GO:0044237;GO:0050662	cinnamoyl coa reductase LENGTH=332
A_99_P416737	A_99_P225606	4ABD	15.8	15.2	17	42.72	0			2	Traes_7BL_1D7C441C5.2	NA	Unknown protein
A_99_P204856	A_99_P225606	4ABD	15.8	10	17	12.99	0			6	Traes_1AL_28696683F.1	GO:0020037	membrane steroid binding protein 1 LENGTH=220
A_99_P447507	A_99_P225606	4ABD	15.8	14	18	26.47	0			4	Traes_2AS_D191FF6F9.4	NA	Unknown protein
A_99_P227511	A_99_P225606	4ABD	15.8	5.3	27	3.5	0.001			4	Traes_6DL_1C00C93A5.5	NA	S-adenosylmethionine synthase 3
A_99_P262616	A_99_P225606	4ABD	15.8	0	30	3.42	0.004			1	#N/A	#N/A	#N/A
A_99_P053837	A_99_P225606	4ABD	15.8	13	27	17.65	0			4	#N/A	#N/A	Unknown protein
A_99_P472097	A_99_P225606	4ABD	15.8	6	27	3.67	0.007			4	Traes_2DL_B68F2E4CC.1	NA	Bifunctional inhibitor/lipid-transfer protein/seed storage 2S albumin superfamily protein LENGTH=1480
A_99_P289621	A_99_P225606	4ABD	15.8	0	51	2.5	0.01			6	Traes_3AL_1D331EDAB.2	NA	#N/A
A_99_P518687	A_99_P225606	4ABD	15.8	15.2	17	75.08	0			4	Traes_4AL_6931E18FF.2	NA	Isoamyl acetate-hydrolyzing esterase 1 homolog
A_99_P192272	A_99_P225606	4ABD	15.8	14	17	31.03	0			2	Traes_2BL_85629BCE9.1	GO:0005506;GO:0016705;GO:0020037;GO:0055114;GO:0009055	Cytochrome P450 superfamily protein LENGTH=513
A_99_P142423	A_99_P225606	4ABD	15.8	7	18	7.74	0			5	Traes_5AL_914146A60.1	GO:0016772;GO:0006468;GO:0004674;GO:0005524;GO:0004672	Unknown protein
A_99_P280996	A_99_P225606	4ABD	15.8	0	40	2.37	0.006			1	Traes_6AL_215C7B97E1.2	NA	Unknown protein
CUST_944_PI425885773	A_99_P225606	4ABD	15.8	14	17	21.01	0			2	#N/A	#N/A	#N/A
A_99_P192547	A_99_P225606	4ABD	15.8	10	23	9.77	0			8	#N/A	#N/A	#N/A
A_99_P530772	A_99_P225606	4ABD	15.8	15.2	17	32.73	0			2	Traes_4DS_09DE05246.1	NA	#N/A
A_99_P245036	A_99_P225606	4ABD	15.8	5	30	4.67	0.001			1	Traes_5AL_F96AEDDB8.2	NA	#N/A
A_99_P090600	A_99_P225606	4ABD	15.8	0	30	3.18	0.008			5	Traes_1DS_35EF41CCB.2	NA	NBS-LRR disease resistance protein, putative n=1 Tax=Oryza sativa subsp. japonica RepID=Q2QZI8_ORYSJ
A_99_P343556	A_99_P225606	4ABD	15.8	0	45	3.96	0.008			4	Traes_4DL_5479D9B02.1	GO:0016020;GO:0055085	Mechanosensitive ion channel family protein LENGTH=849
A_99_P148167	A_99_P225606	4ABD	15.8	15.2	17	68	0			2	Traes_4AL_40790E994.6	NA	#N/A
A_99_P179790	A_99_P225606	4ABD	15.8	9	18	7.03	0			1	Traes_5BL_631FCC555.1	GO:0003779;GO:0030042;GO:0015629;GO:0005622	actin depolymerizing factor 3 LENGTH=139
A_99_P453562	A_99_P225606	4ABD	15.8	11	21	15.45	0			2	Traes_1BL_FDF080D1A.1	GO:0050660;GO:0055114;GO:0016491	FAD-binding Berberine family protein LENGTH=541
A_99_P346961	A_99_P225606	4ABD	15.8	1	32	4.78	0			1	Traes_3AS_49AE2778F.1	NA	Unknown protein
A_99_P315746	A_99_P225606	4ABD	15.8	2	38	3.78	0.008			1	Traes_2BL_EB5479E52.2	NA	Lipase/lipooxygenase, PLAT/LH2 family protein LENGTH=183
A_99_P215961	A_99_P225606	4ABD	15.8	11	22	4.11	0.002			4	Traes_6DL_F3C21B634.1	GO:0016706;GO:0055114;GO:0016491	Unknown protein
A_99_P394492	A_99_P225606	4ABD	15.8	6	27	5.16	0.002			5	Traes_7BL_BA7E2D89E.2	NA	Disease resistance protein RPM1
A_99_P454982	A_99_P225606	4ABD	15.8	15.2	17	76.51	0			4	Traes_4AL_B1C5BD269.2	NA	Unknown protein
A_99_P176029	A_99_P225606	4ABD	15.8	11	23	5.56	0			5	Traes_4AL_F2150FCDC.1	GO:0004623;GO:0006644;GO:0016042	Phospholipase A2 family protein LENGTH=148
A_99_P134005	A_99_P225606	4ABD	15.8	15.2	17	30.62	0			2	Traes_3B_7C0A94009.1	GO:0003824;GO:0030976	pyruvate decarboxylase-3 LENGTH=592
A_99_P445587	A_99_P225606	4ABD	15.8	12	25	10.45	0			2	Traes_5BL_5A648D29D.1	GO:0006855;GO:0016020;GO:0015297;GO:0055085;GO:0015238	Unknown protein
A_99_P256571	A_99_P225606	4ABD	15.8	0	30	4.75	0.003			4	Traes_4DL_7C1FE7A7D.1	GO:0016020;GO:0016887;GO:0005524	ABC transporter G family member 22
A_99_P295201	A_99_P225606	4ABD	15.8	13	22	9.79	0			1	Traes_6DL_7AE5749B8.1	GO:0003824;GO:0008152	Unknown protein
A_99_P180595	A_99_P225606	4ABD	15.8	11	17.6	9.66	0			2	Traes_6DS_81AA78A29.1	GO:0016491	Unknown protein
A_99_P478692	A_99_P225606	4ABD	15.8	9	27	4.03	0.006		-6.73682	4	Traes_3B_021E89FE5.5	NA	tubby like protein 10 LENGTH=445
A_99_P346461	A_99_P225606	4ABD	15.8	7	28	3.83	0.005			1	Traes_3B_834190454.5	NA	Unknown protein
A_99_P340681	A_99_P225606	4ABD	15.8	2	24	5.78	0.001			9	#N/A	#N/A	Unknown protein
A_99_P561687	A_99_P225606	4ABD	15.8	14	17	22.77	0			2	Traes_4BL_80683C0B9.1	GO:0003700;GO:0006355;GO:0043565	Unknown protein
A_99_P057806	A_99_P225606	4ABD	15.8	10	46	4	0.006			7	Traes_6DL_A014E9069.1	GO:0003682;GO:0003677	Unknown protein
A_99_P562667	A_99_P225606	4ABD	15.8	9	18	10.66	0			1	#N/A	#N/A	unknown protein; BEST Arabidopsis thaliana protein match is: unknown protein . LENGTH=302
A_99_P382312	A_99_P225606	4ABD	15.8	15.2	17	95.37	0			2	Traes_5DL_B245CD82B.1	GO:0016772;GO:0006468;GO:0005524;GO:0004672	Leucine Rich Repeat family protein, expressed n=1 Tax=Oryza sativa subsp. japonica RepID=Q53QC2_ORYSJ
A_99_P202706	A_99_P225606	4ABD	15.8	12	21	20.51	0			2	Traes_1AS_9D59F9C89.2	NA	Glutathione S-transferase family protein LENGTH=219
A_99_P045552	A_99_P225606	4ABD	15.8	1	27	5.41	0.001			7	#N/A	#N/A	#N/A
A_99_P427502	A_99_P225606	4ABD	15.8	13	17	24.11	0			7	Traes_2BS_24A90CFAB.1	GO:0008289;GO:0006869	Non-specific lipid-transfer protein 3
A_99_P020764	A_99_P225606	4ABD	15.8	10	17	11.46	0			4	#N/A	#N/A	#N/A
A_99_P524757	A_99_P225606	4ABD	15.8	8.1	18	7.51	0			8	Traes_2BL_C1A8BAC1C.1	GO:0005506;GO:0016705;GO:0055114;GO:0020037;GO:0009055	Cytochrome P450 superfamily protein LENGTH=340
A_99_P217411	A_99_P225606	4ABD	15.8	9	26	6.17	0			1	Traes_3B_E2D1317CA.1	GO:0008299;GO:0005524;GO:0004163	Unknown protein
A_99_P311601	A_99_P225606	4ABD	15.8	6	27	4.21	0.004			4	#N/A	#N/A	Unknown protein
A_99_P215111	A_99_P225606	4ABD	15.8	10	18	5.7	0.001			1	Traes_3AL_302AF461E.1	GO:0006561;GO:0016620;GO:0004350;GO:0008152;GO:0055114;GO:0016491	#N/A
A_99_P500922	A_99_P225606	4ABD	15.8	9	22	9.17	0			3	Traes_5BL_DF8EC4A24.2	NA	GRAS family transcription factor LENGTH=718
A_99_P418982	A_99_P225606	4ABD	15.8	14	17	22.61	0			7	Traes_2BS_24A90CFAB.1	GO:0008289;GO:0006869	Unknown protein
A_99_P410637	A_99_P225606	4ABD	15.8	12	23	11.95	0			8	Traes_6DL_1C00C93A5.2	NA	#N/A
A_99_P496842	A_99_P225606	4ABD	15.8	9	27	4.38	0.001			2	Traes_2AL_B58C1991D.1	GO:0016021;GO:0012511	Unknown protein
A_99_P306856	A_99_P225606	4ABD	15.8	11	21	13.05	0			1	Traes_1BL_63F0F0FAA.2	NA	LanC-like protein 2
A_99_P196631	A_99_P225606	4ABD	15.8	4.4	30	3.69	0.009			4	Traes_4AS_C5AE1BBDD.1	GO:0006952;GO:0009607	Major pollen allergen Bet v 1-F/I
A_99_P245551	A_99_P225606	4ABD	15.8	12	26	6.38	0			2	Traes_2AS_21A2B9ABD.2	NA	Cytochrome c oxidase subunit 6b-1
A_99_P138590	A_99_P225606	4ABD	15.8	12	31	7.62	0			8	Traes_4AL_8D0193195.1	GO:0008652;GO:0003871;GO:0009086;GO:0008270	5-methyltetrahydropteroyltriglutamate--homocysteine methyltransferase
A_99_P381267	A_99_P225606	4ABD	15.8	9	17.6	7.22	0			1	Traes_4DL_26CDE7D19.1	GO:0016706;GO:0005506;GO:0055114;GO:0016491	Unknown protein
A_99_P461732	A_99_P225606	4ABD	15.8	8.1	28	5.02	0			9	Traes_4BL_22CDAA1BD.2	NA	Glutathione S-transferase family protein LENGTH=227
A_99_P199371	A_99_P225606	4ABD	15.8	10	22	16.75	0			1	Traes_5DL_500C66579.1	GO:0009507;GO:0005198	Tar1p n=1 Tax=Medicago truncatula RepID=G7K0E0_MEDTR
A_99_P355781	A_99_P225606	4ABD	15.8	15.2	20	26.95	0			2	Traes_3AL_9E1DC3D43.5	NA	pleiotropic drug resistance 12 LENGTH=1423
A_99_P275376	A_99_P225606	4ABD	15.8	0	35	3.55	0.007			4	#N/A	#N/A	#N/A
A_99_P200011	A_99_P225606	4ABD	15.8	5.3	33	3.77	0.001			1	Traes_5BL_65AD61EB7.1	GO:0003824;GO:0005975;GO:0016853;GO:0030246	Unknown protein
A_99_P091195	A_99_P225606	4ABD	15.8	0	34	3.87	0.008			2	Traes_2DL_311457A3D.2	NA	Glutathione S-transferase family protein LENGTH=227
A_99_P051071	A_99_P225606	4ABD	15.8	1	41	4.12	0.002			4	#N/A	#N/A	#N/A
A_99_P291336	A_99_P225606	4ABD	15.8	0	27	3.54	0.01			4	Traes_5BL_474FF094C.1	GO:0006508;GO:0019370;GO:0005488;GO:0008237;GO:0008270	Leukotriene A-4 hydrolase homolog
A_99_P234461	A_99_P225606	4ABD	15.8	9	18.2	7.96	0			8	Traes_4BS_D94FACCE2.3	NA	Unknown protein
A_99_P286491	A_99_P225606	4ABD	15.8	11	25	7.31	0			2	Traes_6DS_81AA78A29.1	GO:0016491	Unknown protein
A_99_P254171	A_99_P225606	4ABD	15.8	13	17.6	14.61	0			4	Traes_4AL_89D08AD10.1	GO:0015031;GO:0006886;GO:0005622;GO:0007264;GO:0005525	Unknown protein
A_99_P046955	A_99_P225606	4ABD	15.8	4.4	23	3.94	0.003			1	Traes_7BL_F5B6736D0.1	GO:0046983;GO:0003677	Unknown protein
A_99_P357351	A_99_P225606	4ABD	15.8	11	26	4.07	0.004			5	Traes_7DL_C05B16C45.2	NA	TD and POZ domain-containing protein 4 n=1 Tax=Aegilops tauschii RepID=M8C9K0_AEGTA
A_99_P173849	A_99_P225606	4ABD	15.8	11	19	10.1	0			7	#N/A	#N/A	#N/A
A_99_P432742	A_99_P225606	4ABD	15.8	11	30	3.7	0.007			5	Traes_6DL_FF4C8C4AB.2	NA	Unknown protein
A_99_P278261	A_99_P225606	4ABD	15.8	11	18.2	9.57	0			8	Traes_2AL_D0DDA4776.1	GO:0004664;GO:0009094	Unknown protein
A_99_P507232	A_99_P225606	4ABD	15.8	13	22	19.58	0			2	Traes_4BS_B4E081148.4	NA	Unknown protein
A_99_P334801	A_99_P225606	4ABD	15.8	15.2	17	45.62	0			2	Traes_7DS_CEE0836BF.1	GO:0016758;GO:0008152	Unknown protein
A_99_P352921	A_99_P225606	4ABD	15.8	0	26	4.18	0.008			4	Traes_3B_9D42C12D8.2	NA	Unknown protein
A_99_P387617	A_99_P225606	4ABD	15.8	10	17.6	11.86	0			1	Traes_3B_8BEA2BAA3.1	GO:0005506;GO:0016705;GO:0055114;GO:0020037;GO:0009055	Cytochrome P450 superfamily protein LENGTH=488
A_99_P369277	A_99_P225606	4ABD	15.8	15.2	17	25.91	0			2	#N/A	#N/A	Unknown protein
A_99_P550887	A_99_P225606	4ABD	15.8	0	42	4.66	0			5	Traes_3B_F0BA991CF.1	GO:0050832;GO:0042742	Unknown protein
A_99_P198226	A_99_P225606	4ABD	15.8	14	17	39.4	0			2	Traes_4DS_CB5AE2007.2	NA	Unknown protein
A_99_P058695	A_99_P225606	4ABD	15.8	4.4	27	4.51	0			6	#N/A	#N/A	#N/A
A_99_P200341	A_99_P225606	4ABD	15.8	13	17	39.64	0			2	Traes_4BS_97AF26E24.2	NA	Unknown protein
A_99_P134765	A_99_P225606	4ABD	15.8	9	21	6.06	0			9	Traes_7DL_3CFC9FA82.2	NA	Unknown protein
A_99_P361736	A_99_P225606	4ABD	15.8	1	25	6.46	0			4	Traes_6BL_C96F626D9.1	GO:0005737;GO:0003824;GO:0009058;GO:0016841;GO:0006559	Unknown protein
A_99_P114610	A_99_P225606	4ABD	15.8	10	19	9.21	0			4	Traes_2AS_3947F19A9.2	NA	#N/A
A_99_P571557	A_99_P225606	4ABD	15.8	4.4	23	10.19	0			2	#N/A	#N/A	Unknown protein
A_99_P060636	A_99_P225606	4ABD	15.8	0	28	4.21	0.003			4	#N/A	#N/A	Unknown protein
A_99_P208426	A_99_P225606	4ABD	15.8	5	27	4.4	0.001			4	#N/A	#N/A	#N/A
A_99_P019549	A_99_P225606	4ABD	15.8	15.2	17	33.53	0			4	Traes_4AL_FCF613DB7.1	GO:0004674;GO:0006468;GO:0016772;GO:0005524;GO:0004672	#N/A
A_99_P216066	A_99_P225606	4ABD	15.8	11	17	20.36	0			1	Traes_1BL_EC3E899FE.2	NA	Unknown protein
A_99_P089285	A_99_P225606	4ABD	15.8	14	17	37.64	0			2	Traes_7DL_8EC221DDF.2	NA	Cytochrome P450 superfamily protein LENGTH=520
A_99_P307261	c4ABD.loc16	4ABD	16	9	29	6.05	0			1	Traes_6AL_9354B9BF5.1	NA	Unknown protein
A_99_P163182	c4ABD.loc16	4ABD	16	11	23	12.48	0			7	Traes_1AS_E9D3DE49C.1	GO:0016787;GO:0006629;GO:0016788	Unknown protein
A_99_P011814	c4ABD.loc16	4ABD	16	2	27	6.81	0			1	Traes_3DL_A7709BD6A.1	GO:0006508;GO:0008233	Unknown protein
A_99_P266361	c4ABD.loc16	4ABD	16	15.2	18	29.38	0			1	#N/A	#N/A	#N/A
A_99_P519947	c4ABD.loc16	4ABD	16	12	24	18.12	0			2	Traes_6AS_A2A2B273C.1	GO:0005515	Glutathione S-transferase family protein LENGTH=227
A_99_P036389	c4ABD.loc16	4ABD	16	11	25	4.09	0.002			1	Traes_5BL_FEC239043.1	GO:0006777	Unknown protein
A_99_P228896	c4ABD.loc16	4ABD	16	5.3	31	4.1	0.007			8	Traes_7DS_86C512854.1	GO:0016765;GO:0003824;GO:0003866	3-phosphoshikimate 1-carboxyvinyltransferase 2
A_99_P037224	c4ABD.loc16	4ABD	16	14	23	20.5	0			7	Traes_7DL_BFA6C84D4.1	GO:0005506;GO:0016705;GO:0055114;GO:0020037;GO:0009055	Unknown protein
A_99_P233431	c4ABD.loc16	4ABD	16	11	25	12.3	0			7	Traes_3B_24BB3EC46.2	NA	Protein of unknown function, DUF538 LENGTH=175
A_99_P545347	c4ABD.loc16	4ABD	16	4.4	31	6.58	0			2	Traes_4DS_909F2D57C.1	GO:0005515	#N/A
A_99_P385642	c4ABD.loc16	4ABD	16	13	21	32.26	0			2	Traes_7AS_ADBA71B88.1	GO:0015743	Unknown protein
A_99_P309966	c4ABD.loc16	4ABD	16	13	22	15.54	0			1	Traes_6BS_D5E843D55.3	NA	Unknown protein
A_99_P026792	c4ABD.loc16	4ABD	16	9	18	13.87	0			1	Traes_2AS_4C9807337.1	GO:0003682;GO:0003677	#N/A
A_99_P447727	c4ABD.loc16	4ABD	16	13	18.2	24.45	0			1	Traes_2AL_12F2F28C1.3	NA	Unknown protein
A_99_P505132	c4ABD.loc16	4ABD	16	1	37	4.99	0.001			1	Traes_7DS_F4D10620C.5	NA	Unknown protein
A_99_P296731	c4ABD.loc16	4ABD	16	1	26	6.23	0			1	Traes_5DL_6DEC2988C.1	NA	Unknown protein
A_99_P321001	c4ABD.loc16	4ABD	16	4	25	7.09	0			1	Traes_7AS_9DF135C9F.1	GO:0016773	Unknown protein
A_99_P227526	c4ABD.loc16	4ABD	16	3	26	8.8	0			7	Traes_3AL_335725B58.4	NA	#N/A
CUST_72_PI425885773	c4ABD.loc16	4ABD	16	2	28	3.69	0.01			4	#N/A	#N/A	#N/A
A_99_P202326	c4ABD.loc16	4ABD	16	4.4	22	8.65	0			1	Traes_3B_D846391F5.2	NA	Unknown protein
A_99_P493892	c4ABD.loc16	4ABD	16	9	24	7.75	0			7	Traes_6AL_A9FBD28C1.1	GO:0005215;GO:0016020;GO:0006810	Unknown protein
A_99_P370497	c4ABD.loc16	4ABD	16	13	18.2	22.58	0			1	Traes_6AS_1CCBFD902.2	NA	Kynurenine formamidase
A_99_P167879	c4ABD.loc16	4ABD	16	4.4	28	4.23	0.002			7	Traes_5BL_0F103F0B5.1	NA	Unknown protein
CUST_138_PI425860077	c4ABD.loc16	4ABD	16	15.2	17	60.36	0		1.65543	4	#N/A	#N/A	#N/A
A_99_P288676	c4ABD.loc16	4ABD	16	12	25	15.03	0			1	Traes_3B_1BE1B4969.1	GO:0003824;GO:0005975;GO:0004553	Mannan endo-1,4-beta-mannosidase 2
CUST_924_PI425860077	c4ABD.loc16	4ABD	16	0	23	5.42	0			4	#N/A	#N/A	#N/A
A_99_P256516	c4ABD.loc16	4ABD	16	10	23	17.75	0			6	Traes_2AL_12F2F28C1.3	NA	Quinone-oxidoreductase homolog, chloroplastic
A_99_P053452	c4ABD.loc16	4ABD	16	10	24	10.67	0			4	Traes_7DS_D59F7887E.2	NA	Unknown protein
A_99_P341976	c4ABD.loc16	4ABD	16	15.2	17	78.43	0			4	#N/A	#N/A	Unknown protein
A_99_P201126	c4ABD.loc16	4ABD	16	3	31	4.78	0			1	Traes_4BL_F2C2A7E02.1	GO:0005737;GO:0019538;GO:0017111;GO:0000166;GO:0016485;GO:0009408;GO:0005524	Unknown protein
A_99_P138000	c4ABD.loc16	4ABD	16	0	30	6	0			8	Traes_5DL_8AED39C84.1	GO:0008168;GO:0046983;GO:0008171	Unknown protein
A_99_P437197	c4ABD.loc16	4ABD	16	9	24	5.03	0.001			1	Traes_3AS_D1B055CE7.2	NA	phospholipase D alpha 1 LENGTH=810
A_99_P216011	c4ABD.loc16	4ABD	16	10	18.2	16.65	0			1	#N/A	#N/A	Unknown protein
A_99_P441487	c4ABD.loc16	4ABD	16	0	24	4.35	0.002			1	Traes_4BS_DEACD7F0B.1	GO:0055114;GO:0006979;GO:0004602	glutathione peroxidase 4 LENGTH=170
A_99_P359181	c4ABD.loc16	4ABD	16	11	18.2	10.05	0			7	#N/A	#N/A	Unknown protein
A_99_P051716	c4ABD.loc16	4ABD	16	13	22	15.13	0		-2.5543	1	Traes_4BL_547B966D2.2	NA	#N/A
A_99_P266356	c4ABD.loc16	4ABD	16	13	18.2	21.07	0			1	Traes_5BL_C43CADB04.1	GO:0016747	Unknown protein
A_99_P132350	c4ABD.loc16	4ABD	16	0	51	2.54	0			6	#N/A	#N/A	P0047B08.6 protein n=1 Tax=Oryza sativa subsp. japonica RepID=Q94JA5_ORYSJ
A_99_P199201	c4ABD.loc16	4ABD	16	3	30	6.77	0			6	Traes_1AL_28696683F.1	GO:0020037	membrane steroid binding protein 1 LENGTH=220
A_99_P226681	c4ABD.loc16	4ABD	16	9	28	8.5	0		7.11367	1	Traes_5AL_96E30FD9B.1	GO:0003824;GO:0016747;GO:0008152	#N/A
CUST_1159_PI425860077	c4ABD.loc16	4ABD	16	2	21	6.23	0			4	#N/A	#N/A	#N/A
A_99_P335441	c4ABD.loc16	4ABD	16	13	18.2	25.12	0			6	#N/A	#N/A	Chaperone protein DnaJ
A_99_P296281	c4ABD.loc16	4ABD	16	10	28	8.38	0			9	Traes_1BL_722A8B838.2	NA	Unknown protein
A_99_P204606	c4ABD.loc16	4ABD	16	12	21	23.65	0			6	#N/A	#N/A	Unknown protein
A_99_P123770	c4ABD.loc16	4ABD	16	6	23	6.91	0			1	#N/A	#N/A	#N/A
A_99_P357751	c4ABD.loc16	4ABD	16	15.2	18	37.01	0			2	Traes_5BS_72DE7510F.1	GO:0016787;GO:0008152	#N/A
A_99_P156362	c4ABD.loc16	4ABD	16	4.4	26	5.65	0			6	Traes_4BS_ACBE893D5.1	NA	Phytanoyl-CoA dioxygenase domain-containing protein 1
A_99_P500847	c4ABD.loc16	4ABD	16	11	28	9.14	0			7	Traes_2AL_2C83913BF.1	GO:0046983	Unknown protein
A_99_P145852	c4ABD.loc16	4ABD	16	9	22	7.03	0			7	Traes_7DS_BF73D42E3.2	NA	exocyst subunit exo70 family protein F1 LENGTH=683
A_99_P488567	c4ABD.loc16	4ABD	16	2	29	4.21	0.002			4	#N/A	#N/A	Unknown protein
A_99_P391397	c4ABD.loc16	4ABD	16	10	22	6.36	0			4	Traes_6DL_FD0D2AD54.1	GO:0016772;GO:0006468;GO:0005524;GO:0004672	Unknown protein
A_99_P235716	c4ABD.loc16	4ABD	16	6	30	7.48	0			6	Traes_5BL_F04D996B2.2	NA	Unknown protein
A_99_P203391	c4ABD.loc16	4ABD	16	13	20	30.78	0			2	Traes_1DS_FD8511876.3	NA	Unknown protein
A_99_P340166	c4ABD.loc16	4ABD	16	10	26	9.09	0	3.99657		4	Traes_2DL_B766A2857.1	GO:0006952;GO:0009607	Unknown protein
A_99_P438582	c4ABD.loc16	4ABD	16	10	25	15.74	0			7	Traes_2DL_6AC8620E1.1	GO:0008270;GO:0016747;GO:0055114;GO:0016491	Unknown protein
A_99_P370967	c4ABD.loc16	4ABD	16	9	23	9.24	0			4	Traes_7BS_01AA7E64C.3	NA	Transmembrane protein20 n=2 Tax=Zea mays RepID=K7UKL6_MAIZE
A_99_P430552	c4ABD.loc16	4ABD	16	1	24	7.1	0	1.87032		7	Traes_4DL_4589C3D64.8	NA	Unknown protein
A_99_P407502	c4ABD.loc16	4ABD	16	14	21	21.61	0			2	Traes_1AL_28696683F.1	GO:0020037	membrane steroid binding protein 1 LENGTH=220
A_99_P378617	c4ABD.loc16	4ABD	16	10	22	18.51	0			2	Traes_4AL_5EC1ABB77.1	GO:0006855;GO:0016020;GO:0015297;GO:0055085;GO:0015238	MATE efflux family protein LENGTH=486
A_99_P288891	c4ABD.loc16	4ABD	16	11	29	6.66	0		1.21858	1	Traes_1AL_E1701918C.1	GO:0016772;GO:0006468;GO:0004674;GO:0005524;GO:0004672	Protein kinase superfamily protein LENGTH=371
A_99_P338341	c4ABD.loc16	4ABD	16	13	25	10.73	0			7	#N/A	#N/A	Unknown protein
A_99_P227251	c4ABD.loc16	4ABD	16	11	23	17.39	0			1	Traes_5BL_58CAE6F7B.1	GO:0003824;GO:0005975;GO:0004553	Unknown protein
A_99_P536272	c4ABD.loc16	4ABD	16	11	25	8.17	0			1	Traes_1AL_67881C38D.2	NA	Unknown protein
A_99_P576587	c4ABD.loc16	4ABD	16	3	31	3.74	0.004			4	Traes_4AS_C5AE1BBDD.1	GO:0006952;GO:0009607	Major pollen allergen Bet v 1-D/H
A_99_P125645	c4ABD.loc16	4ABD	16	12	17.6	27.73	0			7	Traes_5AL_15E6D9F3E.2	NA	Unknown protein
A_99_P288901	c4ABD.loc16	4ABD	16	12	27	6.29	0			1	Traes_1AL_E1701918C.1	GO:0016772;GO:0006468;GO:0004674;GO:0005524;GO:0004672	Protein kinase superfamily protein LENGTH=371
A_99_P536312	c4ABD.loc16	4ABD	16	12	24	10.55	0			8	#N/A	#N/A	#N/A
A_99_P348551	c4ABD.loc16	4ABD	16	10	23	5.69	0			7	Traes_7DL_0F8CC5C5A.12	NA	Unknown protein
A_99_P459552	c4ABD.loc16	4ABD	16	10	29	4.6	0.001			7	#N/A	#N/A	#N/A
A_99_P563197	c4ABD.loc16	4ABD	16	9	22	7.62	0			8	Traes_7BL_E14B151E3.3	NA	#N/A
A_99_P315291	c4ABD.loc16	4ABD	16	5.3	39	5.27	0.001			9	Traes_4AL_B252CB2F2.1	GO:0006508;GO:0008236	Unknown protein
A_99_P027114	c4ABD.loc16	4ABD	16	2	30	4.13	0.005			8	Traes_7AS_3C8C1F91E.1	NA	Fatty acid hydroxylase superfamily LENGTH=630
A_99_P288896	c4ABD.loc16	4ABD	16	13	25	11.68	0			1	Traes_1BL_D20749C1D.1	GO:0016772;GO:0006468;GO:0004674;GO:0005524;GO:0004672	Unknown protein
A_99_P325796	c4ABD.loc16	4ABD	16	12	22	21.12	0			2	Traes_1BL_9CFA90539.1	GO:0050660;GO:0055114;GO:0016491	#N/A
A_99_P449777	c4ABD.loc16	4ABD	16	11	21	20.27	0			1	Traes_5BL_C43CADB04.1	GO:0016747	Unknown protein
A_99_P471712	c4ABD.loc16	4ABD	16	15.2	18.2	47.8	0			2	Traes_2BL_413B43203.1	GO:0016758;GO:0008152	Unknown protein
A_99_P473522	c4ABD.loc16	4ABD	16	0	33	4.09	0.006			4	#N/A	#N/A	Unknown protein
A_99_P217496	c4ABD.loc16	4ABD	16	15.2	18	39.6	0			4	Traes_7DS_81341C52D.2	NA	Unknown protein
A_99_P333746	c4ABD.loc16	4ABD	16	12	25	18.64	0			2	Traes_5DL_6E2DD80321.3	NA	Unknown protein
A_99_P206711	c4ABD.loc16	4ABD	16	4.4	27	5.11	0			4	#N/A	#N/A	#N/A
A_99_P473892	c4ABD.loc16	4ABD	16	12	18	17.02	0			8	Traes_4AS_DEDBA8CC0.1	NA	Unknown protein
A_99_P337136	c4ABD.loc16	4ABD	16	11	18	14.05	0			8	#N/A	#N/A	Unknown protein
A_99_P197426	c4ABD.loc16	4ABD	16	11	23	14.81	0			2	Traes_6AS_A2A2B273C.1	GO:0005515	Unknown protein
A_99_P386822	c4ABD.loc16	4ABD	16	15.2	20	48.7	0			2	Traes_7AS_ADBA71B88.3	NA	aluminum-activated malate transporter 9 LENGTH=598
A_99_P203046	c4ABD.loc16	4ABD	16	14	21	17.85	0			2	Traes_1DL_70DD7A406.1	GO:0020037	Unknown protein
A_99_P532122	c4ABD.loc16	4ABD	16	6	22	8.31	0			2	Traes_2DL_1827C450E.2	NA	glutathione peroxidase 6 LENGTH=232
CUST_661_PI425885773	S1817_5_4ABD	4ABD	17	1	32	6.84	0			5	#N/A	#N/A	#N/A
A_99_P234091	S1817_5_4ABD	4ABD	17	12	23	17.31	0			1	#N/A	#N/A	Unknown protein
A_99_P301961	S1817_5_4ABD	4ABD	17	9	31	7.4	0	1.17444		4	Traes_6DL_BDE16BC4F.1	NA	Unknown protein
A_99_P198491	S1817_5_4ABD	4ABD	17	0	29	5.34	0	4.70059		4	Traes_4DL_60B937917.2	NA	Unknown protein
A_99_P066170	S1817_5_4ABD	4ABD	17	10	20	8.43	0			1	Traes_1DS_1EA1BE87E.7	NA	#N/A
A_99_P342731	S1817_5_4ABD	4ABD	17	9	34	3.67	0.01			5	#N/A	#N/A	Unknown protein
A_99_P315146	S1817_5_4ABD	4ABD	17	0	24	4.88	0	1.37287		7	Traes_4DL_4589C3D64.8	NA	Unknown protein
A_99_P243536	S1817_5_4ABD	4ABD	17	0	49	4.13	0.002			4	Traes_5DL_91A580EC6.1	GO:0016020	#N/A
CUST_872_PI425860077	S1817_5_4ABD	4ABD	17	2	31	5.02	0.001			4	#N/A	#N/A	#N/A
A_99_P248331	S1817_5_4ABD	4ABD	17	1	32	4.78	0.003			4	#N/A	#N/A	#N/A
A_99_P518432	S1817_5_4ABD	4ABD	17	12	28	10.96	0			1	Traes_5BL_31150CF35.2	NA	RING/U-box superfamily protein LENGTH=248
CUST_870_PI425860077	S1817_5_4ABD	4ABD	17	1	31	4.83	0.002			4	#N/A	#N/A	#N/A
A_99_P530752	S1817_5_4ABD	4ABD	17	2	34	5.51	0			4	#N/A	#N/A	Unknown protein
A_99_P248341	S1817_5_4ABD	4ABD	17	1	30	5.06	0.002			4	#N/A	#N/A	Unknown protein
A_99_P460717	S1817_5_4ABD	4ABD	17	10	27	7.89	0			8	Traes_2AL_1CD7A8BB8.2	NA	Unknown protein
A_99_P100350	S1817_5_4ABD	4ABD	17	10	24	12.15	0			4	Traes_3B_78A3238A0.5	NA	Unknown protein
A_99_P245016	S1817_5_4ABD	4ABD	17	3	35.1	5.07	0			4	Traes_4DS_73E62EF87.1	GO:0005515	Unknown protein
CUST_874_PI425885773	S1817_5_4ABD	4ABD	17	1	29	5.21	0			4	#N/A	#N/A	#N/A
A_99_P252446	S1817_5_4ABD	4ABD	17	10	31	4.04	0.006			1	Traes_2DL_5247AB0F3.1	GO:0016620;GO:0004491;GO:0008152;GO:0055114;GO:0016491	Unknown protein
A_99_P487482	S1817_5_4ABD	4ABD	17	1	29	5.02	0.002			4	#N/A	#N/A	Protein WIR1A n=2 Tax=Triticum aestivum RepID=WIR1A_WHEAT
A_99_P073995	S1817_5_4ABD	4ABD	17	12	31	5.59	0.001			7	Traes_5BL_38D5C4BE1.2	NA	N-methyl-L-tryptophan oxidase
A_99_P330586	S1817_5_4ABD	4ABD	17	10	23	10.71	0			1	Traes_4DS_7BFAC49C2.1	GO:0003682;GO:0003677	myb domain protein 4 LENGTH=282
A_99_P496502	S1817_5_4ABD	4ABD	17	1	31	6.06	0			1	Traes_5DL_508B4718C.2	NA	tryptophan synthase alpha chain LENGTH=312
CUST_723_PI425885773	S1817_5_4ABD	4ABD	17	0	43	4.04	0			5	#N/A	#N/A	#N/A
A_99_P493532	S1817_5_4ABD	4ABD	17	2	25	8.83	0			1	Traes_1DS_A1AC86B82.1	GO:0016787;GO:0006629;GO:0016788	Unknown protein
A_99_P214936	S1817_5_4ABD	4ABD	17	11	23	8.34	0			7	Traes_7DL_BD41F4558.1	GO:0005975;GO:0006073;GO:0005618;GO:0048046;GO:0016762;GO:0004553	Unknown protein
A_99_P012454	S1817_5_4ABD	4ABD	17	11	22	8.89	0			1	Traes_2DS_732830844.3	NA	#N/A
A_99_P100230	S1817_5_4ABD	4ABD	17	0	31	4.45	0.001			4	#N/A	#N/A	#N/A
CUST_876_PI425885773	S1817_5_4ABD	4ABD	17	0	29	4.85	0.002			4	#N/A	#N/A	#N/A
A_99_P301891	S1817_5_4ABD	4ABD	17	0	26	5.72	0			8	Traes_5DL_034CABEFD.2	NA	Chalcone synthase 2
A_99_P211256	S1817_5_4ABD	4ABD	17	0	31	5.06	0.003			1	#N/A	#N/A	Unknown protein
A_99_P469242	S1817_5_4ABD	4ABD	17	14	26	14.86	0			8	Traes_4AS_DEDBA8CC0.1	NA	Unknown protein
A_99_P234111	S1817_5_4ABD	4ABD	17	12	23	16.11	0			1	#N/A	#N/A	Unknown protein
A_99_P338251	S1817_5_4ABD	4ABD	17	11	26	10.24	0			5	Traes_3B_3EA21AE5A.1	GO:0003824;GO:0009058	Unknown protein
A_99_P451902	S1817_5_4ABD	4ABD	17	1	29	7.89	0			1	Traes_3AL_A8AF980F3.1	GO:0003682;GO:0003677	Unknown protein
A_99_P282636	S1817_5_4ABD	4ABD	17	12	29	5.75	0.001			7	Traes_5BL_38D5C4BE1.2	NA	Unknown protein
A_99_P262946	S1817_5_4ABD	4ABD	17	1	39	3.85	0.007			9	Traes_5DL_81E60E235.1	GO:0005786;GO:0030942;GO:0005047;GO:0008312;GO:0006614	Signal recognition particle subunit SRP68 n=2 Tax=Pooideae RepID=I1HYD6_BRADI
A_99_P512197	S1817_5_4ABD	4ABD	17	0	33	3.9	0.009			5	#N/A	#N/A	#N/A
A_99_P404597	S1817_5_4ABD	4ABD	17	9	26	10.73	0			4	Traes_3B_D001A64DA.1	NA	Unknown protein
A_99_P152467	S1817_5_4ABD	4ABD	17	2	29	4.54	0			4	Traes_1DL_E6D796F07.2	NA	#N/A
A_99_P323801	S1817_5_4ABD	4ABD	17	11	26	5.98	0			1	Traes_7DS_422D3EEF6.4	NA	Unknown protein
A_99_P108040	S1817_5_4ABD	4ABD	17	0	29	3.81	0.007			7	#N/A	#N/A	Unknown protein
A_99_P234121	S1817_5_4ABD	4ABD	17	12	22	15.36	0			1	#N/A	#N/A	#N/A
A_99_P248336	S1817_5_4ABD	4ABD	17	2	30	5.06	0.001			4	#N/A	#N/A	#N/A
A_99_P301186	S1817_5_4ABD	4ABD	17	0	28	5.01	0.001			4	Traes_1DS_4C0964710.2	NA	Unknown protein
A_99_P200651	S1817_5_4ABD	4ABD	17	1	44	3.94	0.003			1	Traes_4BS_B0275259F.1	GO:0006468;GO:0016772;GO:0004674;GO:0007165;GO:0004672;GO:0005524	Unknown protein
A_99_P490182	S1817_5_4ABD	4ABD	17	12	20	13.83	0			7	Traes_7DL_44FD83F01.1	NA	Unknown protein
A_99_P362281	S1817_5_4ABD	4ABD	17	10	33	6.88	0			5	Traes_6AS_46D5BC324.2	NA	Protein kinase superfamily protein LENGTH=424
A_99_P387057	S1415_7_4ABD	4ABD	17.6	9	28	9.98	0			4	Traes_7DL_2D9B5BD66.1	GO:0005524	Unknown protein
A_99_P574802	S1415_7_4ABD	4ABD	17.6	6	32	3.77	0.009			5	Traes_7DL_A95A11A9C.1	NA	Unknown protein
A_99_P314406	S1415_7_4ABD	4ABD	17.6	0	27	3.92	0.006			4	Traes_7DS_4D232A410.1	GO:0008171	Isoflavone 7-O-methyltransferase
A_99_P422457	S1415_7_4ABD	4ABD	17.6	2	28	6.43	0			8	#N/A	#N/A	Unknown protein
A_99_P429512	S1415_7_4ABD	4ABD	17.6	1	46	4.58	0.001			9	#N/A	#N/A	Unknown protein
CUST_415_PI425860077	S1415_7_4ABD	4ABD	17.6	2	25	6.04	0			1	#N/A	#N/A	#N/A
A_99_P001486	S1415_7_4ABD	4ABD	17.6	12	27	8.58	0			1	Traes_1BL_8AC21563E.1	NA	Protein YABBY 3
CUST_162_PI425860077	S1415_7_4ABD	4ABD	17.6	17	27	6.49	0			1	#N/A	#N/A	#N/A
A_99_P429072	S1415_7_4ABD	4ABD	17.6	2	27	5.84	0	-1.78729		8	Traes_2BL_E4E0287B6.4	NA	Unknown protein
A_99_P280171	S1415_7_4ABD	4ABD	17.6	0	38	3.84	0.004			1	Traes_3AS_8677D61D7.1	GO:0006633;GO:0005506;GO:0055114;GO:0016491	C-5 sterol desaturase
A_99_P366332	S1415_7_4ABD	4ABD	17.6	15.2	28	10.81	0			7	#N/A	#N/A	#N/A
CUST_450_PI425860077	S1415_7_4ABD	4ABD	17.6	15.2	21	35.64	0			2	#N/A	#N/A	#N/A
A_99_P284746	S1415_7_4ABD	4ABD	17.6	14	24	17.37	0			4	Traes_7DL_CBB030248.2	NA	stress enhanced protein 1 LENGTH=146
CUST_298_PI425860077	S1415_7_4ABD	4ABD	17.6	10	30	4.71	0			7	#N/A	#N/A	#N/A
A_99_P204401	S1415_7_4ABD	4ABD	17.6	12	26	12	0			8	#N/A	#N/A	Unknown protein
A_99_P204936	S1415_7_4ABD	4ABD	17.6	12	23	17.2	0			2	Traes_1AS_9D59F9C89.2	NA	Glutathione S-transferase family protein LENGTH=219
A_99_P442837	S1415_7_4ABD	4ABD	17.6	14	22	27.87	0			2	Traes_1DS_FD8511876.3	NA	Glutathione S-transferase family protein LENGTH=219
A_99_P417732	S1415_7_4ABD	4ABD	17.6	0	29	7.66	0			1	Traes_3B_D846391F5.2	NA	Unknown protein
A_99_P482277	S1415_7_4ABD	4ABD	17.6	2	31	5.87	0			1	Traes_6DL_4E31B8DE8.1	NA	#N/A
A_99_P483027	S1415_7_4ABD	4ABD	17.6	0	26	4.22	0.003			7	Traes_6AL_1E68C6606.1	GO:0003333;GO:0016020;GO:0015171	Unknown protein
CUST_157_PI425860077	S1415_7_4ABD	4ABD	17.6	0	51.4	3.77	0.007			1	#N/A	#N/A	#N/A
A_99_P429932	S1415_7_4ABD	4ABD	17.6	13	23	14.53	0			1	Traes_5BL_3BB996149.12	NA	Unknown protein
A_99_P274031	S1415_7_4ABD	4ABD	17.6	0	28	4.02	0.003			7	Traes_2AL_F114811F4.2	NA	Unknown protein
A_99_P332876	S1415_7_4ABD	4ABD	17.6	10	26	6.78	0			2	Traes_3B_0F80E6702.1	NA	TRICHOME BIREFRINGENCE-LIKE 28 LENGTH=424
A_99_P302666	S1415_7_4ABD	4ABD	17.6	1	26	8.89	0			7	Traes_2DS_7F07924BE.2	NA	#N/A
A_99_P422782	S1415_7_4ABD	4ABD	17.6	11	27	4.22	0.004			1	Traes_1DS_947F6918F.2	NA	Unknown protein
A_99_P334351	S1415_7_4ABD	4ABD	17.6	15.2	23	22.09	0			2	#N/A	#N/A	#N/A
A_99_P443702	S1415_7_4ABD	4ABD	17.6	5.3	25	7.06	0			5	Traes_1DS_BD30088EB.1	GO:0016772;GO:0006468;GO:0004674;GO:0005524;GO:0004672	Protein kinase family protein LENGTH=579
A_99_P561577	S1415_7_4ABD	4ABD	17.6	1	28	4.16	0.003		1.38549	7	Traes_4AL_AFCE21C65.3	NA	Unknown protein
A_99_P417902	S1415_7_4ABD	4ABD	17.6	8.1	33	3.6	0.006			7	Traes_3B_1BD6778FA.2	NA	Unknown protein
A_99_P197836	S1415_7_4ABD	4ABD	17.6	15.2	23	19.36	0			7	Traes_1BL_C87C08CEE.2	NA	Glutamyl-tRNA(Gln) amidotransferase subunit A
CUST_1339_PI425860077	S1415_7_4ABD	4ABD	17.6	15.2	24	20.31	0			2	#N/A	#N/A	#N/A
A_99_P444327	S1415_7_4ABD	4ABD	17.6	11	44	4.14	0.004		0.958841	4	#N/A	#N/A	Unknown protein
A_99_P198311	S1415_7_4ABD	4ABD	17.6	11	30	6.33	0			1	Traes_1BS_170500B8B.2	NA	Aspartic protease 3
A_99_P576592	S1415_7_4ABD	4ABD	17.6	15.2	24	17.22	0			2	Traes_7DS_EEB7F909A.2	NA	Unknown protein
A_99_P549007	S1415_7_4ABD	4ABD	17.6	9	26	10.6	0			2	Traes_5BS_2C1948675.2	NA	#N/A
A_99_P425697	S1415_7_4ABD	4ABD	17.6	10	38	5.77	0.001			1	Traes_7DS_D72C1DE1E.1	GO:0016765	Unknown protein
A_99_P258771	S1415_7_4ABD	4ABD	17.6	8.1	31	3.62	0.008			2	Traes_3B_E05F9493F.2	NA	Cytochrome P450 superfamily protein LENGTH=513
A_99_P154437	S1415_7_4ABD	4ABD	17.6	11	27	4.4	0.003			7	Traes_5DL_5D6AE05C1.2	NA	#N/A
A_99_P253856	S1415_7_4ABD	4ABD	17.6	9	29	5.67	0			1	Traes_5BL_B013EB81C.2	NA	#N/A
A_99_P537432	S1415_7_4ABD	4ABD	17.6	10	31	7.91	0			7	#N/A	#N/A	#N/A
A_99_P477942	S1415_7_4ABD	4ABD	17.6	15.2	29	10.82	0			8	Traes_7AS_3692C2D40.1	GO:0005515	Glutathione S-transferase domain-containing protein n=17 Tax=Acinetobacter RepID=C0VL78_9GAMM
A_99_P031484	S1415_7_4ABD	4ABD	17.6	12	21	17.71	0			1	Traes_3B_158F0CB00.5	NA	Sphingosine-1-phosphate lyase
A_99_P354726	S1415_7_4ABD	4ABD	17.6	4.4	28	8.31	0			7	Traes_2BS_2E20B1C17.1	GO:0050660;GO:0016614;GO:0008762;GO:0003824;GO:0055114;GO:0016491	Unknown protein
A_99_P536302	S1415_7_4ABD	4ABD	17.6	15.2	26	13.97	0			7	Traes_7DS_A92314B8C.1	GO:0005215;GO:0016020;GO:0006810	#N/A
A_99_P206481	S1415_7_4ABD	4ABD	17.6	5.3	27	4.03	0.007			4	#N/A	#N/A	#N/A
A_99_P289371	S1415_7_4ABD	4ABD	17.6	13	25	19.04	0			6	#N/A	#N/A	Unknown protein
A_99_P524272	S1415_7_4ABD	4ABD	17.6	13	18.2	19.15	0			1	#N/A	#N/A	#N/A
A_99_P274641	S1415_7_4ABD	4ABD	17.6	5	48	3.15	0.008	-0.714032		1	Traes_5AS_69B5E8B69.4	NA	Conserved oligomeric Golgi complex subunit 8
A_99_P010341	S1415_7_4ABD	4ABD	17.6	2	29	6.35	0			7	Traes_4BL_C84C7B1C7.4	NA	#N/A
A_99_P491897	S1415_7_4ABD	4ABD	17.6	10	24	13.12	0			1	Traes_3B_BC152C5D7.2	NA	Anthocyanidin 5,3-O-glucosyltransferase n=1 Tax=Aegilops tauschii RepID=N1QV94_AEGTA
A_99_P370152	S1415_7_4ABD	4ABD	17.6	0	34	2.69	0.001			1	Traes_5AL_A443E1D0F.1	GO:0016021;GO:0055085	Major facilitator superfamily protein LENGTH=473
A_99_P270801	S1415_7_4ABD	4ABD	17.6	10	33	7	0			1	Traes_7DS_EB59DEA77.2	NA	Nitrate reductase [NADH] 1
A_99_P224546	S1415_7_4ABD	4ABD	17.6	0	41	4.12	0.009			1	#N/A	#N/A	Heme oxygenase 1, chloroplastic
A_99_P257516	S1415_7_4ABD	4ABD	17.6	8.1	52	4.03	0.004			1	Traes_6BL_4E387804C.1	GO:0016787;GO:0008152	Acetylornithine deacetylase
A_99_P362271	S1415_7_4ABD	4ABD	17.6	8.1	31	9.63	0			6	Traes_4AL_516694F65.1	GO:0005506;GO:0016705;GO:0055114;GO:0020037;GO:0009055	Cytochrome P450 superfamily protein LENGTH=490
A_99_P514347	S1415_7_4ABD	4ABD	17.6	10	35	4.79	0.001			8	Traes_4AS_9ECDC8629.1	GO:0004648;GO:0003824;GO:0006564;GO:0030170;GO:0008152	phosphoserine aminotransferase LENGTH=430
A_99_P026024	S1415_7_4ABD	4ABD	17.6	0	35	3.43	0.009			1	Traes_5AL_3E27DA518.1	NA	Unknown protein
A_99_P548982	S1415_7_4ABD	4ABD	17.6	9	34	5.25	0			1	Traes_3B_0E65B5847.1	GO:0016021	TRAM, LAG1 and CLN8 (TLC) lipid-sensing domain containing protein LENGTH=266
A_99_P242691	S1415_7_4ABD	4ABD	17.6	0	36	4.51	0			8	#N/A	#N/A	#N/A
CUST_162_PI425885773	S1415_7_4ABD	4ABD	17.6	17	23	10.6	0			1	#N/A	#N/A	#N/A
CUST_450_PI425885773	S1415_7_4ABD	4ABD	17.6	13	22	18.18	0			7	#N/A	#N/A	#N/A
A_99_P416217	S1415_7_4ABD	4ABD	17.6	10	27	17.87	0			1	Traes_6AS_C9863C451.2	NA	Unknown protein
A_99_P012349	S1415_7_4ABD	4ABD	17.6	10	29	4.09	0.001			1	Traes_4DL_01BE8F7DE.2	NA	Unknown protein
A_99_P533737	S1415_7_4ABD	4ABD	17.6	12	25	8.37	0			1	Traes_5BL_B98E347A8.1	GO:0003677	#N/A
A_99_P322116	S1415_7_4ABD	4ABD	17.6	13	26	7.31	0			1	Traes_3DL_235732DDF.1	GO:0016021	Unknown protein
A_99_P158167	S1415_7_4ABD	4ABD	17.6	12	27	6.89	0			1	Traes_6AL_A27064D17.2	NA	Aquaporin-like superfamily protein LENGTH=285
A_99_P247061	S1415_7_4ABD	4ABD	17.6	9	29	5.66	0			1	Traes_3AL_9F1E0BAE1.1	GO:0016020;GO:0008508;GO:0006814	Unknown protein
A_99_P559152	S1415_7_4ABD	4ABD	17.6	11	29	5.73	0			4	#N/A	#N/A	Unknown protein
A_99_P227366	S1415_7_4ABD	4ABD	17.6	9	29	5.24	0.001			2	Traes_2DS_29961A077.1	GO:0005515	Calcium-dependent lipid-binding (CaLB domain) family protein LENGTH=165
A_99_P009301	S1415_7_4ABD	4ABD	17.6	3	28	6.22	0			9	Traes_5DL_86102CD25.1	GO:0009058;GO:0000162;GO:0004049;GO:0016833	Unknown protein
A_99_P476542	S1415_7_4ABD	4ABD	17.6	1	31	3.75	0.003		6.77357	2	Traes_2BL_FF82E196C.2	NA	Unknown protein
CUST_1020_PI425885773	S1415_7_4ABD	4ABD	17.6	12	31	6.55	0			2	#N/A	#N/A	#N/A
A_99_P344516	S1415_7_4ABD	4ABD	17.6	9	29	8.23	0			1	Traes_6BS_7EBEE9566.2	NA	Unknown protein
A_99_P212556	S1415_7_4ABD	4ABD	17.6	15.2	21	35.76	0			2	Traes_7DS_EEB7F909A.2	NA	Unknown protein
A_99_P318676	S1415_7_4ABD	4ABD	17.6	11	25	7.47	0			2	Traes_5BS_352BDF9B4.2	NA	Unknown protein
A_99_P130715	S1415_7_4ABD	4ABD	17.6	12	28	11.58	0			1	Traes_2AS_0C87833C6.3	NA	#N/A
A_99_P062343	S1415_7_4ABD	4ABD	17.6	12	29	11.27	0			8	#N/A	#N/A	Unknown protein
A_99_P266211	S1415_7_4ABD	4ABD	17.6	11	29	7.58	0			7	Traes_1DL_CC1643F98.2	NA	Unknown protein
A_99_P017869	S1415_7_4ABD	4ABD	17.6	5.3	29	7.1	0			2	Traes_6BL_3F8DB6043.1	NA	Protein YABBY 4
A_99_P254946	S1415_7_4ABD	4ABD	17.6	9	31	5.66	0			2	Traes_5DS_AB49D55A9.1	GO:0046872;GO:0030001	Unknown protein
A_99_P531027	S1415_7_4ABD	4ABD	17.6	13	28	10.61	0			7	Traes_3B_331AADB40.1	GO:0003700;GO:0006355;GO:0043565	Unknown protein
CUST_918_PI425860077	S1415_7_4ABD	4ABD	17.6	12	26	12.21	0			1	#N/A	#N/A	#N/A
A_99_P228166	S1415_7_4ABD	4ABD	17.6	17	29	6.39	0			1	Traes_3DS_90761E761.1	GO:0008289;GO:0006869	Unknown protein
A_99_P614787	S1415_7_4ABD	4ABD	17.6	9	26	11.15	0			1	Traes_2AL_46576945E.3	NA	Unknown protein
A_99_P307601	S1415_7_4ABD	4ABD	17.6	9	31	3.94	0.001			1	Traes_2DL_434374F62.2	NA	Isocitrate dehydrogenase [NADP]
A_99_P356711	S1415_7_4ABD	4ABD	17.6	14	23	16.34	0			7	Traes_2DL_8FD45C252.2	NA	Unknown protein
A_99_P275306	S1415_7_4ABD	4ABD	17.6	13	23	16.58	0			1	Traes_7DS_57360433C.1	NA	Unknown protein
A_99_P443942	S1415_7_4ABD	4ABD	17.6	1	28	3.84	0.007			4	Traes_5BL_7F84602F3.2	NA	Ethylene-responsive transcription factor 1 n=1 Tax=Aegilops tauschii RepID=M8AX12_AEGTA
A_99_P028874	S1415_7_4ABD	4ABD	17.6	10	27	6.46	0			1	Traes_7DL_8B9E4EDE0.1	GO:0016021;GO:0004659	Unknown protein
A_99_P398417	S1415_7_4ABD	4ABD	17.6	0	29	5.39	0			1	Traes_1DL_5F63CA081.1	GO:0005509	calcineurin B-like protein 8 LENGTH=214
A_99_P569437	S1415_7_4ABD	4ABD	17.6	10	27	5.39	0.001			1	Traes_2BL_5ECD53274.3	NA	Unknown protein
A_99_P243841	S1415_7_4ABD	4ABD	17.6	0	32	4.81	0.001			1	Traes_2BL_CC85D3052.1	NA	Unknown protein
A_99_P329946	S1415_7_4ABD	4ABD	17.6	1	48	4.25	0.003			1	#N/A	#N/A	Unknown protein
A_99_P254476	S1415_7_4ABD	4ABD	17.6	5	31	4.48	0.003			8	Traes_3DL_FB69A670E.2	NA	NADH:cytochrome B5 reductase 1 LENGTH=281
A_99_P212716	S1415_7_4ABD	4ABD	17.6	15.2	21	27.33	0			2	Traes_7DS_EEB7F909A.2	NA	Unknown protein
A_99_P404182	S1415_7_4ABD	4ABD	17.6	2	46	3.76	0.009			3	#N/A	#N/A	Unknown protein
A_99_P232771	c4ABD.loc18	4ABD	18	15.2	25	9.53	0			2	Traes_2DL_1827C450E.2	NA	#N/A
A_99_P158637	c4ABD.loc18	4ABD	18	10	22	8.58	0			1	Traes_7BS_182F2A1F1.3	NA	sucrose synthase 1 LENGTH=808
A_99_P100380	c4ABD.loc18	4ABD	18	15.2	21	30.78	0			2	Traes_2BS_2E20B1C17.1	GO:0050660;GO:0016614;GO:0008762;GO:0003824;GO:0055114;GO:0016491	Unknown protein
A_99_P165357	c4ABD.loc18	4ABD	18	13	24	11.5	0			2	Traes_1BS_DDE53AF02.1	GO:0005515	Glutathione S-transferase family protein LENGTH=219
CUST_206_PI425860077	c4ABD.loc18	4ABD	18	15	24	15.45	0			2	#N/A	#N/A	#N/A
CUST_1311_PI425860077	c4ABD.loc18	4ABD	18	14	25	11.1	0		-1.44772	2	#N/A	#N/A	#N/A
A_99_P252466	c4ABD.loc18	4ABD	18	3	33	3.93	0.006			1	Traes_2DL_5247AB0F3.1	GO:0016620;GO:0004491;GO:0008152;GO:0055114;GO:0016491	Methylmalonate-semialdehyde dehydrogenase [acylating]
CUST_1014_PI425860077	c4ABD.loc18	4ABD	18	15.2	27	10.5	0			2	#N/A	#N/A	#N/A
A_99_P124265	c4ABD.loc18	4ABD	18	9	30	4.99	0.001			2	Traes_3B_E05F9493F.1	GO:0005506;GO:0016705;GO:0055114;GO:0020037;GO:0009055	Unknown protein
A_99_P137844	c4ABD.loc18	4ABD	18	17	23	30.88	0			2	Traes_4DL_8DA9F53C4.2	NA	Unknown protein
CUST_814_PI425860077	c4ABD.loc18	4ABD	18	15.2	27	9.42	0			2	#N/A	#N/A	#N/A
A_99_P498477	c4ABD.loc18	4ABD	18	13	31	5.06	0			2	Traes_4AS_9EEA5E59D.1	GO:0005515	Glutathione S-transferase family protein LENGTH=227
A_99_P507502	c4ABD.loc18	4ABD	18	14	23	13.9	0			2	Traes_5BL_1430C137A.3	NA	Xanthine dehydrogenase/oxidase
CUST_1303_PI425860077	c4ABD.loc18	4ABD	18	12	24	7.74	0			1	#N/A	#N/A	#N/A
A_99_P259331	c4ABD.loc18	4ABD	18	14	24	9.2	0			2	#N/A	#N/A	#N/A
CUST_137_PI425885773	c4ABD.loc18	4ABD	18	14	25	20.97	0	-1.60811	0.814753	9	#N/A	#N/A	#N/A
A_99_P228291	c4ABD.loc18	4ABD	18	17	26	11.61	0			1	Traes_4BL_82F5E9A41.1	GO:0008289;GO:0006869	Non-specific lipid-transfer protein 4.1
A_99_P450607	c4ABD.loc18	4ABD	18	15.2	29	6.24	0			2	Traes_5BL_583367DC9.1	GO:0017111;GO:0005524;GO:0000166	P-loop containing nucleoside triphosphate hydrolases superfamily protein LENGTH=520
A_99_P480952	c4ABD.loc18	4ABD	18	15.2	23	25.34	0			2	Traes_2DS_0C06DC519.1	GO:0009611;GO:0004867	#N/A
A_99_P564437	c4ABD.loc18	4ABD	18	15.2	25	8.29	0			2	Traes_2AL_37E69D40E.1	NA	Unknown protein
A_99_P205546	c4ABD.loc18	4ABD	18	13	27	7.47	0			2	Traes_2DS_8E4D76DB4.1	GO:0016772;GO:0006468;GO:0004674;GO:0005524;GO:0004672	receptor kinase 2 LENGTH=847
A_99_P439122	c4ABD.loc18	4ABD	18	4.4	26	8.55	0			1	Traes_2BS_9420D88C2.1	GO:0005576;GO:0009405	Unknown protein
CUST_734_PI425885773	c4ABD.loc18	4ABD	18	12	25	11.12	0			9	#N/A	#N/A	#N/A
A_99_P205136	c4ABD.loc18	4ABD	18	11	27	11.27	0		-4.01624	8	Traes_4AL_89EAC5E10.1	GO:0008171	caffeoyl-CoA 3-O-methyltransferase LENGTH=232
CUST_1016_PI425860077	c4ABD.loc18	4ABD	18	14	28	10.66	0			2	#N/A	#N/A	#N/A
A_99_P509312	c4ABD.loc18	4ABD	18	15.2	27	9.02	0			2	Traes_1AL_8955C1103.2	NA	Unknown protein
A_99_P237411	c4ABD.loc18	4ABD	18	11	27	8.01	0			2	Traes_5BL_F1E1934A0.1	GO:0006535;GO:0004124	cysteine synthase C1 LENGTH=368
A_99_P382522	c4ABD.loc18	4ABD	18	1	31	5.5	0			7	Traes_5BL_02426CD3F.1	NA	Unknown protein
A_99_P327056	c4ABD.loc18	4ABD	18	12	25	18.53	0			2	#N/A	#N/A	#N/A
A_99_P120449	c4ABD.loc18	4ABD	18	11	25	15.86	0			2	#N/A	#N/A	#N/A
CUST_220_PI425860077	c4ABD.loc18	4ABD	18	8.1	27	5.21	0.001			1	#N/A	#N/A	#N/A
CUST_1237_PI425860077	c4ABD.loc18	4ABD	18	5	26	7.93	0			1	#N/A	#N/A	#N/A
A_99_P081380	c4ABD.loc18	4ABD	18	10	25	3.79	0.007			5	#N/A	#N/A	#N/A
A_99_P253866	c4ABD.loc18	4ABD	18	15.2	30	4.65	0.002			2	Traes_1DL_645A2ECC0.1	GO:0005515	#N/A
A_99_P427377	c4ABD.loc18	4ABD	18	15.8	21	38	0			2	#N/A	#N/A	#N/A
A_99_P495022	c4ABD.loc18	4ABD	18	9	27	3.92	0.002			7	Traes_2BS_DEEA7F991.3	NA	Unknown protein
A_99_P397137	c4ABD.loc18	4ABD	18	14	25	14.54	0			2	Traes_5AL_F31F6E9EA.1	GO:0043531	Disease resistance protein RGA2
A_99_P162152	c4ABD.loc18	4ABD	18	10	30	3.78	0.006			1	Traes_2AL_C2F94CD5F.1	GO:0016620;GO:0004491;GO:0055114;GO:0008152;GO:0016491	Unknown protein
A_99_P562152	c4ABD.loc18	4ABD	18	15.2	27	7.69	0			7	#N/A	#N/A	#N/A
A_99_P256781	S1415_11_4ABD	4ABD	18.2	15.2	25	12.76	0			2	Traes_2DL_47E335BA6.1	GO:0055114;GO:0016491	Unknown protein
CUST_225_PI425885773	S1415_11_4ABD	4ABD	18.2	15.2	23	22.82	0		3.925	2	#N/A	#N/A	#N/A
CUST_82_PI425860077	S1415_11_4ABD	4ABD	18.2	13	32	4.34	0.004			2	#N/A	#N/A	#N/A
A_99_P004116	S1415_11_4ABD	4ABD	18.2	15.2	26	10.49	0			2	Traes_1AL_1A9EB2CBB.1	GO:0005515	#N/A
CUST_1074_PI425860077	S1415_11_4ABD	4ABD	18.2	0	33	3.94	0.009			1	#N/A	#N/A	#N/A
A_99_P114630	S1415_11_4ABD	4ABD	18.2	17	23	18.96	0			2	#N/A	#N/A	Unknown protein
CUST_796_PI425885773	S1415_11_4ABD	4ABD	18.2	1	26	5.6	0		1.77483	2	#N/A	#N/A	#N/A
A_99_P555867	S1415_11_4ABD	4ABD	18.2	15.8	25	13.59	0			2	Traes_1AL_1A9EB2CBB.1	GO:0005515	#N/A
A_99_P466672	S1415_11_4ABD	4ABD	18.2	13	25	17.19	0		-2.06228	2	Traes_5DL_F71758B66.1	GO:0005576	Unknown protein
CUST_225_PI425860077	S1415_11_4ABD	4ABD	18.2	15.2	22	27.79	0			2	#N/A	#N/A	#N/A
A_99_P152617	S1415_11_4ABD	4ABD	18.2	15.2	23	17.77	0			2	#N/A	#N/A	#N/A
A_99_P154277	S1415_11_4ABD	4ABD	18.2	9	32	3.92	0.007			2	Traes_7DL_D07086F38.1	GO:0006468;GO:0016772;GO:0030246;GO:0004674;GO:0004672;GO:0005524	Unknown protein
A_99_P269226	S1415_11_4ABD	4ABD	18.2	4.4	26	8.54	0			1	#N/A	#N/A	#N/A
A_99_P345416	S1415_11_4ABD	4ABD	18.2	1	28	6	0		1.95516	4	Traes_2AL_DD1DA8BD1.2	NA	Ras-related protein Rab-1A
CUST_97_PI425860077	S1415_11_4ABD	4ABD	18.2	14	27	10.07	0			2	#N/A	#N/A	#N/A
CUST_1180_PI425885773	S1415_11_4ABD	4ABD	18.2	3	30	4.12	0.005			8	#N/A	#N/A	#N/A
A_99_P221386	S1415_11_4ABD	4ABD	18.2	15.2	23	18.62	0			2	#N/A	#N/A	#N/A
CUST_83_PI425860077	S1415_11_4ABD	4ABD	18.2	11	33	3.88	0.006			2	#N/A	#N/A	#N/A
A_99_P531167	S1415_11_4ABD	4ABD	18.2	15.2	23	14.88	0			2	Traes_3B_C5198E931.1	NA	Unknown protein
A_99_P228436	S1415_11_4ABD	4ABD	18.2	11	29	3.97	0.001			8	Traes_6DL_B7D3994AF.1	GO:0016773;GO:0004001;GO:0006166	adenosine kinase 1 LENGTH=344
A_99_P223616	S1415_11_4ABD	4ABD	18.2	2	32	4.14	0.006			4	Traes_1AL_00E379EFF.1	GO:0008168;GO:0006656;GO:0000234;GO:0008152	Unknown protein
A_99_P421052	S1415_11_4ABD	4ABD	18.2	11	29	6.19	0			5	Traes_2DS_C7A2C8953.1	NA	Unknown protein
A_99_P393122	S1415_11_4ABD	4ABD	18.2	11	30	5.57	0			2	Traes_1AL_C40703A29.1	GO:0005515	Glutathione S-transferase family protein LENGTH=227
CUST_1241_PI425885773	S1415_11_4ABD	4ABD	18.2	4.4	26	6.79	0			1	#N/A	#N/A	#N/A
A_99_P166324	S1415_11_4ABD	4ABD	18.2	11	26	8.35	0		-1.62067	2	Traes_1AS_06ED54842.4	NA	Unknown protein
A_99_P243391	S1415_11_4ABD	4ABD	18.2	3	29	4.37	0			1	Traes_5BL_7D5EC9052.2	NA	Unknown protein
A_99_P226121	S1415_11_4ABD	4ABD	18.2	9	28	3.46	0.01			2	Traes_2AL_25944DD47.1	NA	Aldo/keto-reductase family protein n=9 Tax=Medicago RepID=G7L1V8_MEDTR
A_99_P267521	S1415_11_4ABD	4ABD	18.2	11	27	5.53	0			4	Traes_2BS_2EDCB210E.1	GO:0003824;GO:0005975;GO:0004553	Unknown protein
A_99_P000011	S1415_11_4ABD	4ABD	18.2	15.2	31	4.35	0.004			5	#N/A	#N/A	#N/A
A_99_P259336	S1415_11_4ABD	4ABD	18.2	14	30	4.62	0.003			2	Traes_5DL_5D6AE05C1.1	GO:0016706;GO:0055114;GO:0016491	Protein SRG1 n=1 Tax=Aegilops tauschii RepID=R7W511_AEGTA
A_99_P013649	S1415_11_4ABD	4ABD	18.2	12	30	4.66	0			6	Traes_1DS_EFDF9CB72.2	NA	Unknown protein
A_99_P045042	S1415_11_4ABD	4ABD	18.2	10	31	5.06	0			9	#N/A	#N/A	#N/A
A_99_P258756	S1415_11_4ABD	4ABD	18.2	10	30	5.06	0			2	#N/A	#N/A	#N/A
CUST_1243_PI425885773	S1415_11_4ABD	4ABD	18.2	4	26	5.33	0			9	#N/A	#N/A	#N/A
A_99_P071535	S1415_11_4ABD	4ABD	18.2	11	29	5.73	0			2	Traes_3AL_989AE5FD3.1	GO:0005515	Unknown protein
A_99_P348506	S1415_11_4ABD	4ABD	18.2	10	25	11.39	0		1.78285	2	Traes_2BS_24273473D.2	NA	Unknown protein
A_99_P147907	S1415_11_4ABD	4ABD	18.2	12	23	9.43	0		-4.38739	2	Traes_3B_078930BD8.2	NA	Unknown protein
A_99_P135145	S1415_11_4ABD	4ABD	18.2	4	29	4.79	0			6	Traes_6DL_237C26703.5	NA	Unknown protein
CUST_1169_PI425885773	S1415_11_4ABD	4ABD	18.2	12	29	5.07	0			2	#N/A	#N/A	#N/A
CUST_1030_PI425885773	S1415_11_4ABD	4ABD	18.2	14	33	3.9	0.009			1	#N/A	#N/A	#N/A
A_99_P494617	S1415_11_4ABD	4ABD	18.2	10	25	7.58	0		5.05221	2	Traes_5DL_78767F75C.1	GO:0016787;GO:0008152	Unknown protein
A_99_P045807	S1415_11_4ABD	4ABD	18.2	1	49	3.07	0.008			6	Traes_7DL_2EB3442BE.1	GO:0016758;GO:0008152	UDP-Glycosyltransferase superfamily protein LENGTH=456
A_99_P247881	S1415_11_4ABD	4ABD	18.2	4.4	26	10.72	0			1	Traes_4AS_41FB87D39.1	GO:0005506;GO:0016705;GO:0055114;GO:0020037;GO:0009055	Unknown protein
A_99_P208911	S1415_11_4ABD	4ABD	18.2	13	27	8.17	0			2	Traes_5DL_46B8A9BD1.1	GO:0006468;GO:0016772;GO:0030247;GO:0004674;GO:0005509;GO:0005515;GO:0004672;GO:0005524	Protein kinase family protein LENGTH=433
A_99_P264061	S1415_11_4ABD	4ABD	18.2	11	23	14.29	0		-3.745	2	Traes_5BL_5A648D29D.1	GO:0006855;GO:0016020;GO:0015297;GO:0055085;GO:0015238	Unknown protein
A_99_P567157	S1415_11_4ABD	4ABD	18.2	0	47	2.91	0			6	Traes_1BL_F0A02AA02.1	NA	Unknown protein
A_99_P292546	S1415_11_4ABD	4ABD	18.2	14	25	12.57	0			6	Traes_4AL_63F62F96F.1	GO:0005515	Unknown protein
A_99_P464492	S1415_11_4ABD	4ABD	18.2	3	28	5.35	0			2	Traes_6AL_D2DD54576.1	GO:0003824;GO:0016491;GO:0055114;GO:0010181	12-oxophytodienoate reductase 2 LENGTH=374
A_99_P038329	S1415_11_4ABD	4ABD	18.2	3	25	7.79	0			9	Traes_5BL_AD734CCEF.1	GO:0016787;GO:0008152	Unknown protein
A_99_P338771	S1415_11_4ABD	4ABD	18.2	15.2	27	8.79	0			2	Traes_4BS_4BC62B7F7.6	NA	Unknown protein
A_99_P361491	S1415_11_4ABD	4ABD	18.2	11	28	6.64	0			6	Traes_5DS_D4C7741DA.1	GO:0003824	Epoxide hydrolase 3
A_99_P358101	S1415_11_4ABD	4ABD	18.2	12	25	10.48	0	5.3899		2	Traes_3DL_E11869E94.2	NA	Unknown protein
A_99_P412487	S1415_11_4ABD	4ABD	18.2	11	32	3.82	0.005			5	Traes_4BS_8A04B545C.1	GO:0006355;GO:0005634;GO:0046983	#N/A
A_99_P175879	S1415_11_4ABD	4ABD	18.2	15.2	24	17.56	0			2	Traes_1BS_51D0630EC.2	NA	Glutathione S-transferase family protein LENGTH=219
A_99_P123890	S1415_11_4ABD	4ABD	18.2	0	31	3.63	0.008			9	Traes_2DL_4F6EACAD3.2	NA	Unknown protein
A_99_P243141	S1415_11_4ABD	4ABD	18.2	10	28	5.22	0			2	Traes_6DL_98DC00BA3.2	NA	Unknown protein
A_99_P253861	S1415_11_4ABD	4ABD	18.2	3	30	3.66	0.003			6	Traes_1BL_A5CC574CF.1	GO:0005515	protein n=1 Tax=Oryza sativa subsp. japonica RepID=C7J7M7_ORYSJ
A_99_P421932	S1415_11_4ABD	4ABD	18.2	4.4	25	9.84	0			1	Traes_4AS_41FB87D39.1	GO:0005506;GO:0016705;GO:0055114;GO:0020037;GO:0009055	allene oxide synthase LENGTH=518
A_99_P464687	S1415_11_4ABD	4ABD	18.2	10	27	5.62	0			2	Traes_5BL_1430C137A.3	NA	Unknown protein
A_99_P057531	S1415_11_4ABD	4ABD	18.2	14	25	9.51	0			7	Traes_1AL_65B4AE424.1	GO:0045454;GO:0015035;GO:0009055	#N/A
A_99_P279836	S1415_11_4ABD	4ABD	18.2	15.2	25	11.3	0			2	Traes_7DL_EBEF5B3FC.1	GO:0003824;GO:0004556;GO:0005975;GO:0005509;GO:0043169	protein n=1 Tax=Oryza sativa subsp. japonica RepID=C7J5G2_ORYSJ
A_99_P412102	S1415_11_4ABD	4ABD	18.2	15.2	22	26.12	0			2	Traes_4AS_36CB7931F.2	NA	Glutathione S-transferase family protein LENGTH=235
A_99_P180525	S1415_11_4ABD	4ABD	18.2	0	35	2.89	0.003			1	Traes_2AL_5820BAF68.2	NA	12-oxophytodienoate reductase 2 LENGTH=374
A_99_P196333	S1415_11_4ABD	4ABD	18.2	11	29	3.84	0.007			5	Traes_7DL_3F4950EC3.10	NA	#N/A
A_99_P115840	S1415_11_4ABD	4ABD	18.2	1	29	4.25	0.004			9	Traes_5DL_34F76846C.1	GO:0004674;GO:0006468;GO:0004672;GO:0005524;GO:0016772	#N/A
A_99_P214331	S1415_11_4ABD	4ABD	18.2	4.4	31	3.99	0.004		1.46275	9	Traes_1AL_4AB2BF02A.1	GO:0005509	#N/A
A_99_P561872	S1415_11_4ABD	4ABD	18.2	14	30	4.93	0.001			1	Traes_7DL_C9F7DA32F.8	NA	Unknown protein
A_99_P237381	S1415_11_4ABD	4ABD	18.2	12	28	7.61	0			2	Traes_5BL_F1E1934A0.1	GO:0006535;GO:0004124	cysteine synthase C1 LENGTH=368
A_99_P493617	S1415_11_4ABD	4ABD	18.2	12	25	10.75	0			1	#N/A	#N/A	Unknown protein
A_99_P120424	S1415_11_4ABD	4ABD	18.2	8.1	30	3.97	0.002			9	#N/A	#N/A	#N/A
A_99_P335751	S1415_11_4ABD	4ABD	18.2	2	29	6.63	0			4	Traes_3AL_F97EA0BF0.2	NA	Plant protein 1589 of unknown function LENGTH=95
A_99_P358866	S1415_11_4ABD	4ABD	18.2	11	32	4.22	0.001			4	Traes_4AL_360D370FF.2	NA	Unknown protein
A_99_P436127	S1415_11_4ABD	4ABD	18.2	9	25	15.97	0			2	Traes_5BS_2C1948675.2	NA	Unknown protein
A_99_P339446	S1415_11_4ABD	4ABD	18.2	17	28	6.72	0			5	Traes_2BL_F4302657F.2	NA	NAC domain protein,
A_99_P193743	S1415_11_4ABD	4ABD	18.2	10	24	8.53	0			2	#N/A	#N/A	#N/A
A_99_P279001	S1415_11_4ABD	4ABD	18.2	9	32	4.27	0.003			8	Traes_5DL_D93D4EE55.1	GO:0003824;GO:0044237;GO:0050662	Unknown protein
A_99_P458487	S1415_11_4ABD	4ABD	18.2	11	28	4.01	0.003			2	Traes_4DS_DA83A5E27.1	GO:0006355;GO:0003677	NAC domain-containing protein 71
A_99_P478932	S1415_11_4ABD	4ABD	18.2	8.1	27	8.6	0			2	Traes_2BL_E858BADD2.1	NA	Bifunctional inhibitor/lipid-transfer protein/seed storage 2S albumin superfamily protein LENGTH=116
A_99_P010899	S1415_11_4ABD	4ABD	18.2	13	22	16.25	0			2	Traes_3DL_E2C3A375E.1	GO:0016887;GO:0016020;GO:0017111;GO:0005524;GO:0000166	Unknown protein
A_99_P477722	S1415_11_4ABD	4ABD	18.2	13	25	9.24	0			7	Traes_6DL_237C26703.5	NA	Quinone oxidoreductase n=6 Tax=Streptomyces RepID=H2K5I2_STRHJ
A_99_P228346	S1415_11_4ABD	4ABD	18.2	9	30	4.01	0.006			8	Traes_6DL_B7D3994AF.1	GO:0016773;GO:0004001;GO:0006166	adenosine kinase 1 LENGTH=344
A_99_P212771	S1415_11_4ABD	4ABD	18.2	9	23	10.79	0			1	#N/A	#N/A	#N/A
A_99_P286486	S1415_11_4ABD	4ABD	18.2	12	25	6.63	0			7	Traes_2AS_04CAF5838.2	NA	NAD(P)-binding Rossmann-fold superfamily protein LENGTH=303
A_99_P236641	S1415_11_4ABD	4ABD	18.2	13	51	3.96	0.003			2	Traes_4BS_D497C4CC9.2	NA	#N/A
A_99_P307351	S1415_11_4ABD	4ABD	18.2	17	23	21.89	0			2	Traes_2BL_2BE05F104.3	NA	YELLOW STRIPE like 7 LENGTH=688
A_99_P309441	S1415_11_4ABD	4ABD	18.2	10	26	5.05	0			7	Traes_6AL_9922D081F.3	NA	Unknown protein
A_99_P072945	S1415_11_4ABD	4ABD	18.2	17	28	3.01	0.01			1	Traes_3B_E6FADD994.1	GO:0016491	#N/A
A_99_P356686	S1415_11_4ABD	4ABD	18.2	12	25	8.91	0			7	Traes_2AL_E59A6FCA8.2	NA	unknown protein; FUNCTIONS IN: molecular_function unknown; INVOLVED IN: biological_process unknown; LOCATED IN: endomembrane system; BEST Arabidopsis thaliana protein match is: unknown protein . LENGTH=569
A_99_P550182	S1415_11_4ABD	4ABD	18.2	11	32	3.55	0.006			2	Traes_5BL_44BE86304.2	NA	protein n=1 Tax=Oryza sativa subsp. japonica RepID=Q0IYD3_ORYSJ

## Sheet: 5A30
eQTL 30h(0-10 cM)
eQTL	marker	chr	pos	ci.low	ci.high	LOD	pval	DEG FC 30	DEG FC 50	cluster	IWGSC	GO	ADHR
A_99_P181816	S1215_4_5A_2	5A_2	0	0	10	3.77	0.008			1	Traes_7DL_630534A5F.1	NA	Rhodanese-like domain-containing protein 17
A_99_P214741	S1215_4_5A_2	5A_2	0	0	9	3.93	0.004			5	Traes_1BL_DAB4F5AC0.1	NA	Unknown protein
A_99_P359656	S1215_4_5A_2	5A_2	0	0	10	3.86	0.008			4	Traes_2DL_93086FACB.1	GO:0003824;GO:0005975;GO:0004553	#N/A
A_99_P257141	S1215_4_5A_2	5A_2	0	0	10	5.17	0			3	Traes_7BL_2BA6E31FC.1	NA	protein n=5 Tax=Oryza RepID=Q6Z9U8_ORYSJ
A_99_P250166	S1215_4_5A_2	5A_2	0	0	10	4.01	0.002			1	#N/A	#N/A	Unknown protein
A_99_P304476	S1215_4_5A_2	5A_2	0	0	9	4.06	0.003			6	Traes_6DL_47E95082A.1	GO:0005488	CLIP-associating protein 1-B
A_99_P401587	S1215_4_5A_2	5A_2	0	0	10	4.95	0			2	Traes_7DL_EE8CB71B9.1	GO:0005515	novel plant snare 11 LENGTH=265
A_99_P413307	S1215_4_5A_2	5A_2	0	0	8	5.07	0			6	Traes_7BS_DB9D64BC5.1	NA	COP1-interacting protein-related LENGTH=1237
A_99_P334846	S1215_4_5A_2	5A_2	0	0	10	3.88	0.005			4	Traes_3B_33F13450D.1	GO:0005515	Pentatricopeptide repeat (PPR-like) superfamily protein LENGTH=665
A_99_P552132	S1215_4_5A_2	5A_2	0	0	7	4.22	0.002			6	#N/A	#N/A	#N/A
A_99_P380612	S1215_4_5A_2	5A_2	0	0	5	5.17	0			3	Traes_3B_216EC5695.1	NA	Unknown protein
A_99_P195428	S1215_4_5A_2	5A_2	0	0	8	4.84	0.001	2.92878		6	Traes_3AL_10E90321E.2	NA	Unknown protein
CUST_382_PI425860077	S1215_4_5A_2	5A_2	0	0	10	4.21	0.005			1	#N/A	#N/A	#N/A
A_99_P342681	S1215_4_5A_2	5A_2	0	0	10	3.62	0.001			2	Traes_5DS_B58E43114.1	GO:0009058	GDP-Man:Man(3)GlcNAc(2)-PP-Dol alpha-1,2-mannosyltransferase
A_99_P355351	S1215_4_5A_2	5A_2	0	0	6	7.81	0			2	Traes_7AL_0555E0B39.2	NA	Xenotropic and polytropic retrovirus receptor 1 homolog
A_99_P359296	S1215_4_5A_2	5A_2	0	0	10	3.8	0.006			6	Traes_3AS_1DEBF1E8B.2	NA	Dof zinc finger protein n=2 Tax=Triticeae RepID=M8C968_AEGTA
A_99_P386067	S1215_4_5A_2	5A_2	0	0	10	3.96	0.004		1.37353	3	Traes_1DL_DA85DA689.1	GO:0005089	Unknown protein
A_99_P300331	S1215_4_5A_2	5A_2	0	0	9	3.99	0.003			3	Traes_4BL_9F2B03853.1	GO:0003824;GO:0008152	AMP-dependent synthetase and ligase family protein LENGTH=549
A_99_P149737	S1215_4_5A_2	5A_2	0	0	10	4.65	0.002		0.933165	2	Traes_4DS_732407927.1	GO:0005215;GO:0006810;GO:0005622	#N/A
A_99_P260616	S1215_4_5A_2	5A_2	0	0	10	4.19	0.004			2	Traes_5DS_503F10289.4	NA	#N/A
A_99_P248851	S1215_4_5A_2	5A_2	0	0	6	4.74	0			1	Traes_3DL_1EBA52CC3.3	NA	beta glucosidase 4 LENGTH=512
A_99_P185849	S1215_4_5A_2	5A_2	0	0	6	7.63	0			1	Traes_3DL_1EBA52CC3.1	GO:0003824;GO:0005975;GO:0004553	beta glucosidase 11 LENGTH=521
A_99_P197460	S1215_4_5A_2	5A_2	0	0	10	3.58	0.009			6	Traes_1DL_51B44016A.1	GO:0043234;GO:0051258;GO:0007017;GO:0003924;GO:0005200;GO:0006184;GO:0005874;GO:0005525	Unknown protein
A_99_P374927	S1215_4_5A_2	5A_2	0	0	10	5.03	0			2	Traes_7DS_FA7B3AADD.1	GO:0016758;GO:0008152	Unknown protein
A_99_P330611	S1215_4_5A_2	5A_2	0	0	8	3.64	0.008		2.80332	6	Traes_7DL_74B449DBA.1	GO:0005506;GO:0016705;GO:0055114;GO:0020037;GO:0009055	Cytochrome P450 superfamily protein LENGTH=513
A_99_P173939	S1215_4_5A_2	5A_2	0	0	6.3	8.01	0			6	Traes_4BS_23B0029CF.1	GO:0016747	Unknown protein
A_99_P256946	S1215_4_5A_2	5A_2	0	0	10	4.3	0.003			6	Traes_1DS_1A28F75E1.2	NA	Inorganic pyrophosphatase
A_99_P365376	S1215_4_5A_2	5A_2	0	0	8	6.48	0		-0.987284	6	Traes_1AL_C8A2D7C80.1	NA	#N/A
A_99_P321241	S1215_4_5A_2	5A_2	0	0	10	3.87	0.006		-1.05442	6	Traes_4DL_000F5B03C.7	NA	Unknown protein
A_99_P432802	S1215_4_5A_2	5A_2	0	0	10	3.7	0.01			5	Traes_7DL_E50399EE1.1	NA	Unknown protein
A_99_P198406	S1215_4_5A_2	5A_2	0	0	6.3	7.02	0			6	Traes_3B_E7624B49D.1	GO:0008168;GO:0046983;GO:0008171	O-methyltransferase 1 LENGTH=363
A_99_P379402	S1215_4_5A_2	5A_2	0	0	6.3	5.17	0			6	Traes_5DL_7FB62833B.11	NA	Guanylate-binding family protein LENGTH=602
A_99_P201421	S1215_4_5A_2	5A_2	0	0	10	4.91	0			2	Traes_2AL_0A38A0EFC.1	GO:0042626;GO:0016021;GO:0006810;GO:0017111;GO:0000166;GO:0016887;GO:0055085;GO:0005524	ABC transporter C family member 1
A_99_P559212	S1215_4_5A_2	5A_2	0	0	10	3.88	0.005			2	Traes_3B_7847C435E.1	GO:0003824;GO:0005975;GO:0004553	#N/A
A_99_P304826	S1215_4_5A_2	5A_2	0	0	6.3	4.7	0.002			5	Traes_3B_AE95B30FF.1	NA	Unknown protein
A_99_P284466	S1215_4_5A_2	5A_2	0	0	10	3.76	0.01			6	#N/A	#N/A	#N/A
A_99_P322721	S1215_4_5A_2	5A_2	0	0	6	3.95	0.003			2	Traes_1BL_725F481D9.1	NA	Unknown protein
A_99_P213731	S1215_4_5A_2	5A_2	0	0	10	4.22	0			3	Traes_5BL_696231E79.1	NA	Unknown protein
A_99_P215336	S1215_4_5A_2	5A_2	0	0	10	5.43	0			5	Traes_5BL_E220C7864.3	NA	Ras-related protein Rab-25
A_99_P255516	S1215_4_5A_2	5A_2	0	0	7	4.69	0.001			2	Traes_5BL_E387CFB8A.1	GO:0008168	S-adenosyl-L-methionine-dependent methyltransferases superfamily protein LENGTH=616
A_99_P239406	S1215_4_5A_2	5A_2	0	0	10	4.28	0.003			3	Traes_5BS_017F8702A.1	GO:0003824;GO:0006096;GO:0004332	Unknown protein
A_99_P365186	S1215_4_5A_2	5A_2	0	0	9	4.17	0.003			5	Traes_6DL_9F29527A0.3	NA	#N/A
A_99_P286696	S1215_4_5A_2	5A_2	0	0	10	4.46	0.001			3	Traes_4BL_9A65F7C8B.1	GO:0003735;GO:0005840;GO:0006412	50S ribosomal protein L11, chloroplastic
A_99_P471682	S1215_4_5A_2	5A_2	0	0	7	5.07	0			6	Traes_3AS_DC9473244.2	NA	Protein kinase superfamily protein LENGTH=492
A_99_P236106	S1215_4_5A_2	5A_2	0	0	7	5.81	0			6	#N/A	#N/A	Unknown protein
A_99_P474467	S1215_4_5A_2	5A_2	0	0	8	6.11	0			5	Traes_3B_CBED71C45.2	NA	Unknown protein
A_99_P472452	S1215_4_5A_2	5A_2	0	0	7	4.89	0			2	Traes_6BS_4C1256D0E.1	GO:0016772;GO:0006468;GO:0005524;GO:0004672	Protein kinase superfamily protein LENGTH=414
A_99_P269266	S1215_4_5A_2	5A_2	0	0	6	3.84	0.008			6	Traes_7DS_0FFF2FB02.5	NA	Unknown protein
A_99_P537227	S1215_4_5A_2	5A_2	0	0	5	9.01	0			1	Traes_2BL_2C28188FF.1	GO:0019901;GO:0000079	Unknown protein
A_99_P213261	S1215_4_5A_2	5A_2	0	0	10	4.08	0.003			1	Traes_3B_EE9156FFA.3	NA	Unknown protein
A_99_P008311	S1215_4_5A_2	5A_2	0	0	10	4.29	0.002			3	#N/A	#N/A	Unknown protein
A_99_P219466	S1215_4_5A_2	5A_2	0	0	9	4.53	0.002			3	Traes_7AS_2917DB320.1	NA	nudix hydrolase homolog 21 LENGTH=198
A_99_P356456	S1215_4_5A_2	5A_2	0	0	10	3.47	0.008			5	Traes_5BL_57FD3AD51.1	NA	Unknown protein
A_99_P287506	S1215_4_5A_2	5A_2	0	0	5	5.57	0			1	Traes_5AS_BD6564FC7.1	GO:0005737;GO:0016415;GO:0009107;GO:0006464;GO:0003824	Expressed protein n=4 Tax=Oryza sativa RepID=Q10FB7_ORYSJ
A_99_P273406	S1215_4_5A_2	5A_2	0	0	6.3	5.01	0			5	Traes_5BL_46DAD7F2E.1	GO:0006810	Unknown protein
A_99_P116200	S1215_4_5A_2	5A_2	0	0	10	3.72	0.005		-7.13695	4	Traes_5BL_EB3A45005.1	GO:0005515	Unknown protein
A_99_P262816	S1215_4_5A_2	5A_2	0	0	9	4.89	0.001	-1.10177		1	Traes_4DL_5228A58E3.1	NA	Dormancy/auxin associated family protein LENGTH=140
A_99_P454472	S1215_4_5A_2	5A_2	0	0	5	6.49	0			5	#N/A	#N/A	alpha/beta-Hydrolases superfamily protein LENGTH=314
A_99_P456582	S1215_4_5A_2	5A_2	0	0	10	3.55	0.008			6	Traes_5DL_7B261BB16.1	GO:0004568;GO:0006032;GO:0005975;GO:0016998	Chitinase family protein LENGTH=321
A_99_P443097	S1215_4_5A_2	5A_2	0	0	6.3	5.41	0			6	Traes_3B_E7624B49D.1	GO:0008168;GO:0046983;GO:0008171	O-methyltransferase 1 LENGTH=363
A_99_P216461	S1215_4_5A_2	5A_2	0	0	9	5.88	0			3	#N/A	#N/A	#N/A
A_99_P355896	S1215_4_5A_2	5A_2	0	0	7	6.06	0			5	#N/A	#N/A	#N/A
A_99_P245576	S1215_4_5A_2	5A_2	0	0	10	3.86	0.001			2	Traes_3B_0A27A32B2.1	GO:0016021;GO:0005783	Unknown protein
A_99_P203311	S1215_4_5A_2	5A_2	0	0	10	4.26	0.002			3	#N/A	#N/A	#N/A
A_99_P032519	S1215_4_5A_2	5A_2	0	0	6	4.76	0.001			1	#N/A	#N/A	Unknown protein
CUST_390_PI425860077	S1215_4_5A_2	5A_2	0	0	10	4.57	0			1	#N/A	#N/A	#N/A
A_99_P000011	S1215_4_5A_2	5A_2	0	0	10	4.63	0			1	#N/A	#N/A	#N/A
A_99_P376577	S1215_4_5A_2	5A_2	0	0	10	3.65	0.01		1.6165	2	#N/A	#N/A	Unknown protein
A_99_P409797	S1215_4_5A_2	5A_2	0	0	10	3.88	0.003			5	Traes_4BL_1FEA56C341.1	GO:0008565;GO:0016192;GO:0006886;GO:0030131;GO:0030117;GO:0005488;GO:0015031	AP-1 complex subunit beta-1
A_99_P360856	S1215_4_5A_2	5A_2	0	0	10	4.67	0.002			3	Traes_3B_3C2B2DDC4.2	NA	#N/A
A_99_P449817	S1215_4_5A_2	5A_2	0	0	10	3.38	0.007		-0.934887	2	Traes_5BL_9DCE48BD2.1	GO:0030173;GO:0006486;GO:0008373	Alpha-2,8-sialyltransferase 8B
A_99_P222061	S1215_4_5A_2	5A_2	0	0	5	6.1	0			6	Traes_2AL_4F7FDE075.3	NA	Nucleotide/sugar transporter family protein LENGTH=342
A_99_P437897	S1215_4_5A_2	5A_2	0	0	7	6.31	0			2	Traes_6AL_6378F9D26.1	NA	P-loop containing nucleoside triphosphate hydrolases superfamily protein LENGTH=717
A_99_P135570	S1215_4_5A_2	5A_2	0	0	10	4.58	0			3	Traes_5DS_B9BFD5BEC.1	GO:0005506;GO:0016705;GO:0055114;GO:0020037;GO:0009055	Unknown protein
A_99_P495197	S1215_4_5A_2	5A_2	0	0	6.3	4.16	0			7	#N/A	#N/A	#N/A
A_99_P013014	S1215_4_5A_2	5A_2	0	0	8	4.14	0.002			6	Traes_4AS_894752B6A.2	NA	#N/A
A_99_P419162	S1215_4_5A_2	5A_2	0	0	6	4.86	0			4	Traes_2AL_7B60C1980.1	GO:0003824;GO:0005975;GO:0004553	Glucan endo-1,3-beta-glucosidase 14
A_99_P326441	S1215_4_5A_2	5A_2	0	0	10	4.2	0			6	Traes_7DS_653707558.1	GO:0016020;GO:0008378;GO:0006486	Unknown protein
A_99_P160127	S1215_4_5A_2	5A_2	0	0	10	3.55	0.009			6	Traes_7AL_DD1C051D3.1	GO:0016020;GO:0015018	Nucleotide-diphospho-sugar transferases superfamily protein LENGTH=492
A_99_P004831	S1215_4_5A_2	5A_2	0	0	9	4.48	0.003		-2.6358	3	Traes_5AS_78CA97493.6	NA	histone deacetylase 14 LENGTH=423
A_99_P374667	S1215_4_5A_2	5A_2	0	0	10	4.31	0.002			2	Traes_3DL_73276D402.2	NA	protein n=2 Tax=Oryza sativa RepID=Q0IR05_ORYSJ
A_99_P150462	S1215_4_5A_2	5A_2	0	0	10	4.49	0			2	#N/A	#N/A	Unknown protein
A_99_P314271	S1215_4_5A_2	5A_2	0	0	6	5.65	0			5	#N/A	#N/A	#N/A
A_99_P216026	S1215_4_5A_2	5A_2	0	0	6	9.27	0			1	#N/A	#N/A	#N/A
A_99_P104370	S1215_4_5A_2	5A_2	0	0	10	5.19	0			1	Traes_4AS_C26858DB5.1	GO:0016772;GO:0006468;GO:0004674;GO:0005524;GO:0004672	Unknown protein
A_99_P333351	S1215_4_5A_2	5A_2	0	0	9	4.33	0.001			6	Traes_6AL_25CC0FB5A.2	NA	unknown protein; Has 194 Blast hits to 189 proteins in 23 species: Archae - 0; Bacteria - 0; Metazoa - 0; Fungi - 0; Plants - 184; Viruses - 0; Other Eukaryotes - 10 (source: NCBI BLink). LENGTH=328
A_99_P432552	S1215_4_5A_2	5A_2	0	0	6.3	5.86	0			1	Traes_4BL_8FB8775C8.1	NA	Unknown protein
A_99_P215256	S1215_4_5A_2	5A_2	0	0	10	4.99	0			2	Traes_5BL_E220C7864.3	NA	Ras-related protein Rab-25
A_99_P314276	S1215_4_5A_2	5A_2	0	0	6	9.79	0			5	Traes_7DL_3DE1FF8FD.1	GO:0004674;GO:0006468;GO:0016772;GO:0005524;GO:0004672	Unknown protein
A_99_P320871	S1215_4_5A_2	5A_2	0	0	10	4.95	0			5	Traes_4DL_B41850933.1	GO:0016310;GO:0005524;GO:0016772	Unknown protein
A_99_P200061	S1215_4_5A_2	5A_2	0	0	10	2.27	0.001			7	Traes_2BS_928B08FD2.2	NA	cAMP-regulated phosphoprotein 19-related protein LENGTH=102
A_99_P283711	S1215_4_5A_2	5A_2	0	0	9	4.15	0.002		-5.00369	5	Traes_5DS_A482D4324.2	NA	Unknown protein
A_99_P404687	S1215_4_5A_2	5A_2	0	0	8	6.23	0			5	Traes_2DS_2F6B53DD4.1	GO:0005215;GO:0016020;GO:0006810	Unknown protein
A_99_P213821	S1215_4_5A_2	5A_2	0	0	6	8.55	0			3	Traes_3B_5B3C168B5.3	NA	Ethanolamine-phosphate cytidylyltransferase
A_99_P051716	S1215_4_5A_2	5A_2	0	0	9	5.58	0		-2.5543	2	Traes_4BL_547B966D2.2	NA	#N/A
A_99_P052026	S1215_4_5A_2	5A_2	0	0	9	4.96	0			6	#N/A	#N/A	#N/A
A_99_P341956	S1215_4_5A_2	5A_2	0	0	9	4.8	0.001			3	Traes_6DL_B0C13F955.1	NA	#N/A
A_99_P216521	S1215_4_5A_2	5A_2	0	0	6.3	5.85	0			3	Traes_7DL_2DE9D2B041.2	NA	ferredoxin 1 LENGTH=148
A_99_P332951	S1215_4_5A_2	5A_2	0	0	7	4.79	0.001		-1.79007	6	Traes_2DL_24888A074.1	GO:0006886;GO:0006888;GO:0030127;GO:0008270	#N/A
A_99_P248846	S1215_4_5A_2	5A_2	0	0	9	4.06	0.002			1	Traes_3B_80B2632B4.2	NA	beta glucosidase 11 LENGTH=521
A_99_P271096	S1215_4_5A_2	5A_2	0	0	6.3	5.93	0			2	Traes_7BL_313367AC4.1	NA	protein n=4 Tax=Oryza RepID=Q69X98_ORYSJ
A_99_P256126	S1215_4_5A_2	5A_2	0	0	10	3.73	0.008			2	#N/A	#N/A	#N/A
A_99_P274296	S1215_4_5A_2	5A_2	0	0	9	3.91	0.003			2	Traes_1BL_7FA80EF00.2	NA	mitogen-activated protein kinase 16 LENGTH=567
A_99_P213481	S1215_4_5A_2	5A_2	0	0	10	5.17	0			1	Traes_3B_EE9156FFA.3	NA	Unknown protein
A_99_P012119	S1215_4_5A_2	5A_2	0	0	10	5.17	0			1	Traes_5BL_4D65B66E2.1	GO:0003700;GO:0006355;GO:0003677	#N/A
A_99_P001196	S1215_4_5A_2	5A_2	0	0	6.3	6.24	0			3	Traes_7DS_51D42FCC4.2	NA	Serine--glyoxylate aminotransferase
A_99_P354751	S1215_4_5A_2	5A_2	0	0	7	5.09	0			6	Traes_7BS_5C5DB7FC5.1	GO:0016020;GO:0008378;GO:0006486	Galactosyltransferase family protein LENGTH=619
A_99_P160307	S1215_4_5A_2	5A_2	0	0	10	4.71	0.001			5	Traes_6DS_78871A7EA.2	NA	#N/A
A_99_P254896	S1215_4_5A_2	5A_2	0	0	10	4.48	0.001	-1.18719		6	Traes_2AS_6F23A3584.1	GO:0005515	Unknown protein
A_99_P360676	S1215_4_5A_2	5A_2	0	0	10	4.25	0.004			6	#N/A	#N/A	#N/A
A_99_P486942	S1215_4_5A_2	5A_2	0	0	10	3.23	0.006			7	Traes_5BS_83CDABBCF.2	NA	#N/A
A_99_P305081	S1215_4_5A_2	5A_2	0	0	6.3	5.28	0			6	Traes_2DL_23CAC2FBE.2	NA	Exocyst complex component SEC5 LENGTH=1090
A_99_P336981	S1215_4_5A_2	5A_2	0	0	10	4.07	0.001	0.949372		7	Traes_1DL_913BDF4D5.1	GO:0003723	Unknown protein
A_99_P215881	S1215_4_5A_2	5A_2	0	0	10	5.62	0		-2.50334	1	Traes_4BS_2B95BC31D.3	NA	Unknown protein
A_99_P456892	S1215_4_5A_2	5A_2	0	0	6	6.26	0	-2.16665		1	#N/A	#N/A	Unknown protein
A_99_P216096	S1215_4_5A_2	5A_2	0	0	10	3.45	0.001			1	Traes_6BL_7CBA6413B.1	GO:0016706;GO:0055114;GO:0016491	1-aminocyclopropane-1-carboxylate oxidase 1
A_99_P053682	S1215_4_5A_2	5A_2	0	0	8	5.47	0	-5.10213		2	#N/A	#N/A	#N/A
A_99_P526547	S1215_4_5A_2	5A_2	0	0	10	3.58	0.007			2	Traes_6AS_39EE7AF68.8	NA	#N/A
A_99_P408167	S1215_4_5A_2	5A_2	0	0	10	4.19	0			6	Traes_2BS_5EE1EB5E7.1	GO:0005515	Unknown protein
A_99_P057266	S1215_4_5A_2	5A_2	0	0	7	5.14	0			6	#N/A	#N/A	#N/A
A_99_P281866	S1215_4_5A_2	5A_2	0	0	10	3.91	0.006		-1.15583	2	Traes_3DL_EEDF7A283.1	NA	Unknown protein
A_99_P267096	S1215_4_5A_2	5A_2	0	0	10	5.47	0			7	Traes_6AS_967762C53.1	GO:0016117;GO:0016705	Unknown protein
A_99_P262596	S1215_4_5A_2	5A_2	0	0	6	4.49	0.003			3	Traes_4AS_E2E0BF011.2	NA	Protein kinase superfamily protein LENGTH=1067
A_99_P073560	S1215_4_5A_2	5A_2	0	0	10	4.98	0.002			5	Traes_2BS_FA2CF1A0A.1	NA	Unknown protein
A_99_P525742	S1215_4_5A_2	5A_2	0	0	9	4.93	0.001			1	Traes_3B_D7D21F9F8.1	NA	Polyadenylate-binding protein-interacting protein n=1 Tax=Medicago truncatula RepID=G7K7B0_MEDTR
A_99_P221066	S1215_4_5A_2	5A_2	0	0	9	4.19	0.004			6	Traes_3B_6AF2507DB.3	NA	Unknown protein
A_99_P329826	S1215_4_5A_2	5A_2	0	0	10	5.72	0			3	Traes_7BS_8041DA637.1	NA	Unknown protein
A_99_P374347	S1215_4_5A_2	5A_2	0	0	9	3.78	0.008			3	#N/A	#N/A	#N/A
A_99_P223656	S1215_4_5A_2	5A_2	0	0	10	4.16	0.006			2	Traes_6AS_FAFAAFD12.2	NA	#N/A
A_99_P250151	S1215_4_5A_2	5A_2	0	0	10	4.83	0.001			1	Traes_3B_D7D21F9F8.1	NA	Unknown protein
A_99_P318066	S1215_4_5A_2	5A_2	0	0	8	4.32	0.002			6	Traes_4BS_973D1B453.2	NA	#N/A
A_99_P537577	S1215_4_5A_2	5A_2	0	0	10	3.52	0.01		1.59296	2	Traes_1BL_0D8FFB3C2.1	GO:0005576;GO:0004867	protein n=2 Tax=Oryza sativa RepID=Q9LGB3_ORYSJ
A_99_P306176	S1215_4_5A_2	5A_2	0	0	7	3.85	0.007			6	Traes_6DL_F96912A2F.1	NA	#N/A
A_99_P338991	S1215_4_5A_2	5A_2	0	0	6	4.95	0.001			5	Traes_3B_91715BB56.2	NA	Vesicular glutamate transporter 1
A_99_P034209	S1215_4_5A_2	5A_2	0	0	8	6.18	0			7	Traes_6AS_967762C53.1	GO:0016117;GO:0016705	Unknown protein
A_99_P245506	S1215_4_5A_2	5A_2	0	0	8	4.08	0.005		1.22382	6	#N/A	#N/A	#N/A
A_99_P297381	S1215_4_5A_2	5A_2	0	0	9	5	0.001			5	Traes_5DL_046E2DC87.1	NA	Unknown protein
A_99_P318776	S1215_4_5A_2	5A_2	0	0	8	5.79	0.001			5	Traes_3DS_83BC04951.3	NA	Unknown protein
A_99_P428462	S1215_4_5A_2	5A_2	0	0	10	4.33	0.003			5	Traes_7AL_3F7F0AA7B.1	GO:0016020;GO:0008378;GO:0006486	Galactosyltransferase family protein LENGTH=407
A_99_P382232	S1215_4_5A_2	5A_2	0	0	10	5.83	0			1	#N/A	#N/A	nine-cis-epoxycarotenoid dioxygenase 4 LENGTH=595
A_99_P373852	S1215_4_5A_2	5A_2	0	0	9	4.69	0.002			6	Traes_4BL_519DFB621.1	NA	Unknown protein
A_99_P451902	S1215_4_5A_2	5A_2	0	0	10	5.3	0			2	Traes_3AL_A8AF980F3.1	GO:0003682;GO:0003677	Unknown protein
A_99_P478017	S1215_4_5A_2	5A_2	0	0	10	4.46	0	0.879323		4	Traes_4DL_28A7E8B08.2	NA	50S ribosomal protein L18
A_99_P549637	S1215_4_5A_2	5A_2	0	0	9	4.79	0	6.44506		5	Traes_7BL_357D2CB7B.9	NA	#N/A
A_99_P272001	S1215_4_5A_2	5A_2	0	0	6	4.33	0.003			2	Traes_5BL_44518E3DE.2	NA	Protein kinase superfamily protein LENGTH=670
A_99_P170579	S1215_4_5A_2	5A_2	0	0	6	4.63	0			6	Traes_3DS_28B6C99A4.1	GO:0005737;GO:0016192;GO:0006886;GO:0005198;GO:0030117;GO:0005488;GO:0030126	Unknown protein
A_99_P250176	S1215_4_5A_2	5A_2	0	0	8	4.06	0.004			3	#N/A	#N/A	#N/A
A_99_P061573	S1215_4_5A_2	5A_2	0	0	6	3.49	0.007			2	Traes_5DL_3CD4039DA.5	NA	E3 ubiquitin-protein ligase listerin
A_99_P061508	S1215_4_5A_2	5A_2	0	0	9	4.39	0.003			6	Traes_1DL_264DFD316.1	NA	Protein of unknown function (DUF288) LENGTH=771
A_99_P223796	S1215_4_5A_2	5A_2	0	0	6	5.62	0			5	Traes_6AS_FAFAAFD12.2	NA	UPI00027F2EC4 related cluster n=4 Tax=unknown RepID=UPI00027F2EC4
A_99_P017889	S1215_4_5A_2	5A_2	0	0	10	3.91	0.01			2	Traes_4BL_4628B00BD.1	NA	Unknown protein
A_99_P296156	S1215_4_5A_2	5A_2	0	0	8	5.18	0.001			6	Traes_6AL_E61A20715.7	NA	Unknown protein
A_99_P005176	S1215_4_5A_2	5A_2	0	0	4	3.67	0.001			2	#N/A	#N/A	Unknown protein
A_99_P276076	S1215_4_5A_2	5A_2	0	0	6	3.96	0.005			6	Traes_7AS_6E3A5291C.2	NA	Protein TSSC1
A_99_P307361	S1215_4_5A_2	5A_2	0	0	9	4.66	0.002			5	#N/A	#N/A	#N/A
A_99_P337551	S1215_4_5A_2	5A_2	0	0	9	4.98	0			3	Traes_2DS_3C41744A7.1	NA	Unknown protein
A_99_P421147	S1215_4_5A_2	5A_2	0	0	5	6.07	0			2	Traes_2BL_4EA417A3A.1	GO:0016020	prohibitin 3 LENGTH=277
A_99_P303776	S1215_4_5A_2	5A_2	0	0	8	3.68	0.01			5	Traes_3AL_E2B0719C4.2	NA	#N/A
A_99_P143143	S1215_4_5A_2	5A_2	0	0	10	3.85	0.006			5	#N/A	#N/A	Unknown protein
A_99_P084790	S1215_4_5A_2	5A_2	0	0	4	4.52	0			6	Traes_3B_AF9652EBB.2	NA	Unknown protein
A_99_P303296	S1215_4_5A_2	5A_2	0	0	6	8.62	0			6	Traes_2AS_F6E2D9915.1	GO:0005795;GO:0008378	#N/A
A_99_P522282	S1215_4_5A_2	5A_2	0	0	5	4.06	0.003			5	Traes_3DL_1118D4779.2	NA	ADP-ribosylation factor 1 LENGTH=181
A_99_P374692	S1215_4_5A_2	5A_2	0	0	10	4.99	0			4	Traes_4DL_E1D5796D0.3	NA	Unknown protein
A_99_P269271	S1215_4_5A_2	5A_2	0	0	6.3	6.06	0			6	#N/A	#N/A	#N/A
A_99_P232566	S1215_4_5A_2	5A_2	0	0	5	6.18	0			6	Traes_3B_8BB0A0443.1	GO:0006355;GO:0003677	NAC domain protein,
A_99_P170789	S1215_4_5A_2	5A_2	0	0	5	6.41	0			6	Traes_1DL_AF3E75B32.1	NA	Unknown protein
A_99_P254441	S1215_4_5A_2	5A_2	0	0	4	10.38	0			2	Traes_5AL_C51215890.1	GO:0016021	Unknown protein
A_99_P272726	S1215_4_5A_2	5A_2	0	0	5	3.74	0.009			2	#N/A	#N/A	#N/A
A_99_P541627	S1215_4_5A_2	5A_2	0	0	6	8.33	0			6	#N/A	#N/A	#N/A
A_99_P232246	S1215_4_5A_2	5A_2	0	0	10	4.08	0.005			6	Traes_5AL_B507D4790.1	GO:0050662;GO:0006012;GO:0003978;GO:0044237;GO:0003824	polyubiquitin 3 LENGTH=306
A_99_P202491	S1215_4_5A_2	5A_2	0	0	5	6.33	0			6	Traes_1DL_51B44016A.1	GO:0043234;GO:0051258;GO:0007017;GO:0003924;GO:0005200;GO:0006184;GO:0005874;GO:0005525	UPI00027403E2 related cluster n=1 Tax=unknown RepID=UPI00027403E2
A_99_P407867	S1215_4_5A_2	5A_2	0	0	10	4.79	0.001			2	Traes_7AL_46EA905C1.1	GO:0003676;GO:0000166	Polyadenylate-binding protein 1
A_99_P343986	S1215_4_5A_2	5A_2	0	0	10	3.83	0.008			3	Traes_6AL_070546684.2	NA	Uncharacterised conserved protein (UCP012943) LENGTH=359
A_99_P423507	S1215_4_5A_2	5A_2	0	0	4	4.57	0			2	Traes_4AL_708E7D22B.1	NA	HR-like lesion-inducing protein-related LENGTH=158
A_99_P441937	S1215_4_5A_2	5A_2	0	0	10	4.8	0.001			3	Traes_1DL_8E3221B60.1	GO:0016773;GO:0004747;GO:0006014	pfkB-like carbohydrate kinase family protein LENGTH=471
A_99_P056881	S1215_4_5A_2	5A_2	0	0	10	4.19	0.002			6	Traes_2BL_09BC0104D.1	GO:0052716;GO:0048046;GO:0046274;GO:0005507;GO:0055114;GO:0016491	Unknown protein
A_99_P488227	S1215_4_5A_2	5A_2	0	0	10	4.71	0.001			1	#N/A	#N/A	Unknown protein
A_99_P459982	S1215_4_5A_2	5A_2	0	0	10	6.44	0			2	#N/A	#N/A	Unknown protein
A_99_P278621	S1215_4_5A_2	5A_2	0	0	10	4.77	0			2	Traes_6AS_C06FBD883.1	NA	Protein canopy-1
A_99_P234716	S1215_4_5A_2	5A_2	0	0	8	5.11	0.001			1	Traes_1BL_C9DE3E14F.1	GO:0046872;GO:0030001	Unknown protein
A_99_P267216	S1215_4_5A_2	5A_2	0	0	9	5.67	0			6	Traes_7DS_EE936B910.1	GO:0005488	ARM repeat superfamily protein LENGTH=346
A_99_P421827	S1215_4_5A_2	5A_2	0	0	10	3.86	0.005			6	Traes_4AS_C839DCF3A.2	NA	Unknown protein
A_99_P249226	S1215_4_5A_2	5A_2	0	0	8	4.73	0.001			6	Traes_3AL_69C3C3A87.2	NA	Exostosin family protein LENGTH=412
A_99_P470927	S1215_4_5A_2	5A_2	0	0	6	7.12	0			5	Traes_3DL_1873B5327.1	NA	Unknown protein
A_99_P423232	c5A_2.loc1	5A_2	1	0	10	5.34	0			6	Traes_1BL_9B33F3839.4	NA	UPI0002ADA492 related cluster n=1 Tax=unknown RepID=UPI0002ADA492
A_99_P342561	c5A_2.loc1	5A_2	1	0	10	3.49	0.006		1.03817	2	Traes_5AS_C28641518.1	GO:0003951;GO:0007205;GO:0035556;GO:0004143;GO:0008152	diacylglycerol kinase 2 LENGTH=712
A_99_P266341	c5A_2.loc1	5A_2	1	0	10	3.48	0.01			5	Traes_2DL_7399173C7.3	NA	#N/A
A_99_P036054	c5A_2.loc1	5A_2	1	0	10	4.33	0.003			6	Traes_3AL_290C7A204.2	NA	Mitogen-activated protein kinase 10
A_99_P012999	c5A_2.loc1	5A_2	1	0	10	3.92	0.008			6	Traes_2BS_AA6D8150A.1	GO:0043234;GO:0051258;GO:0007017;GO:0003924;GO:0005200;GO:0006184;GO:0005874;GO:0005525	tubulin alpha-4 chain LENGTH=450
A_99_P035509	c5A_2.loc1	5A_2	1	0	8	7.8	0			6	Traes_5DL_BFB1E5328.2	NA	Unknown protein
A_99_P131880	c5A_2.loc1	5A_2	1	0	8	7.51	0			3	Traes_3B_C101B5A73.2	NA	Pentatricopeptide repeat-containing protein
A_99_P328251	c5A_2.loc1	5A_2	1	0	10	3.68	0.005			4	Traes_5BL_7FCBE0786.1	NA	unknown protein; Has 35333 Blast hits to 34131 proteins in 2444 species: Archae - 798; Bacteria - 22429; Metazoa - 974; Fungi - 991; Plants - 531; Viruses - 0; Other Eukaryotes - 9610 (source: NCBI BLink). LENGTH=100
A_99_P215766	c5A_2.loc1	5A_2	1	0	10	5.82	0			3	Traes_6DL_F3C21B634.1	GO:0016706;GO:0055114;GO:0016491	Unknown protein
A_99_P406827	c5A_2.loc1	5A_2	1	0	9	7.26	0			2	Traes_4DS_A4C6E51AC.1	GO:0016866;GO:0030244	#N/A
A_99_P244206	c5A_2.loc1	5A_2	1	0	10	5.4	0.001			4	Traes_1AL_94E56D120.1	NA	#N/A
A_99_P223636	c5A_2.loc1	5A_2	1	0	8	7.13	0			1	Traes_3B_321F60236.1	NA	Unknown protein
A_99_P548267	c5A_2.loc1	5A_2	1	0	7	9.56	0		-0.964918	6	#N/A	#N/A	#N/A
A_99_P367627	c5A_2.loc1	5A_2	1	0	10	5.32	0			4	Traes_7DS_BDA64D2D2.8	NA	Unknown protein
A_99_P242811	c5A_2.loc1	5A_2	1	0	10	6.61	0			6	Traes_4BS_63AC9CE16.5	NA	Unknown protein
A_99_P488347	c5A_2.loc1	5A_2	1	0	9	7.63	0			2	Traes_3B_F60ED2293.1	NA	Unknown protein
A_99_P298801	c5A_2.loc1	5A_2	1	0	9	6.73	0			3	Traes_1AS_D0075B3DA.1	GO:0008137;GO:0016651;GO:0055114	NAD(P)H-quinone oxidoreductase subunit J
A_99_P001586	c5A_2.loc1	5A_2	1	0	10	3.55	0.01			6	Traes_6DL_EA0AE4F241.1	GO:0016021	Transmembrane 9 superfamily member 2
A_99_P342841	c5A_2.loc1	5A_2	1	0	6	11.17	0			3	#N/A	#N/A	Unknown protein
A_99_P284746	c5A_2.loc1	5A_2	1	0	10	6.69	0			3	Traes_7DL_CBB030248.2	NA	stress enhanced protein 1 LENGTH=146
A_99_P066850	c5A_2.loc1	5A_2	1	0	9	6.43	0			5	Traes_1DL_D9F5A051C.1	NA	TRICHOME BIREFRINGENCE-LIKE 7 LENGTH=445
A_99_P247471	c5A_2.loc1	5A_2	1	0	10	5.24	0			6	Traes_4AL_0391CAB22.1	GO:0003824;GO:0005975;GO:0004553	Endoglucanase 10
A_99_P134770	c5A_2.loc1	5A_2	1	0	10	4.1	0.001			2	Traes_6AL_E45537AFB.2	NA	Unknown protein
A_99_P415962	c5A_2.loc1	5A_2	1	0	10	4.67	0.001			6	#N/A	#N/A	#N/A
A_99_P430447	c5A_2.loc1	5A_2	1	0	6	8.95	0			3	Traes_4AL_199EE1839.2	NA	Unknown protein
A_99_P442837	c5A_2.loc1	5A_2	1	0	10	4.49	0.003			2	Traes_1DS_FD8511876.3	NA	Glutathione S-transferase family protein LENGTH=219
CUST_975_PI425860077	c5A_2.loc1	5A_2	1	0	10	4.76	0.003			1	#N/A	#N/A	#N/A
A_99_P230911	c5A_2.loc1	5A_2	1	0	10	5.66	0.001			3	Traes_7BS_3C649CF2D.1	NA	proton gradient regulation 5 LENGTH=133
A_99_P225506	c5A_2.loc1	5A_2	1	0	10	4.28	0.001			1	Traes_2DS_2CCCA54C1.1	GO:0020037;GO:0004601;GO:0055114;GO:0006979	Peroxidase superfamily protein LENGTH=346
A_99_P258611	c5A_2.loc1	5A_2	1	0	7	8.43	0			6	Traes_4AL_B6D3C0C78.1	NA	Unknown protein
A_99_P292731	c5A_2.loc1	5A_2	1	0	10	4.48	0.001			5	Traes_3B_A4134C5CB.1	NA	Unknown protein
A_99_P246016	c5A_2.loc1	5A_2	1	0	10	5.3	0			1	Traes_4BL_8FB8775C8.1	NA	Late embryogenesis abundant protein, group 3
A_99_P485292	c5A_2.loc1	5A_2	1	0	10	6.03	0			3	Traes_1DS_6986ED5F8.1	GO:0015969;GO:0005509	GTP pyrophosphokinase
A_99_P266861	c5A_2.loc1	5A_2	1	0	6.3	8.09	0		1.65239	6	Traes_2DL_3C51B3AAE.2	NA	#N/A
A_99_P423667	c5A_2.loc1	5A_2	1	0	10	6.34	0			2	Traes_5AL_21B739F34.10	NA	Unknown protein
CUST_1409_PI425860077	c5A_2.loc1	5A_2	1	0	9	8.06	0			1	#N/A	#N/A	#N/A
CUST_104_PI425860077	c5A_2.loc1	5A_2	1	0	10	3.93	0.004			3	#N/A	#N/A	#N/A
A_99_P219271	c5A_2.loc1	5A_2	1	0	10	4.21	0.001			2	Traes_6AL_561563DC7.1	GO:0016624;GO:0008152	Unknown protein
CUST_442_PI425860077	c5A_2.loc1	5A_2	1	0	10	4.67	0		-1.47179	3	#N/A	#N/A	#N/A
A_99_P408787	c5A_2.loc1	5A_2	1	0	10	4.59	0.001			5	Traes_2AL_BA500D777.1	GO:0000276;GO:0015078;GO:0015986	Unknown protein
A_99_P490892	c5A_2.loc1	5A_2	1	0	10	3.77	0.002			2	Traes_3B_82AD2BB60.1	NA	Unknown protein
CUST_245_PI425860077	c5A_2.loc1	5A_2	1	0	10	7.34	0			2	#N/A	#N/A	#N/A
A_99_P241866	c5A_2.loc1	5A_2	1	0	10	4.68	0.002			2	Traes_5BL_D1D7E73DE.2	NA	D-ribulose-5-phosphate-3-epimerase LENGTH=281
A_99_P312481	c5A_2.loc1	5A_2	1	0	7	8.8	0			6	Traes_5BL_4B68B4F48.2	NA	Unknown protein
A_99_P435557	c5A_2.loc1	5A_2	1	0	10	5.48	0			2	Traes_1DL_DA9B5CFC6.1	GO:0016820;GO:0015991;GO:0046933;GO:0017111;GO:0000166;GO:0033178;GO:0015986;GO:0005524	Unknown protein
A_99_P258581	c5A_2.loc1	5A_2	1	0	6	9.11	0			6	Traes_4BS_C1AB2DDA8.1	NA	#N/A
A_99_P105310	c5A_2.loc1	5A_2	1	0	9	6.27	0			5	Traes_2AS_6BDE6EB3F.4	NA	UPI000234E381 related cluster n=1 Tax=unknown RepID=UPI000234E381
A_99_P271081	c5A_2.loc1	5A_2	1	0	10	3.92	0.002			2	#N/A	#N/A	#N/A
A_99_P284326	c5A_2.loc1	5A_2	1	0	10	4.85	0			3	Traes_1BL_4EAD98305.3	NA	unknown protein; FUNCTIONS IN: molecular_function unknown; INVOLVED IN: biological_process unknown; LOCATED IN: plasma membrane; EXPRESSED IN: 12 plant structures; EXPRESSED DURING: 6 growth stages; BEST Arabidopsis thaliana protein match is: unknown protein . LENGTH=310
A_99_P410032	c5A_2.loc1	5A_2	1	0	9	4.55	0.001			6	Traes_1AL_7D7864504.19	NA	Unknown protein
A_99_P215761	c5A_2.loc1	5A_2	1	0	9	7.06	0			3	Traes_4AL_E7A048720.1	NA	#N/A
A_99_P425072	c5A_2.loc1	5A_2	1	0	10	4.48	0			2	Traes_3B_91AED5BAA.3	NA	Leucine-rich repeat receptor-like protein kinase family protein LENGTH=1091
A_99_P217401	c5A_2.loc1	5A_2	1	0	10	4.16	0.006			2	Traes_7AS_938494986.3	NA	Ribosomal protein L23 n=3 Tax=Pipoidea RepID=K7P4V4_9PIPI
A_99_P238816	c5A_2.loc1	5A_2	1	0	8	6.3	0			6	Traes_4BL_70229D71D.1	GO:0016021	Endomembrane protein 70 protein family LENGTH=592
A_99_P211161	c5A_2.loc1	5A_2	1	0	10	3.68	0			2	#N/A	#N/A	Unknown protein
A_99_P159302	c5A_2.loc1	5A_2	1	0	8	7.32	0			3	Traes_1BL_770224F66.1	GO:0005179;GO:0005576	Unknown protein
A_99_P470342	c5A_2.loc1	5A_2	1	0	10	5.04	0			3	Traes_4AS_5F79508B8.2	NA	#N/A
A_99_P272171	c5A_2.loc1	5A_2	1	0	10	5.89	0			3	Traes_7DL_6D7A04832.1	NA	Unknown protein
A_99_P197191	c5A_2.loc1	5A_2	1	0	6.3	8.65	0			6	Traes_7DL_1A847FDCC.1	GO:0016773	Unknown protein
A_99_P200996	c5A_2.loc1	5A_2	1	0	10	4.38	0.001			2	Traes_1DL_A1E16EA09.1	GO:0006890;GO:0016192;GO:0006886;GO:0006810;GO:0005515;GO:0030131;GO:0030126	#N/A
A_99_P432332	c5A_2.loc1	5A_2	1	0	10	5.17	0			3	Traes_2BS_5D9CD75EE.2	NA	Unknown protein
A_99_P345936	c5A_2.loc1	5A_2	1	0	10	5.21	0			5	#N/A	#N/A	#N/A
CUST_1406_PI425860077	c5A_2.loc1	5A_2	1	0	10	3.93	0.004			1	#N/A	#N/A	#N/A
A_99_P333491	c5A_2.loc1	5A_2	1	0	10	3.95	0.004			3	#N/A	#N/A	Unknown protein
A_99_P421712	c5A_2.loc1	5A_2	1	0	7	8.53	0			3	Traes_2BS_5D9CD75EE.2	NA	Unknown protein
A_99_P292016	c5A_2.loc1	5A_2	1	0	9	4.98	0			2	Traes_7DL_375BE1239.8	NA	L-arabinokinase
A_99_P476492	c5A_2.loc1	5A_2	1	0	7	8.43	0			6	Traes_4DS_DCE3482C2.1	NA	#N/A
A_99_P410467	c5A_2.loc1	5A_2	1	0	8	8.95	0			1	#N/A	#N/A	Unknown protein
A_99_P396142	c5A_2.loc1	5A_2	1	0	10	3.97	0.003			4	#N/A	#N/A	#N/A
A_99_P481022	c5A_2.loc1	5A_2	1	0	10	4.38	0.004			6	Traes_2BS_B8E3ECAE9.3	NA	Serine/arginine-rich splicing factor 33
A_99_P267226	c5A_2.loc1	5A_2	1	0	10	7.13	0			6	Traes_1BL_5F74C58ED.1	GO:0015031;GO:0016021	Secretory carrier-associated membrane protein 3
CUST_266_PI425860077	c5A_2.loc1	5A_2	1	0	10	4.79	0			3	#N/A	#N/A	#N/A
A_99_P268706	c5A_2.loc1	5A_2	1	0	8	6.95	0			3	Traes_5DS_C12EE1942.1	GO:0005506;GO:0046872	Rubredoxin-like superfamily protein LENGTH=195
A_99_P068310	c5A_2.loc1	5A_2	1	0	10	4.66	0			2	Traes_6AS_4A74E9415.1	GO:0005509	Unknown protein
A_99_P220676	c5A_2.loc1	5A_2	1	0	10	4.3	0.002			2	Traes_4AS_C8375B5E7.2	NA	Unknown protein
A_99_P267246	c5A_2.loc1	5A_2	1	0	6.3	8.14	0			6	Traes_1BL_5F74C58ED.1	GO:0015031;GO:0016021	Unknown protein
A_99_P262806	c5A_2.loc1	5A_2	1	0	10	7.61	0			3	#N/A	#N/A	#N/A
A_99_P223231	c5A_2.loc1	5A_2	1	0	9	5.8	0		-2.70751	3	Traes_1AL_B5CB664F1.3	NA	Photosystem II reaction center W protein, chloroplastic n=1 Tax=Aegilops tauschii RepID=R7VYU7_AEGTA
A_99_P504892	c5A_2.loc1	5A_2	1	0	6	9.74	0			6	Traes_5AL_9AF6430EC.3	NA	#N/A
A_99_P238806	c5A_2.loc1	5A_2	1	0	9	6.31	0			6	Traes_4AS_2B4080604.1	GO:0016021	#N/A
A_99_P158672	c5A_2.loc1	5A_2	1	0	10	5.08	0			3	Traes_3B_8E66C933E.1	NA	Unknown protein
A_99_P258591	c5A_2.loc1	5A_2	1	0	9	5.28	0			2	Traes_4AL_B6D3C0C78.1	NA	Unknown protein
A_99_P430657	c5A_2.loc1	5A_2	1	0	10	5.01	0	3.49589		3	Traes_5BL_696231E79.1	NA	Unknown protein
A_99_P511047	c5A_2.loc1	5A_2	1	0	10	7.09	0			4	#N/A	#N/A	Unknown protein
A_99_P410997	c5A_2.loc1	5A_2	1	0	10	5.49	0			6	#N/A	#N/A	#N/A
A_99_P151517	c5A_2.loc1	5A_2	1	0	9	4.83	0.001			2	#N/A	#N/A	Unknown protein
A_99_P207286	c5A_2.loc1	5A_2	1	0	9	5.81	0			3	Traes_4AS_93E2E2D19.1	GO:0031072;GO:0051082	#N/A
A_99_P456827	c5A_2.loc1	5A_2	1	0	10	4.2	0.003			6	Traes_4AS_C839DCF3A.1	GO:0003824;GO:0044237;GO:0050662	Unknown protein
A_99_P318641	c5A_2.loc1	5A_2	1	0	6	11.57	0			6	Traes_2DS_7BFBC3007.1	GO:0016020;GO:0016760;GO:0030244	Unknown protein
A_99_P158317	c5A_2.loc1	5A_2	1	0	10	5.62	0			6	Traes_3B_D33B75EE7.1	NA	Exostosin family protein LENGTH=415
A_99_P250171	c5A_2.loc1	5A_2	1	0	10	5.72	0			1	Traes_3B_D7D21F9F8.1	NA	Unknown protein
A_99_P308746	c5A_2.loc1	5A_2	1	0	10	9.88	0		-1.01078	4	Traes_3AL_3BC2FF0ED.2	NA	fructokinase-like 1 LENGTH=471
A_99_P225441	c5A_2.loc1	5A_2	1	0	10	3.98	0.002			1	Traes_2BS_FF5A68083.3	NA	Unknown protein
A_99_P222746	c5A_2.loc1	5A_2	1	0	10	1.87	0			7	Traes_4DL_5BBB45AF3.2	NA	Unknown protein
A_99_P243971	c5A_2.loc1	5A_2	1	0	10	7.26	0			1	Traes_1AL_AE0660A78.1	GO:0003824;GO:0005975;GO:0004553	Unknown protein
A_99_P484557	c5A_2.loc1	5A_2	1	0	6	12.24	0			1	Traes_5BL_2377038ED.3	NA	Unknown protein
A_99_P466417	c5A_2.loc1	5A_2	1	0	10	4.38	0.004			6	Traes_5DL_B43E0A124.2	NA	ALA-interacting subunit 5 n=2 Tax=Triticeae RepID=M8C509_AEGTA
A_99_P351451	c5A_2.loc1	5A_2	1	0	10	4.56	0.001			1	Traes_6AL_A1A99719B.1	NA	AP2 domain-containing transcription factor-like n=2 Tax=Oryza sativa RepID=Q6H5V2_ORYSJ
A_99_P418317	c5A_2.loc1	5A_2	1	0	10	3.79	0.01			6	Traes_2AL_D4BF4AE24.1	GO:0006633;GO:0006631;GO:0046914;GO:0055114;GO:0045300;GO:0016491	Unknown protein
A_99_P240196	c5A_2.loc1	5A_2	1	0	9	5.43	0.001			1	Traes_7BS_8D9D397291.1	GO:0005576	CAP (Cysteine-rich secretory proteins, Antigen 5, and Pathogenesis-related 1 protein) superfamily protein LENGTH=207
A_99_P296981	c5A_2.loc1	5A_2	1	0	10	3.6	0.001		-0.587643	2	Traes_6DL_692CEF6C8.2	NA	Tetratricopeptide repeat (TPR)-like superfamily protein LENGTH=408
A_99_P193203	c5A_2.loc1	5A_2	1	0	7	7.19	0			1	#N/A	#N/A	#N/A
A_99_P485132	c5A_2.loc1	5A_2	1	0	10	6.88	0			3	Traes_7DL_FB6D44AFB.2	NA	TIGR01777 family protein n=1 Tax=Pleurocapsa sp. PCC 7327 RepID=K9T6B9_9CYAN
A_99_P469432	c5A_2.loc1	5A_2	1	0	10	4.42	0	4.97702		1	Traes_1AL_326B4C863.1	GO:0005576;GO:0004867	#N/A
A_99_P513117	c5A_2.loc1	5A_2	1	0	10	4.34	0.004			5	Traes_5BS_1A4DBC727.1	GO:0008017;GO:0007010	microtubule-associated proteins 70-2 LENGTH=634
A_99_P434372	c5A_2.loc1	5A_2	1	0	10	3.98	0.01			1	Traes_6BS_DA8DF3904.1	NA	Unknown protein
A_99_P281686	c5A_2.loc1	5A_2	1	0	10	4.47	0.002			2	Traes_4AS_745DD9E4A.2	NA	Ankyrin repeat family protein LENGTH=590
A_99_P249806	c5A_2.loc1	5A_2	1	0	10	4.31	0.003			3	Traes_1BL_7175F3833.2	NA	RING/U-box superfamily protein LENGTH=351
A_99_P541232	c5A_2.loc1	5A_2	1	0	8	5.89	0			4	Traes_4DL_5228A58E3.1	NA	Unknown protein
A_99_P273566	c5A_2.loc1	5A_2	1	0	10	4.77	0.002			2	Traes_7DL_DD7F67E88.1	NA	Unknown protein
A_99_P263416	c5A_2.loc1	5A_2	1	0	10	5.32	0			3	Traes_4AS_DE6DD58CC.1	GO:0003824;GO:0005975;GO:0030246	NDH-dependent cyclic electron flow 1 n=2 Tax=Arabidopsis thaliana RepID=F4I890_ARATH
A_99_P383827	c5A_2.loc1	5A_2	1	0	10	3.54	0.008			3	#N/A	#N/A	Unknown protein
A_99_P308671	c5A_2.loc1	5A_2	1	0	10	4.36	0.003			1	Traes_7DS_943233EC4.1	NA	Unknown protein
A_99_P223216	c5A_2.loc1	5A_2	1	0	9	4.94	0			3	Traes_1AL_B5CB664F1.3	NA	#N/A
A_99_P539772	c5A_2.loc1	5A_2	1	0	10	3.95	0.001			4	Traes_3B_D8369B1E4.2	NA	#N/A
A_99_P440142	c5A_2.loc1	5A_2	1	0	10	5.33	0			6	Traes_4AL_15D992FDB.2	NA	Unknown protein
A_99_P556457	c5A_2.loc1	5A_2	1	0	10	4.95	0			2	Traes_7AS_81A2227B3.3	NA	Unknown protein
A_99_P280306	c5A_2.loc1	5A_2	1	0	10	5.07	0			3	Traes_5AS_78CA97493.2	NA	histone deacetylase 14 LENGTH=423
A_99_P358831	c5A_2.loc1	5A_2	1	0	10	3.88	0.007			6	Traes_4DL_E5437C921.3	NA	Expressed protein n=2 Tax=Oryza sativa subsp. japonica RepID=Q8H8U2_ORYSJ
A_99_P410327	c5A_2.loc1	5A_2	1	0	6	9.64	0			6	Traes_3B_EB026DA39.1	GO:0003824;GO:0044237;GO:0050662	Unknown protein
A_99_P272861	c5A_2.loc1	5A_2	1	0	10	3.98	0.007		5.91455	7	#N/A	#N/A	#N/A
A_99_P217041	c5A_2.loc1	5A_2	1	0	6	14.89	0			1	Traes_5BL_2377038ED.3	NA	Unknown protein
A_99_P282721	c5A_2.loc1	5A_2	1	0	10	4.98	0			1	Traes_3B_8F21CC093.1	NA	Nematode resistance protein-like HSPRO1
A_99_P407347	c5A_2.loc1	5A_2	1	0	10	5.69	0		1.12706	6	Traes_4DS_F56950AC81.2	NA	UDP-glucose 6-dehydrogenase family protein LENGTH=480
A_99_P508877	c5A_2.loc1	5A_2	1	0	6.3	8.2	0			5	Traes_5BL_A555F6AB0.1	NA	Unknown protein
A_99_P323531	c5A_2.loc1	5A_2	1	0	10	4.59	0.002			4	Traes_1BL_7175F3833.1	GO:0008270;GO:0005515	Unknown protein
A_99_P202416	c5A_2.loc1	5A_2	1	0	8	6.58	0			2	Traes_3DS_05C39A111.1	GO:0046912;GO:0044262;GO:0003824;GO:0003878;GO:0008152;GO:0004775	ATP-citrate synthase
A_99_P337681	c5A_2.loc1	5A_2	1	0	8	5.85	0			5	Traes_4BL_A49A5AE66.1	GO:0016020;GO:0016798	#N/A
A_99_P247481	c5A_2.loc1	5A_2	1	0	8	5.85	0			6	Traes_4AL_0391CAB22.1	GO:0003824;GO:0005975;GO:0004553	Unknown protein
A_99_P444042	c5A_2.loc1	5A_2	1	0	9	6.74	0			3	Traes_2BS_640D008BF.1	NA	60S ribosomal protein L37a
A_99_P371707	c5A_2.loc1	5A_2	1	0	9	6.02	0		-1.755	6	Traes_3B_A0E9BCB30.2	NA	Unknown protein
A_99_P533167	c5A_2.loc1	5A_2	1	0	6.3	8.37	0			5	Traes_3DS_05C39A111.14	NA	Unknown protein
A_99_P291406	c5A_2.loc1	5A_2	1	0	10	4.33	0.001			2	Traes_3B_0C313674A.1	GO:0003824;GO:0000287;GO:0030976	Unknown protein
A_99_P454112	c5A_2.loc1	5A_2	1	0	10	4	0.005			6	#N/A	#N/A	Unknown protein
A_99_P277106	c5A_2.loc1	5A_2	1	0	8	5.4	0.001		-1.15674	3	Traes_2BL_23678833C.8	NA	n=6 Tax=Oryza RepID=Q7XQE6_ORYSJ
A_99_P278321	c5A_2.loc1	5A_2	1	0	10	4.14	0.003			3	Traes_3DL_915546ED4.1	NA	Unknown protein
A_99_P517062	c5A_2.loc1	5A_2	1	0	10	3.89	0.007			5	Traes_3DS_0F32F494F.1	NA	Chaperone protein dnaJ 15
A_99_P519142	c5A_2.loc1	5A_2	1	0	10	3.96	0.01			4	Traes_6AL_AC8FBFEEB.1	NA	Protein of unknown function (DUF3531) LENGTH=333
A_99_P097185	c5A_2.loc1	5A_2	1	0	10	7.46	0			4	Traes_3DL_D6277566A.1	NA	Jasmonate induced protein n=1 Tax=Hordeum vulgare RepID=Q43490_HORVU
A_99_P259161	c5A_2.loc1	5A_2	1	0	10	4.65	0.001			2	Traes_4AL_D1EB3990D.1	NA	Unknown protein
A_99_P025604	c5A_2.loc1	5A_2	1	0	6	10.42	0			6	#N/A	#N/A	#N/A
A_99_P540682	c5A_2.loc1	5A_2	1	0	10	7.02	0			3	Traes_7AS_324B88EA8.1	GO:0003676;GO:0000166	Unknown protein
A_99_P261326	c5A_2.loc1	5A_2	1	0	10	3.31	0.007		-5.02717	2	Traes_4DL_C9CBE5A1D.3	NA	Unknown protein
A_99_P348981	c5A_2.loc1	5A_2	1	0	9	5.3	0			5	Traes_7AL_3F7F0AA7B.1	GO:0016020;GO:0008378;GO:0006486	Galactosyltransferase family protein LENGTH=407
A_99_P427337	c5A_2.loc1	5A_2	1	0	8	8.08	0			6	Traes_4DL_427175FD6.4	NA	Unknown protein
A_99_P375322	c5A_2.loc1	5A_2	1	0	10	4.81	0			5	#N/A	#N/A	Unknown protein
A_99_P332946	c5A_2.loc1	5A_2	1	0	10	3.69	0.004			3	Traes_4BL_5FCA04C3B.1	GO:0016020	#N/A
A_99_P127590	c5A_2.loc1	5A_2	1	0	10	6.28	0			5	Traes_4AL_0654BFC06.1	GO:0008113;GO:0055114	Peptide methionine sulfoxide reductase family protein LENGTH=254
A_99_P017004	c5A_2.loc1	5A_2	1	0	9	5.28	0		0.73666	6	Traes_3B_A53124040.2	NA	Unknown protein
A_99_P251416	c5A_2.loc1	5A_2	1	0	7	8.76	0			3	Traes_2BS_16CA42546.2	NA	Unknown protein
A_99_P350346	c5A_2.loc1	5A_2	1	0	10	4.41	0.001			6	Traes_2BL_657D729B2.2	NA	Unknown protein
A_99_P262781	c5A_2.loc1	5A_2	1	0	8	9.12	0		-1.47359	4	#N/A	#N/A	#N/A
A_99_P267551	c5A_2.loc1	5A_2	1	0	9	4.87	0.001			3	Traes_6DL_EAF694645.1	NA	High-light-induced protein, chloroplastic
A_99_P470802	c5A_2.loc1	5A_2	1	0	10	4.74	0.001		-0.798724	3	#N/A	#N/A	#N/A
A_99_P346961	c5A_2.loc1	5A_2	1	0	8	7.49	0			5	Traes_3AS_49AE2778F.1	NA	Unknown protein
A_99_P375217	c5A_2.loc1	5A_2	1	0	9	5.34	0			6	Traes_2BS_6CC492AEA.1	NA	O-fucosyltransferase family protein LENGTH=566
A_99_P454667	c5A_2.loc1	5A_2	1	0	10	4.18	0.003			6	Traes_3B_97084B71E.2	NA	Unknown protein
A_99_P057191	c5A_2.loc1	5A_2	1	0	10	4.93	0			3	Traes_6DL_12B2487BC.2	NA	Chaperone protein ClpB
A_99_P233206	c5A_2.loc1	5A_2	1	0	9	8.14	0			2	Traes_7AL_378AC8E23.2	NA	Unknown protein
A_99_P205071	c5A_2.loc1	5A_2	1	0	10	4.81	0		-1.14925	1	Traes_4DL_FBD6BAD10.1	GO:0003779;GO:0030042;GO:0015629;GO:0005622	actin depolymerizing factor 5 LENGTH=143
A_99_P545972	c5A_2.loc1	5A_2	1	0	8	6.98	0			6	Traes_2DS_D3431F453.2	NA	Unknown protein
A_99_P545322	c5A_2.loc1	5A_2	1	0	10	3.84	0.004			4	Traes_1AL_9C50173F6.1	NA	Unknown protein
A_99_P413317	c5A_2.loc1	5A_2	1	0	10	3.79	0.008			5	Traes_6AL_D40EB960A.1	GO:0032312;GO:0005543;GO:0008060;GO:0008270;GO:0005515	Unknown protein
A_99_P240201	c5A_2.loc1	5A_2	1	0	9	7.78	0			1	Traes_7BS_CB04276DC.1	GO:0005576	Pathogenesis-related protein PRMS n=1 Tax=Triticum urartu RepID=M7ZDM1_TRIUA
A_99_P213466	c5A_2.loc1	5A_2	1	0	10	6	0			1	Traes_3B_EE9156FFA.3	NA	Unknown protein
A_99_P199421	c5A_2.loc1	5A_2	1	0	10	3.93	0.005			3	Traes_6DL_A19C3ABDA.1	GO:0016020;GO:0015986;GO:0046933	ATP synthase delta-subunit gene LENGTH=234
A_99_P007676	c5A_2.loc1	5A_2	1	0	10	3.89	0.002			4	Traes_4DS_478BB4898.1	GO:0008168;GO:0031167	Unknown protein
A_99_P313796	c5A_2.loc1	5A_2	1	0	10	5.94	0			3	Traes_5BL_8E054674B.1	NA	unknown protein; BEST Arabidopsis thaliana protein match is: unknown protein . LENGTH=414
A_99_P240241	c5A_2.loc1	5A_2	1	0	10	5.72	0			3	Traes_1BS_15C828137.1	GO:0050660;GO:0004148;GO:0016668;GO:0045454;GO:0055114;GO:0016491	Unknown protein
A_99_P255521	c5A_2.loc1	5A_2	1	0	10	5.47	0	1.96846		5	Traes_5BL_E387CFB8A.1	GO:0008168	S-adenosyl-L-methionine-dependent methyltransferases superfamily protein LENGTH=616
A_99_P398547	c5A_2.loc1	5A_2	1	0	9	9.05	0			3	Traes_4AL_FCF107EEE.1	GO:0015087;GO:0016021;GO:0015099;GO:0006824;GO:0015675;GO:0046872;GO:0055085	high-affinity nickel-transport family protein LENGTH=372
A_99_P202766	c5A_2.loc1	5A_2	1	0	10	4.06	0.006			4	Traes_6DL_A19C3ABDA.1	GO:0016020;GO:0015986;GO:0046933	Unknown protein
A_99_P272941	c5A_2.loc1	5A_2	1	0	9	7.14	0			4	Traes_6AL_FAD6AA1F8.1	GO:0006413;GO:0003743	Unknown protein
A_99_P216246	c5A_2.loc1	5A_2	1	0	10	4.48	0.003			2	Traes_3B_E2D1FD54F.2	NA	Lung seven transmembrane receptor family protein LENGTH=439
A_99_P237656	c5A_2.loc1	5A_2	1	0	10	3.9	0.002			2	Traes_1BL_CB7AE51FA.1	GO:0005509	calmodulin 5 LENGTH=181
A_99_P268701	c5A_2.loc1	5A_2	1	0	8	7.23	0			3	Traes_5DS_C12EE1942.1	GO:0005506;GO:0046872	Rubredoxin-like superfamily protein LENGTH=195
A_99_P352881	c5A_2.loc1	5A_2	1	0	10	3.96	0.005			6	Traes_4DL_AB68FBD6C.2	NA	glycosyl hydrolase family protein 43 LENGTH=466
A_99_P216436	c5A_2.loc1	5A_2	1	0	10	5.56	0.001			3	Traes_7DL_2DE9D2B041.2	NA	Unknown protein
A_99_P079820	c5A_2.loc1	5A_2	1	0	10	4.13	0.004			1	Traes_5BL_B795CE108.2	NA	CBFIVd-B22 n=1 Tax=Triticum aestivum RepID=A0MPM4_WHEAT
A_99_P115460	c5A_2.loc1	5A_2	1	0	10	3.83	0.007			1	#N/A	#N/A	#N/A
A_99_P470302	c5A_2.loc1	5A_2	1	0	10	3.9	0.005			5	Traes_7DL_82360D4EE.1	NA	Unknown protein
A_99_P272176	c5A_2.loc1	5A_2	1	0	9	7.33	0			3	Traes_7DL_6D7A04832.1	NA	Unknown protein
A_99_P214086	c5A_2.loc1	5A_2	1	0	10	7.06	0			3	Traes_4DS_5C2095EE7.2	NA	Ribulose bisphosphate carboxylase/oxygenase activase
A_99_P250971	c5A_2.loc1	5A_2	1	0	8	8.06	0			2	Traes_3AL_01B03DD4F.2	NA	GDSL esterase/lipase
A_99_P215841	c5A_2.loc1	5A_2	1	0	6	10.02	0			1	#N/A	#N/A	#N/A
A_99_P331321	c5A_2.loc1	5A_2	1	0	9	5.52	0			4	Traes_2BS_56D42760D.1	NA	UPF0553 protein C9orf64
A_99_P206896	c5A_2.loc1	5A_2	1	0	10	5.34	0.001			6	Traes_2AL_BA500D777.1	GO:0000276;GO:0015078;GO:0015986	Unknown protein
A_99_P330516	c5A_2.loc1	5A_2	1	0	10	3.57	0.01			3	Traes_1DL_FEFA0987B.1	NA	Very-long-chain (3R)-3-hydroxyacyl-[acyl-carrier protein] dehydratase 2
A_99_P363846	c5A_2.loc1	5A_2	1	0	8	6.23	0			1	Traes_3B_A345B428B.2	NA	Unknown protein
A_99_P153742	c5A_2.loc1	5A_2	1	0	10	4.15	0.004			1	Traes_4DL_B505BF73B.1	GO:0005515	Unknown protein
A_99_P379157	c5A_2.loc1	5A_2	1	0	8	7.12	0			6	Traes_1AL_B17E6CD28.1	NA	TRICHOME BIREFRINGENCE-LIKE 33 LENGTH=425
A_99_P013669	c5A_2.loc1	5A_2	1	0	10	5.18	0			3	Traes_7AS_50658A1BA.1	NA	Unknown protein
A_99_P224356	c5A_2.loc1	5A_2	1	0	10	3.76	0.003			3	Traes_4AL_4C3BBE546.1	GO:0003824;GO:0008152	Transketolase LENGTH=741
A_99_P283071	c5A_2.loc1	5A_2	1	0	10	4.31	0.001			2	Traes_2BL_004C94397.1	GO:0008270;GO:0005515;GO:0005524	OO_Ba0005L10-OO_Ba0081K17.24 protein n=1 Tax=Oryza officinalis RepID=D0ABB5_9ORYZ
A_99_P240181	c5A_2.loc1	5A_2	1	0	8	8.22	0			1	Traes_7BS_46E1123CE.1	GO:0005576	Unknown protein
A_99_P431727	c5A_2.loc1	5A_2	1	0	10	6.19	0			5	Traes_1AL_CC08102BB.1	GO:0016021	Ascorbate-specific transmembrane electron transporter 1
A_99_P210501	c5A_2.loc1	5A_2	1	0	10	4.31	0.003			2	Traes_3AL_8EAE58688.1	GO:0016787;GO:0008152	#N/A
A_99_P318161	c5A_2.loc1	5A_2	1	0	8	6.4	0			6	Traes_7DL_4FA40D743.1	GO:0016747	Unknown protein
A_99_P487202	c5A_2.loc1	5A_2	1	0	10	3.89	0.007			1	Traes_7BS_CB04276DC.1	GO:0005576	Unknown protein
A_99_P284061	c5A_2.loc1	5A_2	1	0	8	6.65	0			5	Traes_1DS_35B86054D.1	NA	Unknown protein
A_99_P272166	c5A_2.loc1	5A_2	1	0	9	6.76	0			3	Traes_7DL_6D7A04832.1	NA	Unknown protein
A_99_P344311	c5A_2.loc1	5A_2	1	0	6	10.38	0			3	Traes_6AL_E0594BF4C.1	GO:0005515	Unknown protein
A_99_P254476	c5A_2.loc1	5A_2	1	0	10	5.07	0.002			2	Traes_3DL_FB69A670E.2	NA	NADH:cytochrome B5 reductase 1 LENGTH=281
A_99_P240161	c5A_2.loc1	5A_2	1	0	10	5.98	0.001			1	Traes_7DS_1797D4951.1	GO:0005576	Unknown protein
A_99_P361911	c5A_2.loc1	5A_2	1	0	8	7.27	0			6	Traes_2BL_9ED61BC43.2	NA	Glycosyltransferase family 61 protein LENGTH=384
A_99_P385192	c5A_2.loc1	5A_2	1	0	8	8.28	0			6	Traes_2BL_710FDE032.2	NA	Major facilitator superfamily protein LENGTH=526
CUST_228_PI425860077	c5A_2.loc2	5A_2	2	0	10	4.01	0.01	0.783091	0.697149	3	#N/A	#N/A	#N/A
A_99_P209081	c5A_2.loc2	5A_2	2	0	7	10.28	0			1	Traes_3B_0CBE4D0C0.1	NA	Light-regulated protein
A_99_P399382	c5A_2.loc2	5A_2	2	0	10	3.84	0.005			4	Traes_3AS_3FB5813A5.1	GO:0008173;GO:0003723;GO:0006396	23S rRNA (Uracil-5-)-methyltransferase RumA n=4 Tax=Prevotella RepID=I1YUE0_PREI7
A_99_P216046	c5A_2.loc2	5A_2	2	0	9	8.48	0			1	#N/A	#N/A	#N/A
A_99_P207501	c5A_2.loc2	5A_2	2	0	10	4.57	0.001			1	Traes_4BL_00AAC9279.1	NA	Unknown protein
A_99_P243046	c5A_2.loc2	5A_2	2	0	10	4.19	0.002			3	Traes_7DS_51D42FCC4.2	NA	Unknown protein
A_99_P343686	c5A_2.loc2	5A_2	2	0	10	6.31	0			4	Traes_6BL_7A1489BF0.4	NA	Mitochondrial transcription termination factor family protein LENGTH=493
A_99_P307261	c5A_2.loc2	5A_2	2	0	9	8.88	0			2	Traes_6AL_9354B9BF5.1	NA	Unknown protein
A_99_P555187	c5A_2.loc2	5A_2	2	0	9	7.78	0			4	Traes_5BS_2A3494CEF.3	NA	#N/A
A_99_P533842	c5A_2.loc2	5A_2	2	0	10	6.29	0			1	Traes_3B_1A9FEDDF4.1	NA	#N/A
A_99_P204836	c5A_2.loc2	5A_2	2	0	10	8.58	0			1	Traes_5DL_5CF73B088.1	GO:0005576;GO:0004867	Unknown protein
A_99_P246236	c5A_2.loc2	5A_2	2	0	9	6.67	0			5	Traes_2BS_E6AA149D1.1	NA	Unknown protein
A_99_P204681	c5A_2.loc2	5A_2	2	0	10	4.05	0.003			3	Traes_2BS_5D9CD75EE.2	NA	Unknown protein
A_99_P239371	c5A_2.loc2	5A_2	2	0	10	11.12	0			3	Traes_5BS_017F8702A.1	GO:0003824;GO:0006096;GO:0004332	fructose-bisphosphate aldolase 2 LENGTH=398
A_99_P444477	c5A_2.loc2	5A_2	2	0	10	4.19	0		-1.18676	2	Traes_7AL_63846DF57.2	NA	WD40 repeat-containing protein SMU1
A_99_P476117	c5A_2.loc2	5A_2	2	0	9	7.26	0			5	Traes_5BL_C438402E9.1	NA	Unknown protein
A_99_P239906	c5A_2.loc2	5A_2	2	0	10	5.29	0			2	Traes_4BL_41FA8C663.1	GO:0003735;GO:0005840;GO:0005622;GO:0006412;GO:0015935	40s ribosomal protein SA LENGTH=298
A_99_P243491	c5A_2.loc2	5A_2	2	0	10	5.06	0			3	Traes_5BL_87B2B02B0.1	GO:0003676;GO:0000166	Unknown protein
A_99_P239926	c5A_2.loc2	5A_2	2	0	10	5.3	0			4	Traes_2BS_F4E831A77.3	NA	Unknown protein
A_99_P246246	c5A_2.loc2	5A_2	2	0	10	4.97	0			5	Traes_2BS_E6AA149D1.1	NA	Unknown protein
A_99_P482857	c5A_2.loc2	5A_2	2	0	9	14.31	0			3	Traes_5BS_017F8702A.2	NA	fructose-bisphosphate aldolase 2 LENGTH=398
A_99_P217311	c5A_2.loc2	5A_2	2	0	10	6.61	0			6	Traes_3DL_8BD658478.1	GO:0008168	S-adenosyl-L-methionine-dependent methyltransferases superfamily protein LENGTH=829
CUST_545_PI425860077	c5A_2.loc2	5A_2	2	0	10	4.59	0.001		1.66344	3	#N/A	#N/A	#N/A
A_99_P407462	c5A_2.loc2	5A_2	2	0	9	5.79	0.001			6	Traes_2BS_4E5639007.1	GO:0004252;GO:0016021	rhomboid protein-related LENGTH=304
A_99_P344631	c5A_2.loc2	5A_2	2	0	10	6.19	0.001			4	#N/A	#N/A	#N/A
CUST_543_PI425860077	c5A_2.loc2	5A_2	2	0	10	6.79	0			3	#N/A	#N/A	#N/A
A_99_P438737	c5A_2.loc2	5A_2	2	0	10	4.42	0.001			1	Traes_2BS_FF5A68083.3	NA	Peroxidase 2 n=1 Tax=Zea mays RepID=B6T4Q8_MAIZE
A_99_P311526	c5A_2.loc2	5A_2	2	0	10	4.27	0.001			6	Traes_6AL_38CA87B45.2	NA	#N/A
A_99_P442147	c5A_2.loc2	5A_2	2	0	10	4.13	0			3	#N/A	#N/A	Unknown protein
A_99_P444892	c5A_2.loc2	5A_2	2	0	10	5.01	0			2	Traes_4AS_0A6EA57C3.1	GO:0032312;GO:0008060;GO:0008270	Unknown protein
A_99_P443177	c5A_2.loc2	5A_2	2	0	10	5.04	0			1	Traes_4DS_DBB636978.2	NA	Dormancy/auxin associated family protein LENGTH=108
CUST_304_PI425860077	c5A_2.loc2	5A_2	2	0	10	4.82	0.002			3	#N/A	#N/A	#N/A
A_99_P415317	c5A_2.loc2	5A_2	2	0	10	10.27	0			4	Traes_7DL_2DE9D2B041.2	NA	Unknown protein
A_99_P246256	c5A_2.loc2	5A_2	2	0	9	8.31	0			5	Traes_2AS_BB1E9C483.1	NA	Unknown protein
A_99_P550587	c5A_2.loc2	5A_2	2	0	10	4.91	0			2	#N/A	#N/A	Unknown protein
A_99_P004677	c5A_2.loc2	5A_2	2	0	10	6.7	0			3	Traes_1BL_D1954B55C.1	GO:0004618;GO:0006096	Phosphoglycerate kinase family protein LENGTH=478
A_99_P272161	c5A_2.loc2	5A_2	2	0	10	10.77	0			3	Traes_7DL_6D7A04832.1	NA	plastid developmental protein DAG, putative LENGTH=232
A_99_P268376	c5A_2.loc2	5A_2	2	0	10	6.07	0			5	Traes_4DL_CACE8B6CF.1	NA	Cell number regulator 6
A_99_P001786	c5A_2.loc2	5A_2	2	0	9	7.28	0			2	Traes_7BL_313367AC4.1	NA	protein n=4 Tax=Oryza RepID=Q69X98_ORYSJ
A_99_P130820	c5A_2.loc2	5A_2	2	0	10	5.32	0			3	Traes_2AS_E0AFA6D18.6	NA	Unknown protein
A_99_P298901	c5A_2.loc2	5A_2	2	0	8	13.55	0			6	Traes_5BL_7ED4A6BE9.2	NA	Unknown protein
A_99_P210586	c5A_2.loc2	5A_2	2	0	10	8.9	0			3	Traes_3B_9F3320C78.1	GO:0003824;GO:0005975;GO:0004553	#N/A
A_99_P244771	c5A_2.loc2	5A_2	2	0	9	8.16	0			6	Traes_5DS_35C225397.2	NA	ATP-citrate synthase
A_99_P287516	c5A_2.loc2	5A_2	2	0	10	5.7	0			1	Traes_5BS_E10CFAEA8.1	NA	Wall-associated receptor kinase-like 14 n=1 Tax=Triticum urartu RepID=M7YUQ2_TRIUA
A_99_P254886	c5A_2.loc2	5A_2	2	0	10	10.7	0			3	Traes_4DL_0971895E8.1	GO:0005779;GO:0016559	Peroxisomal membrane protein 11-1
A_99_P412077	c5A_2.loc2	5A_2	2	0	10	5.03	0			3	Traes_4AS_9A1DC1B62.1	NA	unknown protein; LOCATED IN: chloroplast; Has 35333 Blast hits to 34131 proteins in 2444 species: Archae - 798; Bacteria - 22429; Metazoa - 974; Fungi - 991; Plants - 531; Viruses - 0; Other Eukaryotes - 9610 (source: NCBI BLink). LENGTH=186
A_99_P529842	c5A_2.loc2	5A_2	2	0	9	6.29	0			6	Traes_7DS_BE9F3B065.1	GO:0005488;GO:0005515	#N/A
A_99_P331906	c5A_2.loc2	5A_2	2	0	10	9.81	0			3	#N/A	#N/A	#N/A
A_99_P273186	c5A_2.loc2	5A_2	2	0	10	10.95	0			3	Traes_7AL_112C7294C.1	GO:0015979;GO:0019898;GO:0009654;GO:0005509;GO:0009523	PsbP domain-containing protein 5, chloroplastic
A_99_P412362	c5A_2.loc2	5A_2	2	0	10	5.21	0			5	Traes_2BS_E6AA149D1.1	NA	Glycoprotein membrane precursor GPI-anchored LENGTH=200
A_99_P264246	c5A_2.loc2	5A_2	2	0	10	3.91	0.005			6	#N/A	#N/A	#N/A
A_99_P501837	c5A_2.loc2	5A_2	2	0	10	7.62	0			3	Traes_4AS_3D64BC0EF.1	GO:0015979;GO:0019898;GO:0009654;GO:0005509;GO:0009523	#N/A
A_99_P486552	c5A_2.loc2	5A_2	2	0	10	7.75	0			5	Traes_1DS_35B86054D.1	NA	Unknown protein
A_99_P323011	c5A_2.loc2	5A_2	2	0	10	4.16	0.002			4	Traes_4DS_10991890D.1	GO:0051536;GO:0022900;GO:0051537;GO:0009055	Unknown protein
A_99_P624287	c5A_2.loc2	5A_2	2	0	10	7	0			1	Traes_5DL_EE5C46106.1	GO:0008299;GO:0004163	#N/A
A_99_P246021	c5A_2.loc2	5A_2	2	0	10	5.46	0			1	Traes_4BL_8FB8775C8.1	NA	Unknown protein
A_99_P109765	c5A_2.loc2	5A_2	2	0	10	6.15	0			6	#N/A	#N/A	#N/A
A_99_P375787	c5A_2.loc2	5A_2	2	0	10	4.74	0.001			5	Traes_3B_17745FDA5.1	GO:0045454;GO:0005515	thioredoxin 2 LENGTH=133
A_99_P308676	c5A_2.loc2	5A_2	2	0	10	4.5	0.001		-4.87289	1	Traes_7DS_943233EC4.1	NA	Unknown protein
A_99_P359466	c5A_2.loc2	5A_2	2	0	10	6.56	0			3	Traes_3B_C101B5A73.2	NA	Pentatricopeptide repeat-containing protein
A_99_P140483	c5A_2.loc2	5A_2	2	0	10	7.16	0			6	Traes_5BL_986E607A5.1	NA	Unknown protein
A_99_P255791	c5A_2.loc2	5A_2	2	0	10	7.51	0			3	Traes_1BL_8AC8D124C.2	NA	Unknown protein
CUST_420_PI425860077	c5A_2.loc2	5A_2	2	0	10	5.19	0.001			1	#N/A	#N/A	#N/A
A_99_P218521	c5A_2.loc2	5A_2	2	0	10	6.11	0		5.93589	3	Traes_6AS_6FE528AD1.2	NA	Unknown protein
A_99_P428487	c5A_2.loc2	5A_2	2	0	9	8.79	0			3	Traes_5DL_91F71E89E.1	NA	protein n=3 Tax=Oryza RepID=Q8GRK6_ORYSJ
A_99_P118370	c5A_2.loc2	5A_2	2	0	9	8.52	0			6	#N/A	#N/A	#N/A
A_99_P217141	c5A_2.loc2	5A_2	2	0	10	6.14	0			2	#N/A	#N/A	#N/A
A_99_P313056	c5A_2.loc2	5A_2	2	0	10	5.47	0			1	Traes_4AS_910FE216D1.2	NA	Unknown protein
A_99_P285671	c5A_2.loc2	5A_2	2	0	10	4.66	0.002			3	Traes_2AS_C849DE54E.1	NA	Unknown protein
A_99_P598962	c5A_2.loc2	5A_2	2	0	10	4.09	0.001			3	Traes_4DL_4FC0D4B27.1	GO:0055114;GO:0006979;GO:0020037;GO:0004096	catalase 2 LENGTH=492
A_99_P241031	c5A_2.loc2	5A_2	2	0	8	8.49	0	0.813997		6	Traes_5DL_E82D6D246.2	NA	Unknown protein
A_99_P332871	c5A_2.loc2	5A_2	2	0	10	3.61	0.004		-1.65861	1	#N/A	#N/A	Unknown protein
A_99_P278571	c5A_2.loc2	5A_2	2	0	10	4.05	0.001			1	#N/A	#N/A	#N/A
A_99_P208581	c5A_2.loc2	5A_2	2	0	10	8.19	0			3	Traes_3AS_C385D8205.1	NA	#N/A
A_99_P148927	c5A_2.loc2	5A_2	2	0	10	5.39	0			3	Traes_6DL_5B16A599A.1	GO:0006457	Peptidyl-prolyl cis-trans isomerase FKBP15-2
A_99_P137220	c5A_2.loc2	5A_2	2	0	9	7.72	0			5	#N/A	#N/A	#N/A
A_99_P483017	c5A_2.loc2	5A_2	2	0	10	8.18	0			3	Traes_5AL_13E38EF75.1	GO:0005779;GO:0016559	Unknown protein
A_99_P223821	c5A_2.loc2	5A_2	2	0	10	4.96	0			2	Traes_6DS_E9D8FA12F.3	NA	Unknown protein
A_99_P514592	c5A_2.loc2	5A_2	2	0	10	7.86	0			1	Traes_5BL_885C2757D.4	NA	UPI0002C30A6A related cluster n=1 Tax=unknown RepID=UPI0002C30A6A
A_99_P418332	c5A_2.loc2	5A_2	2	0	10	5.68	0			2	Traes_4AS_B59D0F85B.1	GO:0009058;GO:0016779	Unknown protein
A_99_P259486	c5A_2.loc2	5A_2	2	0	10	6.31	0		1.98957	2	Traes_6BL_58BB13700.1	NA	Heat shock 70 kDa protein 17
A_99_P034584	c5A_2.loc2	5A_2	2	0	10	4.14	0.005			2	Traes_6BL_09F719397.1	GO:0016616;GO:0051287;GO:0000287;GO:0006099;GO:0004449;GO:0055114	isopropylmalate dehydrogenase 1 LENGTH=409
A_99_P384237	c5A_2.loc2	5A_2	2	0	10	4.97	0.001			3	Traes_7DL_05D8EE60F.2	NA	#N/A
A_99_P240151	c5A_2.loc2	5A_2	2	0	10	8.33	0			1	Traes_7AS_406885D49.1	GO:0005576	Unknown protein
A_99_P217471	c5A_2.loc2	5A_2	2	0	10	6.43	0			6	Traes_3B_97084B71E.2	NA	Unknown protein
A_99_P364796	c5A_2.loc2	5A_2	2	0	10	4.19	0.001			2	Traes_5BS_FD73B7A4F.1	NA	Unknown protein
A_99_P238711	c5A_2.loc2	5A_2	2	0	10	8.71	0			4	Traes_2BS_926E8FE94.6	NA	Unknown protein
A_99_P245581	c5A_2.loc2	5A_2	2	0	10	5.36	0			2	Traes_3B_0A27A32B2.1	GO:0016021;GO:0005783	Unknown protein
A_99_P513047	c5A_2.loc2	5A_2	2	0	10	5.06	0			3	Traes_6DL_C6C4DD608.1	NA	Unknown protein
A_99_P293196	c5A_2.loc2	5A_2	2	0	9	7.44	0			6	Traes_2BS_B583651FC.1	NA	Unknown protein
A_99_P223291	c5A_2.loc2	5A_2	2	0	10	5.94	0			3	#N/A	#N/A	#N/A
A_99_P504107	c5A_2.loc2	5A_2	2	0	10	6.16	0			2	Traes_2BL_FAF3BB158.1	GO:0004252;GO:0016021;GO:0006508	Unknown protein
A_99_P278566	c5A_2.loc2	5A_2	2	0	10	4.44	0.001			3	Traes_2BS_EE56B3887.1	NA	Unknown protein
A_99_P198096	c5A_2.loc2	5A_2	2	0	10	4.14	0.002			2	Traes_4AL_8BCE46958.1	GO:0051603;GO:0004175;GO:0005839;GO:0019773;GO:0004298;GO:0006511	Proteasome subunit alpha type-5
A_99_P199176	c5A_2.loc2	5A_2	2	0	10	3.83	0.005			5	#N/A	#N/A	#N/A
A_99_P105900	c5A_2.loc2	5A_2	2	0	10	3.72	0.009			3	Traes_5BS_2A3494CEF.1	GO:0003746;GO:0006414;GO:0003723;GO:0005515;GO:0005622	Unknown protein
A_99_P234391	c5A_2.loc2	5A_2	2	0	10	4.3	0.003			3	#N/A	#N/A	Unknown protein
A_99_P292541	c5A_2.loc2	5A_2	2	0	10	5.85	0		-6.24554	3	Traes_7BL_473E3DC8A.1	GO:0003824	Unknown protein
A_99_P442542	c5A_2.loc2	5A_2	2	0	10	5.66	0			2	Traes_3AL_E268D61E4.2	NA	CASP-like protein
A_99_P439967	c5A_2.loc2	5A_2	2	0	10	4.53	0.002			1	Traes_7AL_5D3D685E3.2	NA	Choline monooxygenase, chloroplastic
A_99_P325211	c5A_2.loc2	5A_2	2	0	10	4.79	0.001			3	Traes_3DL_0DABCB66E.2	NA	Tetratricopeptide repeat (TPR)-like superfamily protein LENGTH=1797
A_99_P442292	c5A_2.loc2	5A_2	2	0	10	5.2	0			2	#N/A	#N/A	#N/A
A_99_P434347	c5A_2.loc2	5A_2	2	0	10	7.49	0			3	Traes_2BL_A94143EB8.1	GO:0008168;GO:0008152	Methyltransferase type 11 n=1 Tax=Nostoc sp. PCC 7107 RepID=K9QBG2_9NOSO
A_99_P057456	c5A_2.loc2	5A_2	2	0	9	6.86	0			5	Traes_2DS_59A6D76F6.1	GO:0008146	Unknown protein
A_99_P092950	c5A_2.loc2	5A_2	2	0	10	4.66	0.003			4	Traes_2DL_C1B77E33C.4	NA	Unknown protein
A_99_P219131	c5A_2.loc2	5A_2	2	0	9	5.44	0			5	Traes_1AL_E06ACE483.1	GO:0005515	Rho guanine nucleotide exchange factor 6
A_99_P259926	c5A_2.loc2	5A_2	2	0	10	3.76	0.003		-2.29319	2	Traes_2BL_0BEBD0D74.2	NA	RNA-binding (RRM/RBD/RNP motifs) family protein LENGTH=244
A_99_P146282	c5A_2.loc2	5A_2	2	0	10	3.67	0.002			5	#N/A	#N/A	protein n=1 Tax=Oryza sativa subsp. japonica RepID=Q0JA07_ORYSJ
A_99_P319186	c5A_2.loc2	5A_2	2	0	10	4.91	0.001			2	Traes_3B_0A414EF94.3	NA	Unknown protein
A_99_P301176	c5A_2.loc2	5A_2	2	0	10	4.18	0.001			6	Traes_1DL_7700886371.2	NA	Unknown protein
A_99_P194333	c5A_2.loc2	5A_2	2	0	8	9	0			1	Traes_3B_8F21CC093.1	NA	#N/A
A_99_P315621	c5A_2.loc2	5A_2	2	0	10	6.42	0			3	Traes_3B_1A76F6249.1	GO:0003723	Nucleic acid-binding, OB-fold-like protein LENGTH=697
A_99_P106115	c5A_2.loc2	5A_2	2	0	10	2.88	0			7	Traes_1DS_8955D8B9A.1	NA	protein n=1 Tax=Oryza sativa subsp. japonica RepID=Q0DL23_ORYSJ
A_99_P552322	c5A_2.loc2	5A_2	2	0	10	4.94	0			5	Traes_6BL_574F391B8.1	GO:0005515	Unknown protein
A_99_P225406	c5A_2.loc2	5A_2	2	0	10	3.91	0.006			1	Traes_2BS_FF5A68083.3	NA	Unknown protein
A_99_P312531	c5A_2.loc2	5A_2	2	0	10	4.83	0.003		1.52441	1	Traes_2AS_75618D6FF.1	GO:0005509	Calcium-binding protein n=1 Tax=Medicago truncatula RepID=G7I3N1_MEDTR
A_99_P415367	c5A_2.loc2	5A_2	2	0	10	7.49	0			3	Traes_2BL_FB766A312.2	NA	L-lactate dehydrogenase [cytochrome]
A_99_P370417	c5A_2.loc2	5A_2	2	0	10	4.61	0.001	-0.909267		2	Traes_5DL_84D258564.2	NA	Unknown protein
A_99_P446092	c5A_2.loc2	5A_2	2	0	10	8.09	0			4	Traes_6DS_F3077393C.1	NA	Rhodanese-like domain-containing protein 17
A_99_P473572	c5A_2.loc2	5A_2	2	0	10	5.63	0			4	Traes_2BL_FD6E26509.1	GO:0006952;GO:0009607	S-norcoclaurine synthase 2
A_99_P210206	c5A_2.loc2	5A_2	2	0	10	4.7	0.001	-4.96818		2	Traes_2BS_BA1828698.2	NA	Unknown protein
A_99_P542247	c5A_2.loc2	5A_2	2	0	10	3.91	0.002			5	Traes_5AL_6F83AEE98.2	NA	#N/A
A_99_P505197	c5A_2.loc2	5A_2	2	0	10	6.34	0			5	#N/A	#N/A	#N/A
A_99_P098820	c5A_2.loc2	5A_2	2	0	10	3.63	0.009			3	Traes_4AS_0188B6C3C.1	GO:0016866;GO:0001522;GO:0003723;GO:0009982;GO:0009451	#N/A
A_99_P577757	c5A_2.loc2	5A_2	2	0	10	4.29	0			7	Traes_2BS_C7E82EE7A.1	GO:0010027;GO:0009523;GO:0015979	#N/A
A_99_P047520	c5A_2.loc2	5A_2	2	0	10	9.57	0			3	Traes_7DS_07E6F5FD6.1	GO:0051536;GO:0009055	Unknown protein
A_99_P215541	c5A_2.loc2	5A_2	2	0	10	4.2	0.003	1.27214		3	Traes_4AL_24F8F34EE.1	GO:0006544;GO:0004372;GO:0006563;GO:0030170;GO:0003824	serine hydroxymethyltransferase 2 LENGTH=533
A_99_P486087	c5A_2.loc2	5A_2	2	0	10	5.74	0			4	Traes_1AL_975CB04EA.1	GO:0004252;GO:0006508	#N/A
A_99_P127500	c5A_2.loc2	5A_2	2	0	10	3.3	0.006			2	Traes_2AL_355866D00.1	NA	n=4 Tax=Oryza RepID=Q0JAK9_ORYSJ
A_99_P259201	c5A_2.loc2	5A_2	2	0	8	10.71	0			6	#N/A	#N/A	#N/A
A_99_P460397	c5A_2.loc2	5A_2	2	0	10	4.48	0			2	Traes_7AL_48612DFF5.1	GO:0005515	Unknown protein
A_99_P235971	c5A_2.loc2	5A_2	2	0	10	4.18	0.004			2	Traes_1AL_ADABECC24.1	NA	Protein of unknown function (DUF1682) LENGTH=478
A_99_P528492	c5A_2.loc2	5A_2	2	0	8	10.62	0			6	#N/A	#N/A	Fasciclin-like arabinogalactan protein 7 n=1 Tax=Zea mays RepID=B6SSV3_MAIZE
A_99_P462667	c5A_2.loc2	5A_2	2	0	6	15.3	0			1	Traes_5BL_2377038ED.3	NA	Bowman-Birk type wound-induced proteinase inhibitor WIP1 n=1 Tax=Aegilops tauschii RepID=M8BWD0_AEGTA
A_99_P238596	c5A_2.loc2	5A_2	2	0	10	4.99	0			3	Traes_4DS_F311D64BE.2	NA	Unknown protein
A_99_P520442	c5A_2.loc2	5A_2	2	0	10	4.12	0			5	Traes_7DL_0C5D45BFA.1	GO:0004674;GO:0006468;GO:0016772;GO:0005524;GO:0004672	Protein kinase superfamily protein LENGTH=470
A_99_P457852	c5A_2.loc2	5A_2	2	0	10	3.09	0			4	Traes_2AL_CB3FF487A.1	GO:0003735;GO:0006412;GO:0005840;GO:0005622	Unknown protein
A_99_P343211	c5A_2.loc2	5A_2	2	0	10	4.67	0.001			2	Traes_6AL_B66F0AE63.1	GO:0016021	#N/A
A_99_P223696	c5A_2.loc2	5A_2	2	0	10	4.41	0.005			2	Traes_3DL_2114C4621.2	NA	UPI0001D557A6 related cluster n=1 Tax=unknown RepID=UPI0001D557A6
A_99_P422362	c5A_2.loc2	5A_2	2	0	8	9.09	0			6	#N/A	#N/A	#N/A
A_99_P535752	c5A_2.loc2	5A_2	2	0	10	4.73	0			6	Traes_1AL_494A2BAD5.1	GO:0016772;GO:0006468;GO:0004674;GO:0005524;GO:0004672	Unknown protein
A_99_P542477	c5A_2.loc2	5A_2	2	0	10	6.82	0			3	#N/A	#N/A	#N/A
A_99_P286761	c5A_2.loc2	5A_2	2	0	10	4.22	0.007			3	Traes_7DS_A4FB36DC5.1	NA	unknown protein; FUNCTIONS IN: molecular_function unknown; INVOLVED IN: biological_process unknown; LOCATED IN: chloroplast; EXPRESSED IN: 22 plant structures; EXPRESSED DURING: 13 growth stages; Has 1807 Blast hits to 1807 proteins in 277 species: Archae - 0; Bacteria - 0; Metazoa - 736; Fungi - 347; Plants - 385; Viruses - 0; Other Eukaryotes - 339 (source: NCBI BLink). LENGTH=462
A_99_P436607	c5A_2.loc2	5A_2	2	0	10	8.5	0			4	Traes_7DL_2DE9D2B041.2	NA	Unknown protein
A_99_P216501	c5A_2.loc2	5A_2	2	0	10	7.23	0			3	#N/A	#N/A	#N/A
A_99_P241681	c5A_2.loc2	5A_2	2	0	10	3.95	0.006			4	Traes_1DL_AB9D8EBCA.1	GO:0006952	#N/A
A_99_P352366	c5A_2.loc2	5A_2	2	0	9	9.54	0			3	Traes_5BL_0EE106456.1	GO:0005509	Unknown protein
A_99_P280836	c5A_2.loc2	5A_2	2	0	10	4.46	0			3	Traes_1DL_8398893D8.2	NA	myb-like transcription factor family protein LENGTH=365
A_99_P562987	c5A_2.loc2	5A_2	2	0	10	4.47	0.001			1	Traes_7DL_BD3BB9CB3.1	GO:0006508;GO:0004190	Unknown protein
A_99_P257816	c5A_2.loc2	5A_2	2	0	10	4.02	0.005	2.60956		6	Traes_1AL_7D7864504.20	NA	Unknown protein
A_99_P262861	c5A_2.loc2	5A_2	2	0	10	3.82	0.006			3	Traes_4DL_2362A8394.3	NA	Transcriptional coactivator/pterin dehydratase LENGTH=220
A_99_P485802	c5A_2.loc2	5A_2	2	0	8	8.23	0			6	Traes_5BL_F127A08D4.1	GO:0032012;GO:0005488;GO:0005086	ARF guanine-nucleotide exchange factor GNOM
A_99_P088215	c5A_2.loc2	5A_2	2	0	10	3.79	0.007			6	Traes_4AL_C362DF8E1.1	GO:0043234;GO:0051258;GO:0007017;GO:0003924;GO:0005200;GO:0006184;GO:0005874;GO:0005525	tubulin alpha-4 chain LENGTH=450
A_99_P565742	c5A_2.loc2	5A_2	2	0	10	3.93	0.008			3	#N/A	#N/A	#N/A
A_99_P316916	c5A_2.loc2	5A_2	2	0	7	12.83	0			6	Traes_3B_D160D6FD1.1	GO:0003824;GO:0006284;GO:0008725;GO:0006281	#N/A
A_99_P475692	c5A_2.loc2	5A_2	2	0	10	4.4	0.001			5	Traes_2AL_3E4F9254A.3	NA	Unknown protein
A_99_P495902	c5A_2.loc2	5A_2	2	0	9	6.51	0			2	Traes_2BS_18ED569DB.1	GO:0016020;GO:0016760;GO:0030244	Unknown protein
CUST_1030_PI425860077	c5A_2.loc2	5A_2	2	0	7	10.94	0			1	#N/A	#N/A	#N/A
A_99_P357071	c5A_2.loc2	5A_2	2	0	10	4.27	0.001			4	Traes_3B_D8369B1E4.2	NA	#N/A
A_99_P356706	c5A_2.loc2	5A_2	2	0	9	5.18	0.001			6	Traes_4BL_5D644202B.1	GO:0008375;GO:0016020	Core-2/I-branching beta-1,6-N-acetylglucosaminyltransferase family protein LENGTH=447
A_99_P284321	c5A_2.loc2	5A_2	2	0	10	4.66	0.001			3	Traes_1DL_8E587EEAF.2	NA	Unknown protein
A_99_P213676	c5A_2.loc2	5A_2	2	0	7	13.35	0			3	Traes_3B_F77E1500A.1	GO:0042578;GO:0042132;GO:0005975	Unknown protein
A_99_P179441	c5A_2.loc2	5A_2	2	0	9	9.6	0			3	Traes_1BL_EA3F19D04.2	NA	UPI0002B4C661 related cluster n=1 Tax=unknown RepID=UPI0002B4C661
A_99_P223621	c5A_2.loc2	5A_2	2	0	8	8.36	0			1	Traes_3B_0CBE4D0C0.1	NA	Light-regulated protein
A_99_P204586	c5A_2.loc2	5A_2	2	0	10	6.52	0			7	Traes_2BS_5D9CD75EE.2	NA	Unknown protein
A_99_P199906	c5A_2.loc2	5A_2	2	0	10	4.75	0.001			6	Traes_4DL_44AB91D93.2	NA	Unknown protein
A_99_P271286	c5A_2.loc2	5A_2	2	0	10	5.72	0			3	Traes_4DL_6555ABB5E.2	NA	HSP20-like chaperones superfamily protein LENGTH=494
A_99_P240651	c5A_2.loc2	5A_2	2	0	10	4.17	0.003			1	Traes_6AS_9AC3A8369.2	NA	Senescence-associated protein DIN1 n=2 Tax=Zea mays RepID=B6SZY5_MAIZE
A_99_P120409	c5A_2.loc2	5A_2	2	0	10	7.9	0			4	Traes_3B_3B8804FB0.2	NA	Unknown protein
A_99_P450787	c5A_2.loc2	5A_2	2	0	8	9.32	0			1	#N/A	#N/A	UPI000298DF07 related cluster n=1 Tax=unknown RepID=UPI000298DF07
A_99_P285656	c5A_2.loc2	5A_2	2	0	10	3.49	0.01			3	Traes_3AL_264D266AF.2	NA	FUNCTIONS IN: molecular_function unknown; INVOLVED IN: biological_process unknown; EXPRESSED IN: 23 plant structures; EXPRESSED DURING: 13 growth stages;
A_99_P094560	c5A_2.loc2	5A_2	2	0	10	6.35	0			6	Traes_3B_1C8A6A393.1	GO:0016787;GO:0008152	Unknown protein
A_99_P391502	c5A_2.loc2	5A_2	2	0	10	5.73	0			3	Traes_3B_6EA05085F.1	GO:0008374;GO:0006629	Lecithin-cholesterol acyltransferase-like 1
A_99_P454767	c5A_2.loc2	5A_2	2	0	9	6.21	0			6	#N/A	#N/A	#N/A
A_99_P447002	c5A_2.loc2	5A_2	2	0	9	5.95	0			2	Traes_4BL_6B47F3B99.2	NA	Unknown protein
A_99_P268171	c5A_2.loc2	5A_2	2	0	10	4.21	0.004			2	Traes_7DS_AD88E0A2F.1	GO:0003824;GO:0008152	Unknown protein
A_99_P473092	c5A_2.loc2	5A_2	2	0	10	4.57	0.003			3	Traes_2BS_229EBC317.1	NA	Unknown protein
A_99_P013019	c5A_2.loc2	5A_2	2	0	9	9.1	0			6	Traes_1BL_7ACAB786A.1	GO:0016020;GO:0016760;GO:0030244	cellulose synthase A4 LENGTH=1049
A_99_P233381	c5A_2.loc2	5A_2	2	0	10	3.34	0.003			5	Traes_2BS_590A24E6A.1	NA	Unknown protein
A_99_P260956	c5A_2.loc2	5A_2	2	0	10	4.23	0.004			3	Traes_3B_61940A2B0.11	NA	Protein FLUORESCENT IN BLUE LIGHT, chloroplastic
A_99_P301731	c5A_2.loc2	5A_2	2	0	10	4.02	0.002			3	Traes_4AL_E38110453.1	GO:0015986;GO:0046933	Unknown protein
A_99_P249196	c5A_2.loc2	5A_2	2	0	8	7.75	0			6	Traes_3B_0D519F4DB.1	NA	Exostosin family protein LENGTH=412
A_99_P129465	c5A_2.loc2	5A_2	2	0	10	4.04	0.004			4	Traes_3B_9F8FC0432.1	NA	thylakoid lumenal 17.9 kDa protein, chloroplast LENGTH=225
A_99_P495242	c5A_2.loc2	5A_2	2	0	10	4.29	0.002			4	Traes_2BS_B1EDFD0BA.1	NA	#N/A
A_99_P304961	c5A_2.loc2	5A_2	2	0	10	6.96	0			1	Traes_6AS_4BC409E71.1	GO:0008270;GO:0005622	Unknown protein
A_99_P099950	c5A_2.loc2	5A_2	2	0	10	3.64	0.005		2.02158	2	Traes_5AL_172C1ADFA.1	GO:0005515	IQ-domain 5 LENGTH=422
A_99_P213151	c5A_2.loc2	5A_2	2	0	10	9.33	0			1	Traes_3B_EE9156FFA.2	NA	Unknown protein
A_99_P204191	c5A_2.loc2	5A_2	2	0	10	4.69	0			1	#N/A	#N/A	Unknown protein
A_99_P194578	c5A_2.loc2	5A_2	2	0	10	3.12	0.003			7	Traes_1DL_7066DD73B.3	NA	Unknown protein
A_99_P524182	c5A_2.loc2	5A_2	2	0	10	3.78	0.001			7	#N/A	#N/A	#N/A
A_99_P447182	c5A_2.loc2	5A_2	2	0	9	10.6	0			1	Traes_7BL_07CC0B6EF.2	NA	basic leucine zipper 9 LENGTH=277
A_99_P476467	c5A_2.loc2	5A_2	2	0	10	4.38	0.002			5	Traes_2DL_57283FFC8.1	NA	Unknown protein
A_99_P093745	c5A_2.loc2	5A_2	2	0	8	8.6	0			6	Traes_3B_1BD9549BF.1	NA	Unknown protein
A_99_P213846	c5A_2.loc2	5A_2	2	0	9	6.08	0			3	Traes_6DL_1B9FBE0921.1	GO:0003746;GO:0005622;GO:0003924;GO:0006414;GO:0005525	#N/A
A_99_P034784	c5A_2.loc2	5A_2	2	0	9	7	0			5	Traes_4DL_2F1AFFB8A.2	NA	Unknown protein
A_99_P420092	c5A_2.loc2	5A_2	2	0	10	7.31	0			3	Traes_3AL_DF0416797.1	GO:0043531	Disease resistance protein RPP13
A_99_P430912	c5A_2.loc2	5A_2	2	0	10	4.03	0.007			6	Traes_1AS_1FD6B3E2D.1	GO:0016020;GO:0015018	Galactosylgalactosylxylosylprotein 3-beta-glucuronosyltransferase P n=1 Tax=Aegilops tauschii RepID=M8B8F2_AEGTA
A_99_P343796	c5A_2.loc2	5A_2	2	0	8	8	0			1	Traes_3B_7AE752166.1	GO:0005515	Unknown protein
A_99_P553982	c5A_2.loc2	5A_2	2	0	9	5.4	0			6	#N/A	#N/A	#N/A
A_99_P036359	c5A_2.loc2	5A_2	2	0	10	3.88	0.004			5	#N/A	#N/A	Unknown protein
A_99_P253896	c5A_2.loc2	5A_2	2	0	10	6.81	0			5	Traes_7AS_732FDB7F5.1	GO:0016020;GO:0003924;GO:0005622;GO:0007165;GO:0015031;GO:0006184;GO:0007264;GO:0005525	Ras-like GTP-binding protein RHO
A_99_P363306	c5A_2.loc2	5A_2	2	0	10	8.07	0			4	#N/A	#N/A	Unknown protein
A_99_P551262	c5A_2.loc2	5A_2	2	0	8	8.61	0			2	Traes_4AL_2CBF8EFBF.1	GO:0006508;GO:0004190	Unknown protein
A_99_P529392	c5A_2.loc2	5A_2	2	0	10	3.84	0.002			3	Traes_3AS_C77080617.2	NA	Unknown protein
A_99_P236081	c5A_2.loc2	5A_2	2	0	8	8.84	0		-1.60018	6	#N/A	#N/A	Unknown protein
A_99_P062703	c5A_2.loc2	5A_2	2	0	10	6.62	0			3	Traes_7DL_21A260D0C.1	GO:0003700;GO:0006355;GO:0016987;GO:0006352;GO:0003677	RNA polymerase sigma factor sigA
A_99_P004906	c5A_2.loc2	5A_2	2	0	10	4.93	0.001			6	Traes_5BL_7F59B65A3.1	GO:0051287;GO:0055114;GO:0016616	Unknown protein
A_99_P286931	c5A_2.loc2	5A_2	2	0	10	5.53	0			3	Traes_6DL_A7CFB4617.1	GO:0005737;GO:0006457;GO:0005524	Unknown protein
A_99_P265371	c5A_2.loc2	5A_2	2	0	10	4.55	0			3	Traes_1AL_B05A0D9BD.1	GO:0005956;GO:0019887	casein kinase II beta subunit 4 LENGTH=283
A_99_P484957	c5A_2.loc2	5A_2	2	0	10	4.26	0.002			6	Traes_2DL_43381AFB9.15	NA	Unknown protein
A_99_P332546	c5A_2.loc2	5A_2	2	0	10	7.16	0			2	#N/A	#N/A	Unknown protein
A_99_P234206	c5A_2.loc2	5A_2	2	0	10	4.97	0.001			6	Traes_1BS_4AC06222A.3	NA	#N/A
A_99_P115530	c5A_2.loc2	5A_2	2	0	10	3.96	0.003		-1.59732	4	#N/A	#N/A	#N/A
A_99_P556742	c5A_2.loc2	5A_2	2	0	9	4.69	0			6	Traes_6AL_FD17E787A.1	GO:0003700;GO:0006355;GO:0008270;GO:0043565	Unknown protein
A_99_P112385	c5A_2.loc2	5A_2	2	0	10	4.23	0.004			6	Traes_1AS_081481D35.1	NA	Unknown protein
A_99_P553652	c5A_2.loc2	5A_2	2	0	6.3	13.21	0			1	Traes_7DL_C343BA649.2	NA	Unknown protein
A_99_P023314	c5A_2.loc2	5A_2	2	0	10	3.18	0.004			2	Traes_7DL_655B427BF.2	NA	GDSL esterase/lipase
A_99_P243676	c5A_2.loc2	5A_2	2	0	10	3.47	0.009			6	Traes_4AS_F08302684.1	GO:0005743;GO:0016651;GO:0022904	NADH dehydrogenase [ubiquinone] 1 alpha subcomplex subunit 5
A_99_P423147	c5A_2.loc2	5A_2	2	0	10	3.74	0.01			6	Traes_6BS_94DB2FCE6.1	GO:0008601;GO:0000159;GO:0005515;GO:0007165	#N/A
A_99_P251431	c5A_2.loc2	5A_2	2	0	10	7.27	0			3	#N/A	#N/A	Unknown protein
A_99_P308871	c5A_2.loc2	5A_2	2	0	8	10.56	0			3	Traes_6AS_87906149C.1	NA	#N/A
A_99_P098220	c5A_2.loc2	5A_2	2	0	9	7.28	0			3	Traes_6AS_9B631E9AF.1	NA	unknown protein; Has 52 Blast hits to 46 proteins in 20 species: Archae - 0; Bacteria - 0; Metazoa - 0; Fungi - 0; Plants - 45; Viruses - 0; Other Eukaryotes - 7 (source: NCBI BLink). LENGTH=158
A_99_P265581	c5A_2.loc2	5A_2	2	0	10	3.7	0.009			3	Traes_4AL_FB6127E85.1	GO:0003735;GO:0019843;GO:0005840;GO:0006412	30S ribosomal protein S6 alpha, chloroplastic
A_99_P034994	c5A_2.loc2	5A_2	2	0	9	6.41	0			6	Traes_1AL_BC9FE23A9.1	NA	Protein of unknown function (DUF616) LENGTH=581
A_99_P247271	c5A_2.loc2	5A_2	2	0	9	6.17	0			6	Traes_6BS_04456A8F7.1	GO:0005960;GO:0006546;GO:0019464	Unknown protein
A_99_P214161	c5A_2.loc2	5A_2	2	0	10	4.09	0.002			4	Traes_4DS_5C2095EE7.2	NA	Unknown protein
A_99_P217411	c5A_2.loc2	5A_2	2	0	10	5.96	0			2	Traes_3B_E2D1317CA.1	GO:0008299;GO:0005524;GO:0004163	Unknown protein
A_99_P119384	c5A_2.loc2	5A_2	2	0	9	4.2	0.002			6	#N/A	#N/A	#N/A
A_99_P117760	c5A_2.loc2	5A_2	2	0	10	7.92	0			3	Traes_6BL_19B3D0895.2	NA	#N/A
A_99_P533467	c5A_2.loc2	5A_2	2	0	10	4.21	0.004			2	Traes_3B_6005BDE8B.1	NA	Unknown protein
A_99_P354601	c5A_2.loc2	5A_2	2	0	9	7.98	0			3	Traes_1BL_B3ED1460B.6	NA	Unknown protein
A_99_P298306	c5A_2.loc2	5A_2	2	0	10	4.68	0			6	Traes_2BL_213FDF755.1	GO:0005215;GO:0006810;GO:0005622	Sec14p-like phosphatidylinositol transfer family protein LENGTH=614
A_99_P282076	c5A_2.loc2	5A_2	2	0	10	6.41	0			3	Traes_7BS_3082E5A3C.1	GO:0008017;GO:0007018;GO:0005524;GO:0003777	kinesin like protein for actin based chloroplast movement 2 LENGTH=1264
A_99_P227666	c5A_2.loc2	5A_2	2	0	10	3.61	0.009			6	#N/A	#N/A	Unknown protein
A_99_P442822	c5A_2.loc2	5A_2	2	0	10	6.31	0			6	Traes_7AL_DD1C051D3.1	GO:0016020;GO:0015018	Nucleotide-diphospho-sugar transferases superfamily protein LENGTH=492
A_99_P647116	c5A_2.loc2	5A_2	2	0	9	6.05	0			3	Traes_2AS_A84BCA3A7.1	GO:0010027;GO:0009523;GO:0015979	Protein THYLAKOID FORMATION1, chloroplastic
A_99_P348491	c5A_2.loc2	5A_2	2	0	9	5.68	0			6	Traes_5BL_DC1CB281C.1	GO:0016021	Unknown protein
A_99_P347016	c5A_2.loc2	5A_2	2	0	10	3.48	0.009			3	Traes_6AL_0A48896AF.3	NA	Unknown protein
A_99_P529862	c5A_2.loc2	5A_2	2	0	10	3.58	0.009			6	Traes_2BL_3647661C2.2	NA	Unknown protein
A_99_P546097	c5A_2.loc2	5A_2	2	0	10	4.14	0.003			3	Traes_6AS_3D31804F8.3	NA	PGAP1-like protein n=1 Tax=Synechococcus sp. (strain ATCC 27167 / PCC 6312) RepID=K9RVM8_SYNP3
A_99_P345316	c5A_2.loc2	5A_2	2	0	9	5.79	0			6	Traes_3AL_C6BEE9E9F.1	GO:0005543;GO:0048268;GO:0030118;GO:0030276;GO:0005545	ENTH/ANTH/VHS superfamily protein LENGTH=571
A_99_P463042	c5A_2.loc2	5A_2	2	0	7	10.74	0			6	Traes_5AL_58F37BEE7.1	GO:0008168	Unknown protein
A_99_P421112	c5A_2.loc2	5A_2	2	0	9	8.2	0			1	Traes_7BS_CB04276DC.1	GO:0005576	Unknown protein
A_99_P283936	c5A_2.loc2	5A_2	2	0	10	3.87	0.004			5	Traes_3AL_B57F40836.1	GO:0008270	Unknown protein
A_99_P245166	c5A_2.loc2	5A_2	2	0	10	1.87	0.003			1	#N/A	#N/A	#N/A
A_99_P452772	c5A_2.loc2	5A_2	2	0	10	6.11	0			1	Traes_2DL_A43EE8523.1	GO:0046872;GO:0030001	Unknown protein
A_99_P241916	c5A_2.loc2	5A_2	2	0	10	5.08	0			2	Traes_5AL_2A429B70E.2	NA	Serine/threonine-protein phosphatase 4 regulatory subunit 1
A_99_P335341	c5A_2.loc2	5A_2	2	0	10	4.11	0.008			4	Traes_1DS_E1CADA6C01.1	NA	Phospholipase D alpha 1 n=1 Tax=Aegilops tauschii RepID=M8BQP7_AEGTA
A_99_P263406	c5A_2.loc2	5A_2	2	0	10	9.72	0			2	Traes_4DL_A3860F7BD.1	GO:0008026;GO:0005524;GO:0003676;GO:0004386	ATP-dependent RNA helicase FAL1
A_99_P441577	c5A_2.loc2	5A_2	2	0	10	4.87	0			3	Traes_6AL_E970EFE60.6	NA	unknown protein; Has 35333 Blast hits to 34131 proteins in 2444 species: Archae - 798; Bacteria - 22429; Metazoa - 974; Fungi - 991; Plants - 531; Viruses - 0; Other Eukaryotes - 9610 (source: NCBI BLink). LENGTH=164
A_99_P460657	c5A_2.loc2	5A_2	2	0	10	6.93	0			3	#N/A	#N/A	Unknown protein
A_99_P434707	c5A_2.loc2	5A_2	2	0	10	5.62	0			2	Traes_5DL_ED8D090CE.1	NA	Unknown protein
A_99_P001171	c5A_2.loc2	5A_2	2	0	10	6.88	0			1	#N/A	#N/A	#N/A
A_99_P528332	c5A_2.loc2	5A_2	2	0	10	3.97	0.008			1	Traes_5BL_EC9A044BC.3	NA	#N/A
A_99_P469082	c5A_2.loc2	5A_2	2	0	10	3.71	0.007			4	Traes_1BL_6FC25C100.1	NA	unknown protein; FUNCTIONS IN: molecular_function unknown; INVOLVED IN: biological_process unknown; LOCATED IN: chloroplast; EXPRESSED IN: 23 plant structures; EXPRESSED DURING: 13 growth stages;
A_99_P254736	c5A_2.loc2	5A_2	2	0	10	3.95	0.007			3	Traes_1AS_E6058767A.1	GO:0003735;GO:0006412;GO:0005840;GO:0005622	Unknown protein
A_99_P232586	c5A_2.loc2	5A_2	2	0	10	3.96	0.006			5	Traes_5BL_BE7C09C79.1	NA	#N/A
A_99_P529132	c5A_2.loc2	5A_2	2	0	10	6.87	0			3	Traes_5BL_87B2B02B0.1	GO:0003676;GO:0000166	Unknown protein
A_99_P053542	c5A_2.loc2	5A_2	2	0	10	3.54	0.007			2	#N/A	#N/A	#N/A
A_99_P281521	c5A_2.loc2	5A_2	2	0	9	7.35	0			6	Traes_5BL_986E607A5.1	NA	Unknown protein
A_99_P051781	c5A_2.loc2	5A_2	2	0	10	4.21	0.004			2	Traes_6BL_6C90FED32.14	NA	protein n=1 Tax=Oryza sativa subsp. japonica RepID=C7IZS6_ORYSJ
A_99_P236641	c5A_2.loc2	5A_2	2	0	10	3.93	0.004			2	Traes_4BS_D497C4CC9.2	NA	#N/A
A_99_P465342	c5A_2.loc2	5A_2	2	0	9	6.43	0			4	Traes_7DL_7BE12F3A0.2	NA	Unknown protein
A_99_P244766	c5A_2.loc2	5A_2	2	0	10	6.21	0			6	Traes_4AL_830C5DA64.2	NA	Unknown protein
A_99_P115855	c5A_2.loc2	5A_2	2	0	10	4.8	0			4	Traes_5AL_C018E235A.1	NA	#N/A
A_99_P229726	c5A_2.loc2	5A_2	2	0	10	6.82	0			1	#N/A	#N/A	Unknown protein
A_99_P490182	c5A_2.loc2	5A_2	2	0	10	5.98	0			5	Traes_7DL_44FD83F01.1	NA	Unknown protein
A_99_P225476	c5A_2.loc2	5A_2	2	0	10	4.27	0.001			6	Traes_4BS_9BDCDFB99.1	GO:0030145;GO:0045735	germin-like protein 4 LENGTH=220
A_99_P053677	c5A_2.loc2	5A_2	2	0	10	5.46	0			3	Traes_1DL_3D0C8C358.5	NA	Cold-regulated 413 inner membrane protein 2, chloroplastic
A_99_P115500	c5A_2.loc2	5A_2	2	0	10	8.6	0			3	#N/A	#N/A	#N/A
A_99_P306501	c5A_2.loc2	5A_2	2	0	10	4.02	0.003			5	#N/A	#N/A	#N/A
A_99_P313296	c5A_2.loc3	5A_2	3	0	10	10.39	0			3	Traes_3B_7D1A95A37.1	GO:0008026;GO:0005524;GO:0003676;GO:0004386	ATP-dependent RNA helicase DBP4
A_99_P062108	c5A_2.loc3	5A_2	3	0	10	6.37	0			3	Traes_2AS_3D91C040D1.1	NA	#N/A
A_99_P428177	c5A_2.loc3	5A_2	3	0	10	5.74	0			4	Traes_2BS_92A0A645C.2	NA	Unknown protein
A_99_P351271	c5A_2.loc3	5A_2	3	0	10	4.71	0.003			1	Traes_6DL_F61CE2224.1	NA	UPI000234F878 related cluster n=1 Tax=unknown RepID=UPI000234F878
A_99_P336356	c5A_2.loc3	5A_2	3	0	10	6.85	0			3	Traes_5DL_3DB8EC672.1	NA	Unknown protein
A_99_P274486	c5A_2.loc3	5A_2	3	0	10	10.55	0			3	Traes_2DS_AE6E354A9.1	GO:0006629	#N/A
A_99_P414977	c5A_2.loc3	5A_2	3	0	9	12.76	0			3	Traes_5DS_D693664F7.2	NA	Unknown protein
A_99_P000916	c5A_2.loc3	5A_2	3	0	10	4.17	0.001			3	Traes_4AS_91D4C5213.1	GO:0042578;GO:0042132;GO:0005975	Unknown protein
A_99_P005496	c5A_2.loc3	5A_2	3	0	10	8.08	0			6	Traes_1BL_12E37FACA.1	GO:0006810	#N/A
CUST_1081_PI425860077	c5A_2.loc3	5A_2	3	0	10	3.84	0.008			1	#N/A	#N/A	#N/A
A_99_P627916	c5A_2.loc3	5A_2	3	0	10	8.73	0			3	Traes_5DL_0927957E4.1	GO:0044262;GO:0016615;GO:0016616;GO:0003824;GO:0030060;GO:0005975;GO:0006108;GO:0055114;GO:0016491	malate dehydrogenase LENGTH=403
A_99_P226391	c5A_2.loc3	5A_2	3	0	8	7.88	0		-2.22851	6	Traes_5AL_32AD5D7C2.3	NA	#N/A
A_99_P517037	c5A_2.loc3	5A_2	3	0	9	7.4	0			5	#N/A	#N/A	sulfotransferase 16 LENGTH=338
A_99_P225401	c5A_2.loc3	5A_2	3	0	10	4.54	0			1	Traes_2AS_EE549925C.1	GO:0055114;GO:0004601;GO:0020037;GO:0006979	Unknown protein
A_99_P232016	c5A_2.loc3	5A_2	3	0	10	6.98	0			3	Traes_3DS_D1031AFC6.2	NA	Mitochondrial 2-oxoglutarate/malate carrier protein
A_99_P152607	c5A_2.loc3	5A_2	3	0	10	10.63	0			1	#N/A	#N/A	#N/A
A_99_P515522	c5A_2.loc3	5A_2	3	0	10	5.91	0			1	Traes_2BL_C542095DE.2	NA	Methylmalonate-semialdehyde dehydrogenase [acylating]
A_99_P290336	c5A_2.loc3	5A_2	3	0	10	9.54	0			3	Traes_6DL_F3E955586.1	GO:0020037;GO:0009055	protein n=2 Tax=Oryza RepID=Q6K3D7_ORYSJ
CUST_249_PI425860077	c5A_2.loc3	5A_2	3	0	9	7.01	0			2	#N/A	#N/A	#N/A
A_99_P155207	c5A_2.loc3	5A_2	3	0	10	10.93	0		-2.98767	3	Traes_3AS_C385D8205.1	NA	unknown protein; FUNCTIONS IN: molecular_function unknown; INVOLVED IN: biological_process unknown; LOCATED IN: chloroplast thylakoid membrane, chloroplast; EXPRESSED IN: 21 plant structures; EXPRESSED DURING: 13 growth stages; Has 30201 Blast hits to 17322 proteins in 780 species: Archae - 12; Bacteria - 1396; Metazoa - 17338; Fungi - 3422; Plants - 5037; Viruses - 0; Other Eukaryotes - 2996 (so…
A_99_P254771	c5A_2.loc3	5A_2	3	0	10	4.22	0.003			2	Traes_6DS_7FDD8343D.1	GO:0008565;GO:0015031;GO:0006810	Unknown protein
A_99_P212101	c5A_2.loc3	5A_2	3	0	10	4.69	0			3	Traes_4DL_B8215DE3A.2	NA	#N/A
A_99_P529257	c5A_2.loc3	5A_2	3	0	10	3.35	0.009			5	#N/A	#N/A	#N/A
A_99_P349881	c5A_2.loc3	5A_2	3	0	10	3.96	0.002			3	Traes_5BL_E36F4CB4C.2	NA	UPI0002B4C327 related cluster n=1 Tax=unknown RepID=UPI0002B4C327
A_99_P223286	c5A_2.loc3	5A_2	3	0	10	9.49	0			3	Traes_3B_9F321609E.6	NA	Carbonic anhydrase, chloroplastic
A_99_P520877	c5A_2.loc3	5A_2	3	0	10	9.66	0			3	Traes_6DL_CE204FBC0.2	NA	#N/A
A_99_P410822	c5A_2.loc3	5A_2	3	0	10	6.3	0			4	Traes_3AL_5A5F12740.1	GO:0003735;GO:0006412;GO:0005840;GO:0005622	Unknown protein
CUST_238_PI425860077	c5A_2.loc3	5A_2	3	0	9	6.96	0			3	#N/A	#N/A	#N/A
A_99_P234746	c5A_2.loc3	5A_2	3	0	10	4.77	0.003			2	Traes_6BS_6F8DEF103.1	GO:0051082;GO:0006457;GO:0005509;GO:0005515;GO:0005783	#N/A
A_99_P415647	c5A_2.loc3	5A_2	3	0	10	8.14	0			1	Traes_7BS_CB04276DC.1	GO:0005576	Cysteine-rich venom protein
A_99_P099170	c5A_2.loc3	5A_2	3	0	9	13.38	0			3	Traes_2AS_53C8AC90B1.1	NA	Unknown protein
A_99_P218211	c5A_2.loc3	5A_2	3	0	10	5.15	0			3	Traes_6AS_6FE528AD1.2	NA	Photosystem II 5 kD protein LENGTH=106
A_99_P230921	c5A_2.loc3	5A_2	3	0	10	7.13	0			3	Traes_7DS_DA68E00EB.1	NA	proton gradient regulation 5 LENGTH=133
A_99_P412382	c5A_2.loc3	5A_2	3	0	10	6.67	0			5	Traes_1AS_F4697DFFA.1	NA	Mitochondrial substrate carrier family protein LENGTH=298
A_99_P528947	c5A_2.loc3	5A_2	3	0	10	4.2	0.002			5	Traes_5BL_BE7C09C79.1	NA	#N/A
A_99_P435787	c5A_2.loc3	5A_2	3	0	10	4.29	0.003			2	#N/A	#N/A	MYB13-3 n=9 Tax=Triticeae RepID=G8GWG5_WHEAT
A_99_P302186	c5A_2.loc3	5A_2	3	0	10	8.46	0			6	#N/A	#N/A	#N/A
A_99_P348136	c5A_2.loc3	5A_2	3	0	10	3.89	0.005			2	Traes_3AS_BFA5B1444.1	NA	Unknown protein
A_99_P005966	c5A_2.loc3	5A_2	3	0	10	7.73	0			1	#N/A	#N/A	#N/A
A_99_P485532	c5A_2.loc3	5A_2	3	0	10	6.58	0			1	Traes_6AS_9AC3A8369.2	NA	Senescence-associated protein DIN1 n=2 Tax=Zea mays RepID=B6SZY5_MAIZE
A_99_P260546	c5A_2.loc3	5A_2	3	0	10	5.81	0			5	Traes_4BL_75E9A2812.2	NA	Unknown protein
A_99_P156792	c5A_2.loc3	5A_2	3	0	10	5.34	0			6	Traes_7AS_0EA301557.1	GO:0016020;GO:0015992;GO:0009678;GO:0004427	K(+)-insensitive pyrophosphate-energized proton pump
A_99_P448817	c5A_2.loc3	5A_2	3	0	8	12.53	0			6	#N/A	#N/A	Unknown protein
A_99_P436842	c5A_2.loc3	5A_2	3	0	10	5.83	0			3	Traes_5BL_18689F6BA.2	NA	Pentatricopeptide repeat-containing protein
A_99_P205416	c5A_2.loc3	5A_2	3	0	10	4.7	0.003			3	Traes_5BL_6E029E99B.1	GO:0016168;GO:0016020;GO:0009522;GO:0015979	Photosystem 1 subunit 5 n=1 Tax=Triticum aestivum RepID=Q2L3U6_WHEAT
A_99_P155567	c5A_2.loc3	5A_2	3	0	10	6.46	0			3	Traes_4BL_D7CBE73A4.1	GO:0015979;GO:0019898;GO:0009654;GO:0005509;GO:0009523	Unknown protein
A_99_P323821	c5A_2.loc3	5A_2	3	0	10	4.64	0.003			4	#N/A	#N/A	#N/A
A_99_P247301	c5A_2.loc3	5A_2	3	0	9	7.78	0			6	Traes_6AS_FEB8AED13.1	GO:0019464;GO:0006546;GO:0005960	Glycine cleavage system H protein
A_99_P217851	c5A_2.loc3	5A_2	3	0	10	6.33	0			2	Traes_5DL_0BFACD476.1	GO:0005215;GO:0016021;GO:0016020;GO:0006810	Triose phosphate/phosphate translocator, chloroplastic
A_99_P285796	c5A_2.loc3	5A_2	3	0	10	13.56	0			3	Traes_5DL_CCFE9C1D9.1	GO:0003735;GO:0006412;GO:0005840;GO:0005622	Unknown protein
A_99_P002961	c5A_2.loc3	5A_2	3	0	10	7.81	0			3	Traes_3AL_16705CE25.1	GO:0003735;GO:0005840;GO:0003723;GO:0006412;GO:0005622	Unknown protein
A_99_P233481	c5A_2.loc3	5A_2	3	0	10	5.03	0.001			3	#N/A	#N/A	#N/A
A_99_P295021	c5A_2.loc3	5A_2	3	0	10	4.27	0.002			3	Traes_6DL_A4EFAD683.1	NA	RNA binding LENGTH=374
A_99_P144143	c5A_2.loc3	5A_2	3	0	9	8.74	0			6	Traes_2AS_731C703DE.7	NA	#N/A
A_99_P185724	c5A_2.loc3	5A_2	3	0	10	3.95	0.004		-4.01393	4	Traes_4BS_8A9AB17E3.1	GO:0005525	Unknown protein
A_99_P334711	c5A_2.loc3	5A_2	3	0	10	5.65	0			4	Traes_4AL_40046CAEE.1	NA	Unknown protein
A_99_P281981	c5A_2.loc3	5A_2	3	0	10	3.85	0			2	Traes_2AL_F37F6A646.4	NA	#N/A
A_99_P005016	c5A_2.loc3	5A_2	3	0	9	8.54	0			2	#N/A	#N/A	Unknown protein
A_99_P525902	c5A_2.loc3	5A_2	3	0	10	5.08	0			5	Traes_3DL_EC3C5AE55.1	GO:0008270	Unknown protein
A_99_P173414	c5A_2.loc3	5A_2	3	0	10	4.19	0.002			5	Traes_2AL_EE28AF253.2	NA	Bifunctional inhibitor/lipid-transfer protein/seed storage 2S albumin superfamily protein LENGTH=102
A_99_P278096	c5A_2.loc3	5A_2	3	0	10	5.49	0			3	Traes_6AL_33DE178C5.1	GO:0003735;GO:0006412;GO:0005840;GO:0005622	50S ribosomal protein L29, chloroplastic
A_99_P329051	c5A_2.loc3	5A_2	3	0	10	6.24	0			6	Traes_1AL_782F09647.1	GO:0016791;GO:0008138;GO:0016773;GO:0016772;GO:0004725;GO:0016311;GO:0006470	dual specificity protein phosphatase family protein LENGTH=929
A_99_P421317	c5A_2.loc3	5A_2	3	0	10	3.84	0.009			4	Traes_2AL_5BDE410D1.1	GO:0005524	Unknown protein
A_99_P248286	c5A_2.loc3	5A_2	3	0	10	6.53	0			3	Traes_3B_A995D639F.1	GO:0003735;GO:0005840;GO:0003723;GO:0006412;GO:0005622	Unknown protein
CUST_512_PI425860077	c5A_2.loc3	5A_2	3	0	10	5.43	0			2	#N/A	#N/A	#N/A
A_99_P492427	c5A_2.loc3	5A_2	3	0	10	5.5	0		0.720962	5	Traes_1BL_5AD7A51E2.1	GO:0030131;GO:0006886;GO:0006810;GO:0016192;GO:0005515	AP-1 complex subunit mu-1-I
A_99_P033594	c5A_2.loc3	5A_2	3	0	10	12.7	0			3	#N/A	#N/A	Unknown protein
A_99_P306671	c5A_2.loc3	5A_2	3	0	10	5.44	0			4	Traes_3B_D6F298575.1	NA	Unknown protein
A_99_P283931	c5A_2.loc3	5A_2	3	0	10	4.85	0		-0.87687	5	Traes_3B_A061780AB.1	GO:0008270	Palmitoyltransferase-like protein n=6 Tax=Oryza RepID=C6YXK4_ORYSJ
A_99_P485582	c5A_2.loc3	5A_2	3	0	9	8.18	0			2	Traes_2BL_2FFAEB4A3.1	NA	#N/A
A_99_P205451	c5A_2.loc3	5A_2	3	0	10	4.85	0.001			3	#N/A	#N/A	#N/A
A_99_P530842	c5A_2.loc3	5A_2	3	0	9	8.51	0			3	Traes_2AS_64BCCAA8B.1	GO:0015979;GO:0019898;GO:0009654;GO:0005509;GO:0009523	Unknown protein
A_99_P307981	c5A_2.loc3	5A_2	3	0	10	6.64	0			2	Traes_7DL_7AC725D12.1	GO:0045254;GO:0004742;GO:0016746;GO:0006090;GO:0008152	Dihydrolipoyllysine-residue acetyltransferase component of pyruvate dehydrogenase complex
[truncated: 1,581 more rows]

## Sheet: 2B50
2B-eQTL 50 hai (56-67.8)
[truncated: 2,092 more rows]

## Sheet: 4A50
4ABD-eQTL 50hai (12-17 cM)
[truncated: 992 more rows]

## Sheet: 5A50
5A_2 eQTL 50hai (0-10 cM)
[truncated: 2,976 more rows]

[truncated: 6 more sheets: delta2B, delta4A, delta5A, eQTL30, eQTL50, deltaeQTL]
