# Supplementary material for: Time‐course expression QTL‐atlas of the global transcriptional response of wheat to Fusarium graminearum
Source: Plant Biotechnol J. 2017 Apr 21;15(11):1453–64. doi: 10.1111/pbi.12729 (PMC5633761; doi:10.1111/pbi.12729)
Supplement: Supplementary file 10 — Table S6 Heritabilities and expression differences for hotspot cis‐eQTL. [file PBI-15-1453-s004.xlsx]

## Sheet: Table S7
Table S6 . Lists all eQTL with LOD >10 in at least one assessed time point for 3 hotspots each in a single sheet. Positions, heritabilities, differentially expression between Fusarium and mock samples as well as expression differences between parents and annotations are given.

## Sheet: 2B all cis
	position 30 hai	cM	R2	DEG at this time point	allelic expression differences + CM - RM	position 50 hai	cM	R2	DEG at this time point	allele + CM-82036 - Remus	annotations
CUST_622_PI425860077	2B	67.8	0.880147	0	10.0909	2B	67.8	0.890847	0	9.31871	#N/A
A_99_P510277	2B	67	0.815545	0	7.79173	2B	67.8	0.840568	0	8.9025	Protein kinase superfamily protein LENGTH=372
A_99_P484407	2B	67.8	0.882328	0	8.75069	2B	67.8	0.888446	0	8.60014	Unknown protein
A_99_P195803	2B	67.8	0.921858	0	5.95099	2B	67.8	0.92442	0	6.00426	#N/A
A_99_P258241	2B	61.6	0.955777	0	6.00225	2B	61.6	0.94439	0	5.60755	Nicotianamine synthase 9
A_99_P446497	2B	61.6	0.903087	1.86735	5.42065	2B	61.6	0.916965	0	4.96832	Nicotianamine synthase 9
A_99_P154012	2B	68	0.852902	0	3.01839	2B	67	0.860826	0	3.08643	Unknown protein
A_99_P161137	2B	66	0.773743	0	2.6462	2B	65	0.798946	0	2.97546	Unknown protein
A_99_P153192	2B	61.6	0.87851	0	1.94071	2B	61.6	0.841421	0	2.14554	Prolyl oligopeptidase family protein LENGTH=961
A_99_P549292	2B	66	0.868435	0	1.7756	2B	66	0.841868	0	2.01101	#N/A
A_99_P367242	2B	63.5	0.833713	0	1.93604	2B	64	0.840252	1.33356	1.6928	Unknown protein
A_99_P453252	2B	67.8	0.752615	0	1.74778	2B	68	0.616141	0	1.67141	Unknown protein
A_99_P285811	2B	62	0.765544	0	2.00597	2B	62	0.772654	0	1.64789	Unknown protein
A_99_P137624	2B	67.8	0.560763	0	1.56672	2B	73	0.523932	0	1.63557	Cold shock protein 2
A_99_P529182	2B	63.5	0.769745	0	1.41001	2B	64	0.763682	0	1.51807	#N/A
A_99_P426222	2B	67.8	0.727056	0	1.48091	2B	67.8	0.753591	0	1.47702	#N/A
A_99_P354661	2B	67.8	0.876084	0	1.41563	2B	68	0.878647	0	1.39403	#N/A
A_99_P361236	2B	63.5	0.75937	0	2.17296	2B	64	0.743069	0	1.39315	Unknown protein
A_99_P450897	2B	67.8	0.841017	0	1.48545	2B	67.8	0.859085	0	1.34469	Unknown protein
CUST_378_PI425860077	2B	69	0.512361	0	1.09622	2B	58	0.31999	0	1.23267	#N/A
A_99_P303246	1B	65	0.425859	0	1.34425	1B	65	0.395736	0	1.19444	#N/A
A_99_P284106	2B	67.8	0.661299	0	1.29586	2B	67.8	0.608584	0	1.18886	Unknown protein
A_99_P443787	2B	67.8	0.823847	0	1.5159	2B	67.8	0.817205	0	1.16499	Unknown protein
A_99_P392672	2B	62	0.707907	0	1.81104	2B	64	0.731947	0	1.11342	#N/A
A_99_P137490	2B	67.8	0.848473	0	1.15221	2B	67	0.808266	0	1.10651	Acetyltransferase
A_99_P327931	2B	63.5	0.869876	0.857216	1.11296	2B	63	0.905574	0	1.0749	#N/A
A_99_P374987	2B	66	0.553253	0	2.35771	2B	66	0.622166	0	1.01828	Unknown protein
A_99_P248251	2B	78	0.401005	0	1.15491	2B	58	0.246123	0	1.00862	Unknown protein
A_99_P146047	2B	63	0.649719	0	0.818164	2B	64	0.74154	0	0.956387	Unknown protein
A_99_P248241	2B	77.8	0.410074	0	1.14047	2B	58	0.248462	0	0.926606	#N/A
A_99_P565577	2B	63	0.539282	0	1.25495	2B	66	0.452938	0	0.925459	Unknown protein
A_99_P209241	2B	66	0.32095	0	0.792425	2B	62	0.337999	0	0.918815	sucrose synthase 4 LENGTH=808
A_99_P209686	2B	64	0.411073	0	0.687757	2B	66	0.383144	0	0.909221	#N/A
A_99_P090845	2B	64.1	0.32877	0	0.795288	1B	67.4	0.106101	0	0.906855	Unknown protein
A_99_P227766	2B	62	0.562744	0	0.59159	2B	62	0.644534	0	0.8431	Unknown protein
A_99_P366246	2B	60	0.370111	0	0.568445	2B	60	0.461221	0	0.812289	#N/A
A_99_P100665	2B	70	0.537586	0	0.695938	2B	66	0.444527	0	0.734184	#N/A
A_99_P565232	1B	66	0.288545	0	0.571594	1B	56	0.268158	0	0.692603	#N/A
A_99_P001531	2B	72	0.310316	0	0.655406	2B	67.8	0.486196	0	0.683885	#N/A
A_99_P227756	2B	63	0.342101	0	0.684871	2B	62	0.446564	0	0.67439	#N/A
A_99_P306556	2B	67.8	0.576961	0	0.19472	2B	69	0.741248	0	0.670335	Unknown protein
A_99_P125460	2B	66	0.517705	0	0.25488	2B	67	0.495403	0	0.64571	Unknown protein
A_99_P271431	2B	74	0.352245	0	0.572579	2B	58	0.35389	0	0.627296	Unknown protein
A_99_P531972	2B	67	0.483576	0	0.311585	2B	67	0.505703	4.39504	0.624205	Unknown protein
A_99_P442287	2B	67	0.426021	0	0.593858	2B	66	0.330853	0	0.61965	#N/A
A_99_P327936	2B	65	0.572516	0	0.380251	2B	63.5	0.714031	0	0.619459	Unknown protein
A_99_P491357	2B	68	0.679364	0	0.71251	2B	67.8	0.675537	0	0.599889	Unknown protein
A_99_P120899	2B	64.1	0.592332	0	0.766955	1B	67.4	0.102305	0	0.59964	1,4-alpha-glucan-branching enzyme, chloroplastic/amyloplastic n=1 Tax=Triticum urartu RepID=M7ZCV4_TRIUA
A_99_P088470	2B	67.8	0.518522	0	0.751971	2B	67.8	0.396077	0	0.587532	Unknown protein
A_99_P521102	2B	63	0.52835	0	0.580656	2B	62	0.543815	0	0.555707	Unknown protein
A_99_P011056	2B	55	0.154255	0	-0.350384	2B	58	0.297335	0	0.526464	Unknown protein
A_99_P342446	1B	68.6	0.155688	0	0.0977872	2B	69	0.272282	0	0.50555	Kinesin-related protein 11 n=1 Tax=Aegilops tauschii RepID=N1QW84_AEGTA
A_99_P484737	2B	63.5	0.606811	0	-0.0513697	2B	64.1	0.554136	0	0.494717	Unknown protein
A_99_P246791	2B	67.8	0.841466	0	0.579684	2B	67.8	0.716765	0	0.484605	Unknown protein
A_99_P559262	2B	67.8	0.602904	0	0.28668	2B	67.8	0.568389	0	0.481115	DOMON domain-containing protein / dopamine beta-monooxygenase N-terminal domain-containing protein LENGTH=907
A_99_P379947	2B	63	0.302477	0	0.0902493	2B	58	0.277404	0	0.428423	Serine/threonine-protein kinase haspin
A_99_P196766	1B	67.4	0.13931	0	0.171227	1B	67.4	0.108875	0	0.421327	Unknown protein
A_99_P484022	2B	56	0.267331	0	0.151333	2B	56	0.322674	0	0.417048	2-dehydro-3-deoxyphosphooctonate aldolase 1
A_99_P208566	2B	67.8	0.221227	0	0.0418973	2B	67	0.254384	0	0.416935	#N/A
A_99_P363736	2B	67.8	0.397951	0	1.02802	2B	70.3	0.437738	0	0.415014	#N/A
A_99_P418492	2B	59.6	0.317102	0	0.593428	2B	59	0.34839	0	0.402541	Unknown protein
A_99_P330926	2B	59.6	0.155449	0	0.117145	1B	67.4	0.109127	0	0.399146	Unknown protein
A_99_P227666	2B	59.6	0.141496	0	0.126076	2B	58	0.291154	0	0.388708	Unknown protein
A_99_P496632	2B	67.8	0.418677	0	0.177125	2B	67	0.468778	0	0.385105	Unknown protein
A_99_P535052	2B	73	0.201171	0	-0.299458	2B	67.8	0.254594	0	0.369977	Unknown protein
A_99_P274566	2B	67.8	0.387312	0	0.156383	2B	67	0.454943	0	0.364078	Methyltransferase-like protein 13
A_99_P393297	2B	63	0.417362	0	0.267648	2B	63.5	0.395906	0	0.363176	#N/A
A_99_P427562	2B	67	0.238416	0	0.160265	1B	67.4	0.13858	0	0.361621	UPI000234E964 related cluster n=1 Tax=unknown RepID=UPI000234E964
CUST_480_PI425860077	2B	67.8	0.47815	0	0.211487	2B	67.8	0.35753	0	0.355478	#N/A
A_99_P010829	2B	67.8	0.443113	0	0.448533	2B	67	0.398631	0	0.354706	V-type proton ATPase subunit H
A_99_P410912	2B	67.8	0.54433	0	1.22839	2B	67.8	0.255647	0	0.341594	Unknown protein
A_99_P414847	1B	68	0.141738	0	-0.0679294	2B	60	0.433753	0	0.341427	Unknown protein
A_99_P263546	2B	66	0.252274	0	0.213134	2B	63	0.258585	0	0.336049	Unknown protein
A_99_P208841	2B	67.8	0.176188	0	0.225326	2B	67	0.262346	0	0.334335	Chaperone protein ClpB
A_99_P371467	2B	56	0.144885	0	-0.157866	2B	56	0.305035	0	0.323637	Unknown protein
A_99_P528732	1B	51	0.110887	0	-0.19537	2B	62	0.287137	0	0.322152	Unknown protein
A_99_P495242	2B	64.1	0.266917	0	-0.0496532	2B	65	0.307191	0	0.293638	#N/A
A_99_P231076	2B	65	0.133454	0	0.0404439	2B	64.1	0.251429	0	0.292101	Unknown protein
A_99_P433347	2B	61.6	0.426346	0	-0.163613	2B	60	0.527683	0	0.283063	galactinol synthase 3 LENGTH=334
A_99_P214681	2B	67.8	0.426346	0	0.165659	2B	57	0.306799	0	0.275253	DNA-binding protein S1FA2
A_99_P067190	2B	64	0.24035	0	0.518512	2B	67	0.246336	0	0.274728	Unknown protein
A_99_P373827	2B	67	0.319221	0	0.233489	2B	67	0.426994	-2.73595	0.267764	#N/A
A_99_P300096	2B	69	0.16163	0	-0.0958948	2B	67	0.255647	-1.05439	0.265619	#N/A
A_99_P345711	2B	63.5	0.740589	0	0.330875	2B	63.5	0.483576	0	0.260057	UPI000234F609 related cluster n=1 Tax=unknown RepID=UPI000234F609
A_99_P434162	2B	65	0.107111	0	0.885576	2B	65	0.260886	0	0.244684	Unknown protein
A_99_P194383	2B	67.8	0.35753	0	0.237621	2B	67.8	0.440906	0	0.237756	#N/A
A_99_P359251	2B	63.5	0.24527	0	0.154817	2B	58	0.286734	0	0.235649	#N/A
A_99_P174604	2B	61	0.102051	0	0.184517	2B	58	0.2474	0	0.228108	bZIP transcription factor family protein LENGTH=330
A_99_P552612	2B	67.8	0.152581	0	0.510651	2B	67	0.290953	0	0.223861	#N/A
A_99_P407202	2B	61.6	0.244203	0	0.138892	2B	61.6	0.317873	0	0.220285	Calmodulin n=2 Tax=Meyerozyma guilliermondii (strain ATCC 6260 / CBS 566 / DSM 6381 / JCM 1539 / NBRC 10279 / NRRL Y-324) RepID=A5DN13_PICGU
A_99_P443027	2B	61.6	0.159496	0	0.118489	2B	61	0.256277	0	0.189181	Calmodulin antisense orf n=2 Tax=Giardia intestinalis RepID=E2RTW8_GIAIC
A_99_P564507	2B	61	0.0710861	0	-0.338039	2B	65	0.262971	0	0.186101	#N/A
A_99_P263851	2B	67.8	0.334811	2.01611	0.257035	2B	67.8	0.398801	0	0.176532	Unknown protein
A_99_P558817	2B	62	0.234966	0	0.172152	2B	60	0.271459	0	0.172096	calmodulin 7 LENGTH=149
A_99_P509197	2B	72	0.0525323	0	-0.274433	2B	59.6	0.248462	0	0.170592	#N/A
A_99_P378402	2B	59.6	0.274335	0	-0.0129667	2B	66	0.314976	0	0.169	#N/A
A_99_P407847	2B	73	0.285524	0	0.0265919	2B	58	0.262554	0	0.124888	Unknown protein
A_99_P540797	2B	64	0.447501	0	-0.243634	2B	64.1	0.271047	0	0.11697	Unknown protein
A_99_P478392	2B	63.5	0.179672	0	0.106249	2B	63	0.456635	0	0.101026	Unknown protein
A_99_P435347	2B	67.8	0.304249	0	0.600537	2B	67.8	0.295148	0	0.0949727	2-oxoglutarate dehydrogenase, E1 component LENGTH=1025
A_99_P295016	2B	72	0.456635	0	-0.151135	2B	57	0.389386	0	0.0915654	Protein of unknown function (DUF1022) LENGTH=404
A_99_P435907	2B	67.8	0.306995	0	-0.112008	0	0	0	0	0.0849207	Eukaryotic translation initiation factor 5A
A_99_P472697	2A_1	2.5	0.127312	0	0.190414	2A_1	2.5	0.135411	0	0.0781149	Protein BREAST CANCER SUSCEPTIBILITY 1-like protein n=1 Tax=Aegilops tauschii RepID=M8CGF6_AEGTA
A_99_P374437	2B	67.8	0.25333	0	-0.272645	2B	72	0.195963	0	0.0774554	#N/A
A_99_P000116	1B	65	0.0992563	0	0.159155	2B	67	0.322674	0	0.0750101	#N/A
A_99_P473502	2B	67.8	0.404885	0	-0.503158	2B	67.8	0.318451	0	0.0618524	Unknown protein
A_99_P345281	2B	63.5	0.174324	0	-0.332341	2B	58	0.322674	0	0.0482717	tubby like protein 3 LENGTH=407
A_99_P020689	2B	67.8	0.419662	0	-0.234608	2B	67.8	0.405557	0	0.0295541	#N/A
A_99_P335601	2B	67.8	0.249947	0	-0.33855	2B	67.8	0.300306	0	0.0256187	mRNA cap guanine-N7 methyltransferase 2
A_99_P414972	2B	67.8	0.315557	0	-0.107906	2B	67.8	0.12879	0	0.0242545	Reticulon family protein LENGTH=267
A_99_P335211	2B	67.8	0.251852	0	-0.26244	2B	70.3	0.207241	0	0.0172844	Unknown protein
A_99_P032084	2B	67.8	0.283502	0	-0.392876	0	0	0	0	-0.00891507	#N/A
A_99_P563987	2B	61.6	0.255647	0	0.201416	2B	59.6	0.328581	0	-0.0174616	Unknown protein
A_99_P164057	2B	65	0.374545	0	0.0085383	2B	66	0.286129	0	-0.0369712	Unknown protein
A_99_P127425	2B	67	0.451855	0	-0.0107621	2B	67	0.366005	0	-0.0585215	#N/A
A_99_P475257	2B	68	0.606811	0	-0.317661	2B	67.8	0.43199	0	-0.0609918	Brefeldin A-inhibited guanine nucleotide-exchange protein 5
A_99_P295791	1D_2	5	0.174324	0	-0.457557	1D_2	7	0.215042	0	-0.0812002	Pentatricopeptide repeat-containing protein
A_99_P296571	2B	59.6	0.152581	0	-0.128782	2B	59.6	0.254173	0	-0.08731	Basic-leucine zipper (bZIP) transcription factor family protein LENGTH=721
A_99_P061893	2B	67.8	0.306212	0	-0.601369	2B	67.8	0.452319	0	-0.095503	Unknown protein
A_99_P233411	2B	64.1	0.266917	0	-0.363454	2B	61	0.281881	0	-0.104797	Ubiquinol-cytochrome c reductase complex 6.7 kDa protein n=4 Tax=Andropogoneae RepID=B4FEA0_MAIZE
A_99_P009021	2B	64.1	0.349861	0	-0.793165	2B	64	0.372243	0	-0.124537	Unknown protein
A_99_P445117	2B	64.1	0.349126	0	-0.0962525	2B	66	0.278424	0	-0.134079	Alpha-1,4-glucan-protein synthase [UDP-forming] 1
A_99_P121895	2B	66	0.481383	0	-0.0768594	2B	65	0.37366	0	-0.141723	#N/A
A_99_P202536	2B	64.1	0.411572	0	-0.172476	2B	59.6	0.306799	0	-0.143361	Unknown protein
A_99_P297226	2B	67.8	0.468328	0	-0.537218	2B	67.8	0.343957	0	-0.147788	Unknown protein
A_99_P429317	2B	67.8	0.433273	0	-0.271353	2B	70.3	0.280256	0	-0.161329	Unknown protein
A_99_P120924	2B	64.1	0.348942	0	-0.0868257	2B	65	0.403201	0	-0.161329	#N/A
A_99_P520722	2B	67.8	0.62387	0	-0.442069	2B	67.8	0.554514	0	-0.177375	Ras-related protein Rab-6
A_99_P194173	2B	67.8	0.362592	0	-0.462447	2B	67.8	0.25333	0	-0.20996	#N/A
A_99_P199556	2B	67.8	0.31633	0	-0.351675	2B	59.6	0.266502	0	-0.218718	RNA-binding protein 42
A_99_P294481	2B	67.8	0.657837	0	-0.802157	2B	67.8	0.554136	0	-0.219209	Unknown protein
A_99_P422222	2B	67.8	0.426346	0	-0.704447	2B	67.8	0.398801	0	-0.22551	Unknown protein
A_99_P320826	2B	67.8	0.58548	0	-0.369757	2B	67.8	0.477855	0	-0.241307	TRICHOME BIREFRINGENCE-LIKE 13 LENGTH=412
A_99_P488367	1A	10	0.131003	0	-0.804264	2B	67.8	0.32363	0	-0.243299	#N/A
A_99_P000506	2B	67.8	0.291754	0	-0.86637	0	0	0	0	-0.25434	Unknown protein
A_99_P441452	2B	67.8	0.443899	0	-0.658045	2B	67.8	0.391796	0	-0.254431	Unknown protein
A_99_P294111	2B	67.8	0.250159	0	-0.169863	0	0	0	0	-0.254531	UPI00032A5D91 related cluster n=2 Tax=unknown RepID=UPI00032A5D91
A_99_P412727	2B	67.8	0.342101	0	-0.373204	2B	71	0.267745	-0.897154	-0.260319	Unknown protein
A_99_P453962	2B	67.8	0.258585	0	-0.258461	2B	67.8	0.240779	0	-0.270211	Unknown protein
A_99_P553592	2B	67.8	0.726979	0	-0.61777	2B	67.8	0.750227	0	-0.277863	#N/A
A_99_P379652	2B	66	0.329528	0	-0.527504	2B	66	0.353524	0	-0.279682	#N/A
A_99_P284691	2B	69	0.400497	0	-0.54125	2B	67.8	0.465919	0	-0.310628	Unknown protein
A_99_P598032	2B	64.1	0.274745	0	-0.59608	2B	64.1	0.433433	0	-0.334503	Unknown protein
A_99_P425112	2B	61.6	0.354072	0	0.00155986	2B	62	0.340984	0	-0.340408	Unknown protein
A_99_P380817	2B	64.1	0.119635	0	-0.597348	2A_1	2	0.201622	0	-0.34353	Unknown protein
A_99_P317951	2B	67.8	0.62024	0	-0.656961	2B	67.8	0.731188	0	-0.346349	Unknown protein
A_99_P150297	2B	67.8	0.390248	0	-0.214815	2B	70.3	0.0658224	0	-0.368434	#N/A
A_99_P394162	2B	67.8	0.700976	0	-0.523214	2B	67.8	0.640495	0	-0.376401	Unknown protein
A_99_P238726	2B	67.8	0.375428	4.5817	-1.57288	2B	70.3	0.145851	0	-0.377159	Unknown protein
A_99_P340701	2B	68	0.73308	0	-0.692296	2B	67.8	0.690227	0	-0.382458	Unknown protein
A_99_P333316	2B	66	0.144402	0	-0.210138	2B	61	0.363312	0	-0.38479	#N/A
A_99_P424887	2B	67.8	0.258166	0	-0.780024	2B	67.8	0.168236	0	-0.385903	Unknown protein
A_99_P368057	2B	67.8	0.684753	0	-0.846843	2B	67.8	0.389386	0	-0.387718	UDP-galactose transporter 6 LENGTH=405
A_99_P434137	2B	63.5	0.577558	0	-1.07956	2B	63	0.583248	0	-0.411603	#N/A
A_99_P431932	2B	67.8	0.378069	0	-1.54363	2B	70.3	0.152102	0	-0.422413	Unknown protein
A_99_P285071	2B	62	0.618412	0	-0.598631	2B	62	0.644434	0	-0.424281	Universal stress protein A-like protein
A_99_P271751	2B	67.8	0.268158	0	-0.379376	2B	67.8	0.283705	0	-0.437163	Ribosomal L32p protein family LENGTH=134
A_99_P081850	2B	62	0.414061	0	0.118431	2B	63	0.417527	0	-0.438319	Unknown protein
A_99_P534357	2B	65	0.701988	0	-1.10485	2B	64	0.507515	0	-0.442937	Unknown protein
A_99_P450652	2B	67.8	0.600766	0	-1.08556	2B	67.8	0.569486	0	-0.443815	Unknown protein
A_99_P315686	2B	68	0.724032	0	-1.33269	2B	67.8	0.779798	0	-0.45025	#N/A
A_99_P297916	2B	67.8	0.256487	0	-1.81172	2B	67.8	0.142708	0	-0.450716	Unknown protein
A_99_P242021	2B	64	0.86611	0	-0.666126	2B	64	0.788994	0	-0.451847	Eukaryotic translation initiation factor 6-2
A_99_P555762	2B	67.8	0.324203	0	-0.973144	2B	67.8	0.344512	0	-0.452383	#N/A
CUST_1146_PI425885773	2B	67.8	0.398461	0	-0.445859	2B	58	0.289951	0	-0.506574	#N/A
A_99_P563637	0	0	0	0	-0.199448	2B	61.6	0.246761	0	-0.509179	Unknown protein
A_99_P441727	2B	68	0.197778	0	-0.573735	2B	67.8	0.331042	0	-0.509491	Unknown protein
A_99_P044355	2B	66	0.328201	0	-0.0632722	2B	67	0.418185	0	-0.514893	#N/A
A_99_P341096	2B	72	0.534703	0	-0.252734	2B	67.8	0.596913	0	-0.540004	Unknown protein
A_99_P481422	2B	67	0.47207	0	-0.329583	2B	67.8	0.441695	0	-0.560164	Unknown protein
A_99_P200061	5A_2	0	0.0621201	0	-0.514615	2B	59.6	0.252274	0	-0.577107	cAMP-regulated phosphoprotein 19-related protein LENGTH=102
A_99_P302661	2B	67	0.271047	0	-1.91727	2B	66	0.349126	0	-0.578293	alpha-galactosidase 2 LENGTH=396
A_99_P116395	2B	63	0.127559	0	-1.29472	2B	62	0.51825	0	-0.608391	#N/A
A_99_P375002	2B	67.8	0.447501	0	-1.07638	2B	67.8	0.552748	0	-0.611667	#N/A
A_99_P284486	2B	61.6	0.43869	0	-1.00912	2B	61.6	0.31999	0	-0.618442	Unknown protein
A_99_P135505	2B	64	0.542007	0	-0.505802	2B	64	0.5022	0	-0.624342	Unknown protein
A_99_P294826	2B	67.8	0.565698	0	-1.3397	2B	67.8	0.555017	0	-0.653866	succinate dehydrogenase 5 LENGTH=257
A_99_P285056	2B	62	0.776728	0	-0.722678	2B	62	0.782334	0	-0.686153	Adenine nucleotide alpha hydrolases-like superfamily protein LENGTH=162
A_99_P383162	2B	66	0.353707	0	-0.279698	2B	67	0.441853	0	-0.736687	Unknown protein
A_99_P254136	2B	67.8	0.815754	0	-1.28308	2B	67.8	0.849071	0	-0.744381	Carboxyvinyl-carboxyphosphonate phosphorylmutase
A_99_P315161	2B	67.8	0.811009	0	-0.840362	2B	67.8	0.748811	0	-0.74625	Unknown protein
A_99_P477512	2B	67.8	0.683683	0	-2.38861	2B	67.8	0.676452	0	-0.755385	Expressed protein n=3 Tax=Oryza sativa RepID=Q2R0E3_ORYSJ
A_99_P120619	2B	68	0.761266	0	-0.43135	2B	67.8	0.693015	0	-0.762397	Unknown protein
A_99_P288876	2B	63.5	0.663968	0	-0.744169	2B	64.1	0.542524	0	-0.774879	Phosphatidylinositol 3- and 4-kinase family protein with FAT domain LENGTH=3858
A_99_P525127	2B	67.8	0.860116	0	-1.4562	2B	67.8	0.837107	0	-0.778317	Unknown protein
A_99_P315156	2B	67.8	0.755947	0	-1.46053	2B	67.8	0.693622	0	-0.798711	Unknown protein
A_99_P445702	2B	67.8	0.597255	0	-0.97491	2B	67.8	0.44672	0	-0.805298	Unknown protein
A_99_P390677	2B	67.8	0.519473	0	-0.941634	2B	67.8	0.373306	2.08958	-0.857848	Unknown protein
A_99_P290571	2B	67.8	0.848516	0	-1.45922	2B	67.8	0.832392	0	-0.878961	#N/A
A_99_P360931	2B	63	0.827735	0	-1.62724	2B	63	0.772268	0	-0.908339	Unknown protein
A_99_P484312	2B	67.8	0.390764	0	-4.95654	2B	67.8	0.400836	0	-0.922387	Unknown protein
A_99_P418987	2B	64.1	0.198231	0	-0.537315	2B	64	0.407736	0	-0.927287	#N/A
A_99_P115890	2B	68	0.409073	0	-0.833187	2B	67.8	0.547921	0	-0.933705	#N/A
A_99_P512612	2B	67.8	0.866525	0	-1.82879	2B	67.8	0.865769	0	-0.939432	Unknown protein
A_99_P266856	2B	70	0.625778	0	-0.326863	2B	67	0.495118	0	-0.946832	Unknown protein
A_99_P405317	2B	67.8	0.739708	0	-0.207759	2B	67.8	0.743722	4.97714	-0.950678	Unknown protein
A_99_P314041	2B	63.5	0.50668	0	0.599369	2B	63.5	0.613202	0	-0.956537	n=2 Tax=Oryza sativa subsp. japonica RepID=Q7XVK7_ORYSJ
A_99_P235507	2B	75.9	0.283097	0	-0.759018	2B	62	0.286532	0	-0.995734	Unknown protein
A_99_P343141	2B	67.8	0.830056	0	-2.10029	2B	67.8	0.823498	0	-1.02815	Unknown protein
CUST_1164_PI425885773	2B	63.5	0.118142	0	-0.42941	2B	64	0.442326	0	-1.03548	#N/A
A_99_P555882	2B	63.5	0.947933	0	-1.47135	2B	64	0.810367	0	-1.05292	Eukaryotic translation initiation factor 6-2
A_99_P148747	1B	67.4	0.189806	0	-0.203376	2B	60	0.273514	0	-1.06702	#N/A
A_99_P355546	0	0	0	0	-0.587023	2B	60	0.31575	0	-1.07329	GDSL esterase/lipase
A_99_P474662	2B	62	0.436943	0	-0.989647	2B	62	0.449838	0	-1.10477	n=3 Tax=Oryza sativa RepID=Q7XSK4_ORYSJ
A_99_P131595	2B	67	0.377014	0	-1.41241	2B	62	0.455097	0	-1.10601	Unknown protein
A_99_P226281	2B	88	0.487646	0	-1.28591	2B	60	0.2474	0	-1.10665	#N/A
A_99_P455647	2B	67.8	0.469228	0	-1.26993	2B	67	0.567901	0	-1.12547	Unknown protein
A_99_P371197	2B	64	0.924378	0	-1.96796	2B	64	0.926981	0	-1.15524	UPI000234E7D8 related cluster n=2 Tax=unknown RepID=UPI000234E7D8
A_99_P429857	2B	67.8	0.899575	0	-1.86867	2B	67.8	0.918751	0	-1.20432	Unknown protein
A_99_P004381	2B	67.8	0.872064	0	-1.75983	2B	67.8	0.849794	0	-1.30717	#N/A
A_99_P005106	2B	65	0.645437	0	-1.68935	2B	64.1	0.587116	0	-1.32505	Cysteine proteinase inhibitor 8
A_99_P440272	2B	66	0.742633	0	-0.616413	2B	66	0.698857	-1.05606	-1.4341	Unknown protein
A_99_P284296	2B	63.5	0.874392	0	-2.77895	2B	64	0.947844	0	-1.57145	CDPK-related kinase 1 LENGTH=576
A_99_P463622	2B	67.8	0.780108	0	-2.16229	2B	67.8	0.796891	0	-1.63941	Unknown protein
A_99_P504422	1B	68.6	0.322866	0	-2.3737	1B	68.6	0.283097	0	-1.76671	Unknown protein
A_99_P430157	2B	64	0.936421	0	-2.78652	2B	64	0.929733	0	-1.77952	Unknown protein
A_99_P497507	2B	67.8	0.883748	0	-2.53811	2B	67.8	0.895671	0	-1.83716	#N/A
A_99_P470762	2B	64	0.638151	0	-3.43344	2B	64	0.86645	0	-1.9391	n=1 Tax=Oryza sativa subsp. japonica RepID=Q5JQV3_ORYSJ
A_99_P353976	2B	66	0.735707	0	-3.2218	2B	66	0.747388	0	-1.99599	Unknown protein
A_99_P544937	2B	61.6	0.848216	0	-2.48583	2B	61.6	0.890723	0	-2.20627	Unknown protein
A_99_P108580	2B	64	0.879774	0	-2.67816	2B	64	0.913345	0	-2.28652	n=2 Tax=Oryza sativa subsp. japonica RepID=Q7FAG3_ORYSJ
A_99_P214496	2B	67.8	0.875241	0	-2.05046	2B	67.8	0.823399	0	-2.31282	DNA-binding protein S1FA2
A_99_P154422	2B	80.2	0.130266	0	-1.0767	2B	61	0.265258	0	-2.33396	Unknown protein
A_99_P116295	2B	64	0.948909	0	-3.4294	2B	64	0.958077	0	-2.3892	#N/A
A_99_P360096	2B	67.8	0.91359	0	-3.63697	2B	68	0.914585	0	-2.92459	Unknown protein
A_99_P346911	2B	67.8	0.943103	0	-4.93533	2B	67.8	0.950023	0	-3.02594	Unknown protein
A_99_P408157	2B	64	0.939931	0	-5.16632	2B	64	0.956839	0	-3.81474	Unknown protein
A_99_P346791	2B	64	0.97238	0	-6.04513	2B	64	0.971127	0	-3.90337	#N/A
A_99_P337456	2B	64	0.944264	0	-5.68313	2B	64.1	0.947237	0	-4.3882	Unknown protein

## Sheet: 4A all cis
	position 30 hai	cM	R2	DEG at this time point	allelic expression differences + CM - RM	position 50 hai	cM	R2	DEG at this time point	allele + CM-82036 - Remus	annotations
A_99_P240226	4ABD	15.8	0.899263	0	7.8137	4ABD	15.8	0.892984	0	5.78604	#N/A
CUST_138_PI425860077	4ABD	16	0.818287	0	4.82662	4ABD	16	0.758621	1.65543	3.50138	#N/A
A_99_P341976	4ABD	16	0.890939	0	5.12551	4ABD	16	0.886218	0	3.39062	Unknown protein
A_99_P454982	4ABD	15.8	0.88486	0	2.33536	4ABD	16	0.864703	0	2.60064	Unknown protein
A_99_P217441	4ABD	15.8	0.89186	0	2.28345	4ABD	15.8	0.881024	0	1.94111	Unknown protein
A_99_P371627	4ABD	15.8	0.868323	0	1.62693	4ABD	15.8	0.842226	0	1.26346	#N/A
A_99_P518687	4ABD	15.8	0.880113	0	1.66779	4ABD	15.8	0.879604	0	1.02441	Isoamyl acetate-hydrolyzing esterase 1 homolog
A_99_P249861	4ABD	15.8	0.806142	0	1.43402	4ABD	16	0.81518	0	0.969992	Unknown protein
CUST_137_PI425885773	4ABD	18	0.447033	-1.60811	1.30645	4ABD	16	0.476377	0.814753	0.904593	#N/A
A_99_P508022	3B_1	16	0.348022	0	0.942995	3B_1	15	0.351146	0	0.837793	Unknown protein
A_99_P037224	4ABD	16	0.439641	0	-1.89788	0	0	0	0	0.802774	Unknown protein
A_99_P447507	3B_1	15.3	0.205223	0	1.10471	3B_1	15.3	0.224958	0	0.759721	Unknown protein
A_99_P471712	4ABD	16	0.740882	0	-1.77806	4ABD	21	0.251217	0	0.715193	Unknown protein
A_99_P491897	3A_1	36.7	0.474302	0	0.506785	3A_1	36.7	0.530212	0	0.714768	Anthocyanidin 5,3-O-glucosyltransferase n=1 Tax=Aegilops tauschii RepID=N1QV94_AEGTA
A_99_P072545	4ABD	13	0.206793	0	0.809102	4ABD	16	0.271871	0	0.697042	Unknown protein
A_99_P309331	4ABD	15.8	0.802381	0	0.987475	4ABD	16	0.839437	0	0.682012	#N/A
CUST_1277_PI425860077	4ABD	14	0.273309	0	1.15868	4ABD	15.2	0.253119	0	0.674267	#N/A
A_99_P338341	1A	10	0.119138	0	0.175551	4ABD	17	0.112894	0	0.593139	Unknown protein
A_99_P477942	4ABD	17.6	0.263387	0	0.384061	2B	59.6	0.105596	0	0.590898	Glutathione S-transferase domain-containing protein n=17 Tax=Acinetobacter RepID=C0VL78_9GAMM
A_99_P361056	4ABD	15.8	0.656869	0	0.520345	4ABD	15.8	0.470277	0	0.588286	dihydroflavonol 4-reductase-like1 LENGTH=326
A_99_P284746	4ABD	17.6	0.387831	0	0.375262	0	0	0	0	0.541035	stress enhanced protein 1 LENGTH=146
A_99_P363906	4ABD	14	0.353159	0	0.199096	4ABD	15.2	0.144402	0	0.538916	Unknown protein
A_99_P303661	4ABD	15.2	0.713546	0	0.587102	4ABD	15.8	0.650114	0	0.482154	Unknown protein
A_99_P404597	4ABD	17	0.261512	0	0.890449	0	0	0	0	0.473338	Unknown protein
A_99_P417612	4ABD	13	0.346731	0	0.278292	2B	61.6	0.110887	0	0.421453	Unknown protein
A_99_P249836	4ABD	13	0.257747	0	0.185132	4ABD	13	0.251217	0	0.375433	#N/A
A_99_P024914	4ABD	15	0.391968	0	-0.097666	4ABD	15.2	0.205896	0	0.372838	#N/A
A_99_P053837	4ABD	15.8	0.392655	0	1.05553	4ABD	15.8	0.332929	0	0.324462	Unknown protein
A_99_P088025	4ABD	15	0.442956	0	0.524561	4ABD	17	0.201396	0	0.311151	Unknown protein
A_99_P330586	4ABD	17	0.261094	0	-0.223099	3B_1	75	0.110636	0	0.297929	myb domain protein 4 LENGTH=282
A_99_P438667	4ABD	15.8	0.475341	0	-0.153647	4ABD	15.8	0.13785	0	0.290885	Unknown protein
A_99_P358101	4ABD	18.2	0.256277	5.3899	1.01463	2B	57	0.102051	0	0.288557	Unknown protein
A_99_P493617	4ABD	18.2	0.261929	0	0.345994	1A	30	0.0990018	0	0.285092	Unknown protein
A_99_P217486	4ABD	15.8	0.602679	0	0.649513	4ABD	17.6	0.300899	0	0.257362	GDT1-like protein 5
A_99_P428187	4ABD	13	0.372952	0	-0.0147427	4ABD	13	0.21482	0	0.243703	Unknown protein
CUST_36_PI425860077	4ABD	13	0.251217	0	2.38093	4ABD	17	0.190035	0	0.243472	#N/A
A_99_P338251	4ABD	17	0.251217	0	0.508376	0	0	0	0	0.235376	Unknown protein
A_99_P571557	4ABD	15.8	0.250159	0	-0.278772	0	0	0	0	0.232403	Unknown protein
A_99_P233431	4ABD	16	0.293553	0	-1.40707	4ABD	7	0.167531	0	0.23219	Protein of unknown function, DUF538 LENGTH=175
CUST_944_PI425860077	4ABD	15	0.298525	0	-0.0867594	5A_1	1	0.127805	0	0.223978	#N/A
A_99_P014514	4ABD	15.2	0.291954	0	-0.0161655	4ABD	15.2	0.205447	0	0.222788	Unknown protein
A_99_P120449	3B_1	57.3	0.120381	0	-2.00015	3B_1	61	0.120878	0	0.218489	#N/A
A_99_P283656	4ABD	15.8	0.488947	1.04475	0.538758	4ABD	15.2	0.36115	0	0.209117	RNA-binding protein n=1 Tax=Medicago truncatula RepID=Q8H0P8_MEDTR
A_99_P301956	2B	60	0.114897	0	0.604657	2B	75.9	0.112393	0	0.201143	Unknown protein
A_99_P133120	4ABD	14	0.269604	0	2.03845	4ABD	5	0.260259	0	0.195923	Heavy metal transport/detoxification superfamily protein LENGTH=181
CUST_22_PI425860077	4ABD	13	0.257537	-3.61664	2.29895	4ABD	17	0.189806	0	0.187855	#N/A
A_99_P491187	4ABD	15	0.308364	0	0.721874	4ABD	13	0.162104	0	0.183192	Embryogenesis transmembrane protein-like n=3 Tax=Oryza sativa RepID=Q5Z577_ORYSJ
A_99_P340166	2B	95	0.116895	3.99657	0.569155	2B	96	0.131739	0	0.181849	Unknown protein
CUST_97_PI425860077	4ABD	18.2	0.247612	0	-0.717121	0	0	0	0	0.179217	#N/A
A_99_P384352	4ABD	15.8	0.426508	0	0.762607	4ABD	15.8	0.4517	0	0.175099	oligopeptide transporter 7 LENGTH=766
A_99_P022039	2B	58	0.0992563	0	1.37177	2B	58	0.124843	0	0.169635	Unknown protein
A_99_P227536	4ABD	15.2	0.271871	0	0.445765	0	0	0	-1.07942	0.163411	#N/A
A_99_P306471	4ABD	15.8	0.329907	0	-0.071559	0	0	0	0	0.162609	Eukaryotic aspartyl protease family protein LENGTH=524
A_99_P410637	4ABD	15.8	0.286532	0	0.559045	0	0	0	0	0.159187	#N/A
A_99_P062343	4ABD	17.6	0.272693	0	1.5146	4ABD	17	0.204774	0	0.156512	Unknown protein
A_99_P205136	4ABD	18	0.272693	0	0.829794	6B	49	0.129036	-4.01624	0.150936	caffeoyl-CoA 3-O-methyltransferase LENGTH=232
A_99_P019549	4ABD	15.8	0.612217	0	0.223358	4ABD	15.8	0.615381	0	0.148034	#N/A
A_99_P490182	4ABD	17	0.323439	0	-1.08519	4ABD	12	0.164468	0	0.137172	Unknown protein
A_99_P196378	4ABD	14	0.31633	0	1.18799	4ABD	13	0.2278	0	0.134941	Unknown protein
A_99_P348506	4ABD	18.2	0.275155	0	0.24502	4ABD	15.8	0.189119	1.78285	0.134138	Unknown protein
A_99_P387792	4ABD	15.8	0.446095	0	0.347756	4ABD	1	0.130266	0	0.118009	n=1 Tax=Oryza sativa subsp. japonica RepID=Q7XM87_ORYSJ
A_99_P536302	4ABD	17.6	0.32611	0	-0.448204	0	0	0	0	0.115988	#N/A
A_99_P216011	4ABD	16	0.375251	0	-0.879613	4ABD	15.8	0.224082	0	0.105351	Unknown protein
A_99_P469242	4ABD	17	0.342844	0	0.658544	4ABD	17	0.109881	0	0.105201	Unknown protein
CUST_1016_PI425860077	4ABD	18	0.26005	0	-0.645687	0	0	0	0	0.0965044	#N/A
CUST_658_PI425860077	4ABD	14	0.281881	0	0.890048	4ABD	15.8	0.134189	0	0.0952542	#N/A
A_99_P217496	4ABD	16	0.673329	0	0.382472	4ABD	15.8	0.291354	0	0.090141	Unknown protein
A_99_P266356	4ABD	16	0.448593	0	-0.347101	4ABD	15.8	0.3471	0	0.0890918	Unknown protein
CUST_390_PI425860077	4ABD	15.8	0.261094	0	0.0233606	4ABD	15.8	0.181524	0	0.0877329	#N/A
A_99_P252626	4ABD	15.8	0.311484	0	0.018785	4ABD	14	0.148261	0	0.0876939	Unknown protein
CUST_174_PI425860077	4ABD	14	0.259004	0	0.898464	4ABD	14	0.125338	0	0.086808	#N/A
A_99_P291821	4ABD	15.8	0.288545	0	0.317824	0	0	0	0	0.0860105	#N/A
A_99_P329976	4ABD	15.8	0.272487	0	-0.235384	4ABD	12	0.156641	0	0.0856252	Unknown protein
A_99_P359181	4ABD	16	0.247187	0	-1.01837	4ABD	13	0.173857	0	0.081667	Unknown protein
CUST_1014_PI425860077	4ABD	18	0.256697	0	-0.639253	0	0	0	0	0.0803627	#N/A
A_99_P053452	4ABD	16	0.260259	0	0.227626	4ABD	16	0.424397	0	0.0803369	Unknown protein
A_99_P288676	3B_1	57.3	0.100274	0	0.222105	3B_1	48.8	0.108119	0	0.0797201	Mannan endo-1,4-beta-mannosidase 2
A_99_P275306	4ABD	17.6	0.374014	0	-0.356904	4ABD	15.2	0.207913	0	0.0736137	Unknown protein
A_99_P163182	4ABD	16	0.297136	0	-0.234343	4ABD	13	0.172689	0	0.0700101	Unknown protein
A_99_P228291	4ABD	18	0.279646	0	-1.04993	4ABD	17.6	0.216592	0	0.0689052	Non-specific lipid-transfer protein 4.1
A_99_P320871	4ABD	15.8	0.351512	0	-0.661341	1B	67.4	0.192092	0	0.0589653	Unknown protein
CUST_63_PI425860077	4ABD	14	0.278628	0	0.84909	4ABD	14	0.139796	0	0.0584085	#N/A
A_99_P311201	4ABD	13	0.434392	0	0.0303857	7D	17	0.129282	0	0.0533464	#N/A
A_99_P370987	4ABD	14	0.384362	0	0.0274338	2B	56	0.109881	0	0.0495351	potassium transporter 1 LENGTH=712
A_99_P204401	4ABD	17.6	0.28754	0	0.71227	6B	42.9	0.17828	0	0.0453451	Unknown protein
A_99_P309966	4ABD	16	0.355348	0	-0.208034	2B	61.6	0.116146	0	0.0388771	Unknown protein
A_99_P026792	4ABD	16	0.324203	0	-0.77614	4ABD	14	0.164468	0	0.0332229	#N/A
CUST_225_PI425885773	4ABD	18.2	0.475193	0	-0.58647	0	0	0	3.925	0.0309361	#N/A
A_99_P552127	4ABD	15.8	0.651495	0	0.324333	4ABD	15.2	0.58065	0	0.0265331	Unknown protein
A_99_P412102	4ABD	18.2	0.521911	0	-0.657163	0	0	0	0	0.0252339	Glutathione S-transferase family protein LENGTH=235
A_99_P412472	4ABD	15.2	0.339866	0	0.294814	6B	47	0.11164	0	0.0242308	Unknown protein
A_99_P216066	3A_1	38	0.145368	0	-0.0853527	4ABD	14	0.165176	0	0.0159745	Unknown protein
A_99_P284511	4ABD	15.8	0.360608	0	-1.61683	0	0	0	0	0.0157202	Unknown protein
A_99_P513442	4ABD	13	0.282287	0	-0.417981	0	0	0	0	0.00828065	Unknown protein
A_99_P453957	4ABD	15.8	0.248887	0	-0.308916	4ABD	15.8	0.107615	-0.809952	-0.000395707	Unknown protein
A_99_P306856	4ABD	15.8	0.308364	0	-0.254618	4ABD	15.2	0.237555	0	-0.00166057	LanC-like protein 2
CUST_225_PI425860077	4ABD	18.2	0.543944	0	-1.08307	0	0	0	0	-0.00180504	#N/A
A_99_P202706	4ABD	15.8	0.439799	0	-0.537871	4ABD	15	0.112393	0	-0.00752355	Glutathione S-transferase family protein LENGTH=219
A_99_P266361	4ABD	16	0.563977	0	-0.371527	4ABD	15.8	0.416703	0	-0.00921298	#N/A
A_99_P449777	4ABD	16	0.435988	0	-0.269299	4ABD	15	0.264427	0	-0.0147523	Unknown protein
A_99_P507502	4ABD	18	0.324776	0	-0.0214268	0	0	0	0	-0.0190012	Xanthine dehydrogenase/oxidase
CUST_918_PI425860077	4ABD	17.6	0.291754	0	-1.08404	4ABD	16	0.168706	0	-0.0206436	#N/A
A_99_P200341	4ABD	15.8	0.673698	0	-0.308511	0	0	0	0	-0.0209378	Unknown protein
A_99_P469277	4ABD	11	0.385579	0	-0.297969	4ABD	13	0.333118	0	-0.0230625	Unknown protein
A_99_P173849	4ABD	15.8	0.24825	0	-0.396757	0	0	0	0	-0.0257814	#N/A
A_99_P134240	3B_1	78.8	0.109127	0	-0.343918	0	0	0	0	-0.034991	#N/A
A_99_P469957	4ABD	14	0.281069	0	0.754557	4ABD	15.8	0.121375	0	-0.0358115	Unknown protein
A_99_P010899	4ABD	18.2	0.368151	0	0.589173	0	0	0	0	-0.0380353	Unknown protein
A_99_P245261	4ABD	15	0.266917	0	-0.319376	4ABD	15.2	0.125585	0	-0.0412427	Unknown protein
A_99_P325316	4ABD	13	0.287942	0	0.259985	2B	59	0.104585	0	-0.0420849	Unknown protein
A_99_P198226	4ABD	15.8	0.671478	0	-0.475053	4ABD	15.8	0.211485	0	-0.0438391	Unknown protein
A_99_P124810	4ABD	15.2	0.449216	0	-0.789035	4ABD	15.8	0.198684	0	-0.0439837	#N/A
CUST_729_PI425860077	4ABD	15.2	0.441222	0	-0.254603	4ABD	15.2	0.379298	0	-0.0466978	#N/A
A_99_P614787	4ABD	17.6	0.270223	0	-0.040501	4ABD	17.6	0.161156	0	-0.0507213	Unknown protein
A_99_P125645	4ABD	16	0.54317	0	-0.493641	4ABD	16	0.334247	0	-0.051688	Unknown protein
A_99_P031484	3A_1	60.8	0.13002	0	0.0969759	3A_1	60.8	0.156165	0	-0.0563444	Sphingosine-1-phosphate lyase
A_99_P337136	4ABD	16	0.327631	0	0.585199	4B	7.3	0.178976	0	-0.0579357	Unknown protein
A_99_P167904	4ABD	15.8	0.675812	0	-0.67381	4ABD	15.8	0.144402	0	-0.0581207	Unknown protein
A_99_P321556	4ABD	15.2	0.386273	0	-0.609309	4ABD	15.2	0.158308	0	-0.0596369	Unknown protein
A_99_P261746	4ABD	13	0.324203	0	0.600009	4ABD	4.4	0.154972	-1.1401	-0.0655114	Unknown protein
A_99_P256516	4ABD	16	0.394368	0	-0.563537	4ABD	13	0.307387	0	-0.0664664	Quinone-oxidoreductase homolog, chloroplastic
A_99_P434947	4ABD	15.8	0.269398	0	-0.80013	4ABD	15.8	0.204998	0	-0.0675174	NAD-dependent malic enzyme 2 LENGTH=607
A_99_P275401	4ABD	15.8	0.414557	0	-0.671133	4ABD	14	0.162577	0	-0.0688714	Unknown protein
A_99_P370497	4ABD	16	0.471622	0	-0.326769	2B	61	0.122367	0	-0.0707642	Kynurenine formamidase
A_99_P004116	4ABD	18.2	0.256487	0	-0.228421	0	0	0	0	-0.0852946	#N/A
A_99_P303731	4ABD	13	0.362232	0	-0.458775	4ABD	15.8	0.135899	0	-0.087556	#N/A
A_99_P312031	4ABD	15	0.261512	0	0.185859	4ABD	27	0.108623	0	-0.0914835	purple acid phosphatase 27 LENGTH=611
A_99_P215986	4ABD	15.8	0.512361	0	-0.748947	4ABD	14	0.196871	0	-0.0930594	Unknown protein
A_99_P429932	4ABD	17.6	0.336688	0	-0.351916	0	0	0	0	-0.0940992	Unknown protein
A_99_P165357	1B	79	0.190721	0	0.143826	0	0	0	0	-0.0980857	Glutathione S-transferase family protein LENGTH=219
A_99_P082125	4ABD	13	0.244844	0	-0.172661	4ABD	14	0.332741	0	-0.0995341	Unknown protein
A_99_P419102	4ABD	15.2	0.273514	0	-0.174997	3B_1	78.8	0.105343	0	-0.106701	Unknown protein
A_99_P438582	4ABD	16	0.358981	0	-0.854403	4ABD	14	0.143434	0	-0.108634	Unknown protein
CUST_206_PI425860077	4ABD	18	0.353707	0	-0.428646	2B	57	0.108371	0	-0.109672	#N/A
A_99_P256126	4ABD	15.8	0.603912	0	-0.630494	4ABD	14	0.266088	0	-0.109772	#N/A
A_99_P151512	4ABD	15.8	0.53654	0	-0.980235	0	0	0	0	-0.110627	Unknown protein
A_99_P114630	4ABD	18.2	0.414722	0	-0.393234	4ABD	18	0.156165	0	-0.110965	Unknown protein
A_99_P153707	4ABD	14	0.31575	0	0.288039	3B_1	78.8	0.103065	0	-0.112669	Unknown protein
CUST_734_PI425885773	4ABD	18	0.269604	0	0.687578	4ABD	15.8	0.259213	0	-0.116221	#N/A
A_99_P282961	4ABD	15.8	0.27372	0	-0.603696	4ABD	15.2	0.133454	0	-0.11656	#N/A
A_99_P051716	4ABD	16	0.347837	0	-0.233463	7D	21.9	0.095431	-2.5543	-0.123441	#N/A
A_99_P281816	4ABD	15.2	0.266088	0	0.257302	0	0	0	0	-0.126894	#N/A
A_99_P203391	4ABD	16	0.580887	0	-0.773648	4ABD	15.8	0.146333	0	-0.127721	Unknown protein
A_99_P020764	4ABD	15.8	0.276587	0	0.206351	4ABD	12	0.152581	0	-0.130361	#N/A
A_99_P530772	4ABD	15.8	0.603352	0	-0.4906	0	0	0	0	-0.1357	#N/A
A_99_P275391	4ABD	15.8	0.498813	0	-0.763173	4ABD	13	0.186365	0	-0.135986	Unknown protein
A_99_P285046	4ABD	13	0.261929	0	-0.445815	4ABD	15.8	0.165176	0	-0.136458	Unknown protein
A_99_P447727	4ABD	16	0.498813	0	-0.102558	4ABD	15.8	0.215263	0	-0.143674	Unknown protein
A_99_P250876	4ABD	15.8	0.615924	0	-0.532166	4ABD	15.8	0.665862	0	-0.147353	Unknown protein
A_99_P536312	4ABD	16	0.257747	0	0.300146	6B	48	0.150424	0	-0.14807	#N/A
A_99_P444642	4ABD	15.8	0.486776	0	-0.705463	0	0	0	0	-0.150004	Unknown protein
A_99_P253296	4ABD	15.8	0.253752	0	0.248558	4ABD	4.4	0.116895	0	-0.152871	Unknown protein
A_99_P197836	4ABD	17.6	0.421299	0	-1.02401	4ABD	11	0.150424	0	-0.156506	Glutamyl-tRNA(Gln) amidotransferase subunit A
A_99_P221386	4ABD	18.2	0.409073	0	-0.653021	0	0	0	0	-0.158456	#N/A
A_99_P385642	4ABD	16	0.59805	0	0.0870545	4ABD	15.8	0.267951	0	-0.16124	Unknown protein
A_99_P427377	4ABD	18	0.658223	0	-0.502387	0	0	0	0	-0.162961	#N/A
A_99_P225456	4ABD	15	0.451855	0	1.62867	4ABD	15	0.199589	0	-0.172463	Unknown protein
A_99_P196338	4ABD	15.8	0.257537	0	-0.223689	0	0	0	0	-0.172821	calcium-dependent protein kinase 19 LENGTH=533
A_99_P528362	4ABD	15.8	0.633625	0	-0.708287	4ABD	15.8	0.403032	0	-0.173073	Unknown protein
CUST_450_PI425885773	4ABD	17.6	0.401681	0	-0.385573	0	0	0	0	-0.173737	#N/A
A_99_P442837	4ABD	17.6	0.544973	0	-0.67008	1B	70	0.154255	0	-0.181607	Glutathione S-transferase family protein LENGTH=219
A_99_P564357	4ABD	15.8	0.734059	0	-1.14469	4ABD	16	0.498104	0	-0.186658	Unknown protein
A_99_P526267	4ABD	14	0.27413	0	-0.0567067	0	0	0	0	-0.193615	#N/A
CUST_1389_PI425860077	2B	97	0.11164	0	0.655891	4ABD	4.4	0.165412	0	-0.193926	#N/A
A_99_P456087	4ABD	15.2	0.331609	0	-1.18778	4ABD	15	0.168706	0	-0.19472	alpha/beta-Hydrolases superfamily protein LENGTH=308
A_99_P549007	4ABD	17.6	0.258794	0	-0.406371	0	0	0	0	-0.195212	#N/A
A_99_P347536	4ABD	15.8	0.282287	0	-0.6866	0	0	0	0	-0.196286	#N/A
A_99_P235521	4ABD	14	0.292754	0	0.501621	4ABD	15.8	0.134433	0	-0.198337	#N/A
A_99_P199831	4ABD	15	0.337624	0	-0.521148	0	0	0	0	-0.199061	Unknown protein
A_99_P288896	4ABD	16	0.281069	0	-0.270635	4ABD	17.6	0.264011	0	-0.199973	Unknown protein
A_99_P562667	2B	94	0.107867	0	-1.0883	4ABD	17.6	0.114897	0	-0.200188	unknown protein; BEST Arabidopsis thaliana protein match is: unknown protein . LENGTH=302
A_99_P374927	4ABD	15.8	0.497395	0	-1.18658	7D	18.8	0.0977281	0	-0.202325	Unknown protein
A_99_P204856	4ABD	15.8	0.307191	0	-0.250288	0	0	0	0	-0.205823	membrane steroid binding protein 1 LENGTH=220
A_99_P161017	4ABD	15.2	0.262137	0	-0.610197	2B	60	0.109127	0	-0.211171	Unknown protein
CUST_624_PI425860077	4ABD	14	0.303265	0	0.377301	4ABD	2	0.100274	0.723511	-0.212571	#N/A
A_99_P436127	4ABD	18.2	0.363133	0	-0.392039	0	0	0	0	-0.214567	Unknown protein
A_99_P413027	4ABD	14	0.430544	0	-0.420053	4ABD	15.2	0.350595	0	-0.220015	Unknown protein
A_99_P473892	4ABD	16	0.381748	0	0.624214	2B	52	0.106101	0	-0.221681	Unknown protein
A_99_P555867	4ABD	18.2	0.318836	0	-0.851446	0	0	0	0	-0.22203	#N/A
A_99_P536067	4ABD	15	0.287137	0	-0.455748	4ABD	15.2	0.15807	0	-0.225933	Unknown protein
A_99_P088210	4ABD	14	0.367079	0	-0.682246	4ABD	11	0.134922	0	-0.228374	#N/A
A_99_P407502	4ABD	16	0.456941	0	-0.320034	4ABD	17	0.110133	0	-0.230553	membrane steroid binding protein 1 LENGTH=220
CUST_1240_PI425860077	4ABD	15.8	0.248462	0	-0.565134	0	0	0	0	-0.238284	#N/A
A_99_P253076	4ABD	15.2	0.251429	0	0.173079	0	0	0	0	-0.245332	Peroxisomal membrane 22 kDa (Mpv17/PMP22) family protein LENGTH=185
A_99_P198346	4ABD	15.8	0.564716	0	-1.11028	5A_2	3	0.160919	0	-0.246363	Unknown protein
A_99_P249846	4ABD	15	0.711515	0	-0.632752	4ABD	15.8	0.729054	0	-0.252458	Unknown protein
CUST_1182_PI425860077	4ABD	15.8	0.344698	0	-0.588888	0	0	0	0	-0.253749	#N/A
A_99_P518432	4ABD	17	0.266295	0	-0.357282	4ABD	16	0.134922	0	-0.260551	RING/U-box superfamily protein LENGTH=248
CUST_450_PI425860077	4ABD	17.6	0.634658	0	-0.7673	0	0	0	0	-0.263448	#N/A
A_99_P204936	4ABD	17.6	0.384884	0	-0.722423	0	0	0	0	-0.265755	Glutathione S-transferase family protein LENGTH=219
A_99_P212556	4ABD	17.6	0.635895	0	-0.936065	0	0	0	0	-0.26903	Unknown protein
A_99_P576592	4ABD	17.6	0.385231	0	-0.77001	0	0	0	0	-0.270584	Unknown protein
A_99_P287816	4ABD	13	0.427802	0	-0.530818	0	0	0	0	-0.270616	Unknown protein
A_99_P387617	1B	64	0.102812	0	-0.493912	4ABD	15.8	0.188661	0	-0.272186	Cytochrome P450 superfamily protein LENGTH=488
A_99_P134005	4ABD	15.8	0.578988	0	-0.500137	0	0	0	0	-0.296772	pyruvate decarboxylase-3 LENGTH=592
A_99_P149737	4ABD	15.8	0.469528	0	-0.427454	0	0	0	0.933165	-0.305526	#N/A
A_99_P203046	4ABD	16	0.396077	0	-0.316709	4ABD	16	0.131984	0	-0.309521	Unknown protein
CUST_1311_PI425860077	4ABD	18	0.269191	0	-0.851405	2B	57	0.102051	-1.44772	-0.313591	#N/A
A_99_P237121	4ABD	15.8	0.472219	0	-2.70225	4ABD	11	0.36475	0	-0.317146	#N/A
A_99_P490907	4ABD	14	0.263595	0	0.0698337	4ABD	13	0.102812	0	-0.321376	phenylalanine ammonia-lyase 2 LENGTH=717
A_99_P279456	4ABD	15.8	0.493832	-0.988996	-0.511608	2B	58	0.154733	0	-0.326364	Unknown protein
A_99_P465227	4ABD	15.8	0.275769	0	-0.329962	2B	64.1	0.100528	0	-0.327313	Unknown protein
A_99_P204606	3B_1	57.3	0.140768	0	-0.61453	4ABD	15.2	0.324203	0	-0.335031	Unknown protein
A_99_P199966	4ABD	15.8	0.246974	0	-0.703704	0	0	0	0	-0.339878	Unknown protein
CUST_944_PI425885773	4ABD	15.8	0.447657	0	-0.637908	0	0	0	0	-0.340556	#N/A
A_99_P196518	4ABD	15.8	0.57336	0	-1.10491	4ABD	15.8	0.102051	0	-0.344116	UDP-Glycosyltransferase superfamily protein LENGTH=479
A_99_P279836	4ABD	18.2	0.273309	0	0.13578	0	0	0	0	-0.344404	protein n=1 Tax=Oryza sativa subsp. japonica RepID=C7J5G2_ORYSJ
A_99_P146922	4ABD	13	0.340612	0	0.0244108	4ABD	11	0.159496	0	-0.345197	Unknown protein
A_99_P531167	3D	19	0.129774	0	-0.357004	3D	18	0.113395	0	-0.356519	Unknown protein
CUST_162_PI425885773	4ABD	17.6	0.258794	0	-0.660693	4ABD	17.6	0.246549	0	-0.362844	#N/A
CUST_1386_PI425885773	4ABD	15.8	0.458627	0	-0.603354	0	0	0	0	-0.36457	#N/A
CUST_999_PI425860077	4ABD	14	0.300109	0	0.261395	2B	59.6	0.101036	0	-0.365961	#N/A
A_99_P289371	4ABD	17.6	0.416044	0	-1.17405	4ABD	17	0.134433	0	-0.367262	Unknown protein
A_99_P433357	1B	79	0.160919	0	-1.07919	1B	70	0.233451	0	-0.371024	Unknown protein
CUST_1381_PI425860077	4ABD	15.8	0.578274	0	-1.70213	4ABD	16	0.279646	0	-0.381856	#N/A
A_99_P553087	4ABD	14	0.316137	0	-0.0766255	4ABD	13	0.193916	0	-0.384716	receptor kinase 1 LENGTH=843
A_99_P505872	7A	11.5	0.279035	0	-0.74557	4ABD	16	0.284109	0	-0.385843	Glutathione S-transferase family protein LENGTH=227
A_99_P418982	4ABD	15.8	0.47207	0	-1.87785	4ABD	15.8	0.343586	0	-0.389657	Unknown protein
A_99_P212771	4ABD	18.2	0.262763	0	-0.0012184	0	0	0	0	-0.393657	#N/A
A_99_P378617	4ABD	16	0.407234	0	-1.14987	2B	59	0.108371	0	-0.393925	MATE efflux family protein LENGTH=486
A_99_P466642	4ABD	15.2	0.356985	0	-0.364029	0	0	0	0	-0.403605	Unknown protein
A_99_P386822	4ABD	16	0.747388	0	-1.5011	4ABD	16	0.419006	0	-0.404463	aluminum-activated malate transporter 9 LENGTH=598
A_99_P500097	4ABD	15	0.322866	0	0.533409	4ABD	13	0.131494	0	-0.40464	amino acid permease 3 LENGTH=476
A_99_P137844	4ABD	18	0.582069	0	-3.1563	4ABD	24	0.209254	0	-0.407233	Unknown protein
A_99_P335441	4ABD	16	0.508211	0	-1.1268	4ABD	15.8	0.478739	0	-0.40756	Chaperone protein DnaJ
A_99_P256781	4ABD	18.2	0.302674	0	-0.611727	0	0	0	0	-0.418979	Unknown protein
A_99_P335171	4ABD	15.8	0.382272	0	-0.789716	0	0	0	0	-0.420661	Long-chain-fatty-acid--CoA ligase 5
A_99_P265526	4ABD	15.8	0.335938	-3.04836	-0.904751	2D_2	13	0.175489	0	-0.422206	Glutamyl-tRNA(Gln) amidotransferase subunit A
A_99_P192272	4ABD	15.8	0.583837	0	-0.711029	0	0	0	0	-0.424121	Cytochrome P450 superfamily protein LENGTH=513
A_99_P148167	4ABD	15.8	0.853565	0	-1.12836	4ABD	15.8	0.858367	0	-0.430879	#N/A
A_99_P474467	4ABD	13	0.303265	0	-0.116953	5A_2	3	0.204324	0	-0.430938	Unknown protein
A_99_P254171	4ABD	15.8	0.338186	0	0.475023	3A_1	69	0.100019	0	-0.431171	Unknown protein
A_99_P247881	4ABD	18.2	0.261303	0	-0.16776	2B	56	0.112643	0	-0.433314	Unknown protein
A_99_P237141	4ABD	15.8	0.446251	0	-1.965	4ABD	15.8	0.337812	0	-0.438826	Unknown protein
A_99_P416217	4ABD	17.6	0.396418	0	-0.311623	0	0	0	0	-0.441214	Unknown protein
A_99_P237111	4ABD	15.8	0.49583	0	-2.06132	4ABD	15.8	0.343586	0	-0.443558	#N/A
A_99_P433647	4ABD	14	0.32363	0	-0.260748	2B	58	0.13785	0	-0.44685	Unknown protein
A_99_P397137	4ABD	18	0.336875	0	-0.741859	2B	55	0.114647	0	-0.447853	Disease resistance protein RGA2
A_99_P264061	4ABD	18.2	0.332175	0	-0.575897	0	0	0	-3.745	-0.449562	Unknown protein
A_99_P448632	4ABD	12	0.269604	0	0.452342	4ABD	16	0.183833	0	-0.457197	#N/A
A_99_P202281	4ABD	14	0.341357	0	-0.106032	2B	58	0.112142	0	-0.472574	Unknown protein
A_99_P199371	4ABD	15.8	0.377014	0	-0.923667	2B	52	0.116146	0	-0.472959	Tar1p n=1 Tax=Medicago truncatula RepID=G7K0E0_MEDTR
A_99_P356711	4ABD	17.6	0.369755	0	-1.27301	0	0	0	0	-0.473946	Unknown protein
A_99_P427502	4ABD	15.8	0.493975	0	-2.32192	4ABD	15.8	0.376838	0	-0.474873	Non-specific lipid-transfer protein 3
A_99_P237101	4ABD	15.8	0.263803	0	-2.29053	4ABD	15.8	0.374898	0	-0.480526	Non-specific lipid-transfer protein 4.3
A_99_P445587	4ABD	15.8	0.255647	0	-0.854936	0	0	0	0	-0.481323	Unknown protein
A_99_P227251	4ABD	16	0.388177	0	-0.295211	0	0	0	0	-0.48561	Unknown protein
A_99_P145987	4ABD	15.8	0.562002	0	-1.07721	5A_1	57	0.109881	0	-0.492327	#N/A
A_99_P416737	4ABD	15.8	0.700892	0	-0.459075	0	0	0	0	-0.502485	Unknown protein
A_99_P432802	4ABD	15.8	0.417197	0	-0.808911	4ABD	15.8	0.250371	0	-0.50677	Unknown protein
A_99_P265151	4ABD	15.8	0.78575	0	-1.58964	4ABD	15.8	0.450149	0	-0.507072	#N/A
CUST_1024_PI425860077	4ABD	15.8	0.423421	0	-1.70606	0	0	0	0	-0.509896	#N/A
A_99_P334351	4ABD	17.6	0.464256	0	-1.01991	1A	14	0.097983	0	-0.519936	#N/A
A_99_P355781	4ABD	15.8	0.532991	0	-1.01755	2B	56	0.113896	0	-0.521533	pleiotropic drug resistance 12 LENGTH=1423
A_99_P089285	4ABD	15.8	0.654729	0	-0.65327	4ABD	15.2	0.215707	0	-0.524025	Cytochrome P450 superfamily protein LENGTH=520
A_99_P100350	4ABD	17	0.290553	0	-1.13331	4ABD	14	0.257537	0	-0.524704	Unknown protein
A_99_P480952	4ABD	18	0.511258	0	-1.90957	0	0	0	0	-0.525535	#N/A
A_99_P175879	1B	69	0.34839	0	-1.60191	1B	69	0.749944	0	-0.535917	Glutathione S-transferase family protein LENGTH=219
A_99_P508692	4ABD	14	0.314396	0	-0.253286	4ABD	14	0.239491	0	-0.542962	Unknown protein
A_99_P152617	4ABD	18.2	0.39471	0	-0.590004	0	0	0	0	-0.553677	#N/A
A_99_P227191	4ABD	15.8	0.666898	0	-2.5152	4ABD	15.8	0.19095	0	-0.555215	Beta-glucosidase 31
A_99_P561687	4ABD	15.8	0.474451	0	-0.941306	4B	3.1	0.129528	0	-0.578088	Unknown protein
A_99_P302661	2B	67	0.271047	0	-1.91727	2B	66	0.349126	0	-0.578293	alpha-galactosidase 2 LENGTH=396
A_99_P327056	4ABD	18	0.407569	0	-0.974597	0	0	0	0	-0.582778	#N/A
A_99_P013939	4ABD	15.8	0.474599	0	-1.59075	0	0	0	0	-0.584088	Unknown protein
A_99_P325796	4ABD	16	0.449371	0	-0.715647	0	0	0	0	-0.585557	#N/A
A_99_P212716	4ABD	17.6	0.537978	0	-0.504578	0	0	0	0	-0.588848	Unknown protein
CUST_745_PI425860077	4A	1	0.184524	0	-1.08192	4A	3	0.164704	0	-0.590274	#N/A
A_99_P234111	4ABD	17	0.365647	0	-1.53794	4ABD	15.2	0.254805	0	-0.592997	Unknown protein
CUST_1297_PI425860077	4ABD	12	0.256277	0	0.53061	4ABD	12	0.171286	0	-0.603764	#N/A
A_99_P369277	4ABD	15.8	0.519066	0	-1.55758	0	0	0	0	-0.609083	Unknown protein
A_99_P204141	4ABD	15.8	0.545102	0	-0.948812	0	0	0	0	-0.612514	membrane steroid binding protein 1 LENGTH=220
CUST_939_PI425860077	4ABD	15.8	0.655898	0	-1.3524	2B	57	0.104079	0	-0.613547	#N/A
A_99_P234121	4ABD	17	0.352062	0	-1.53199	4ABD	15.2	0.246761	0	-0.623982	#N/A
A_99_P561567	4ABD	15.8	0.593022	0	-0.831895	0	0	0	0	-0.626162	Secologanin synthase n=1 Tax=Aegilops tauschii RepID=M8D509_AEGTA
A_99_P259710	4ABD	15.8	0.357712	0	-1.05702	0	0	0	0	-0.647831	Unknown protein
A_99_P234091	4ABD	17	0.386793	0	-1.45091	4ABD	15.2	0.257956	0	-0.651975	Unknown protein
A_99_P181485	4ABD	15.8	0.519473	4.54097	-0.585375	4ABD	17.6	0.573481	1.54146	-0.65573	Unknown protein
A_99_P466672	4ABD	18.2	0.38471	0	-0.838005	0	0	0	-2.06228	-0.662363	Unknown protein
A_99_P366332	4ABD	17.6	0.263179	0	-1.19572	4ABD	16	0.211708	0	-0.666903	#N/A
A_99_P130715	4ABD	17.6	0.279035	0	0.0446925	0	0	0	0	-0.669338	#N/A
A_99_P234076	4ABD	15	0.353524	0	-1.56103	4ABD	15.2	0.237124	0	-0.676124	#N/A
A_99_P008351	4ABD	15.8	0.817102	0	-2.12427	4ABD	15.8	0.648529	0	-0.677907	#N/A
A_99_P227186	4ABD	12	0.375957	0	-0.545129	2B	59	0.184985	0	-0.682618	Unknown protein
A_99_P193813	4ABD	15.8	0.332175	0	-0.287077	0	0	0	0	-0.689812	Heat stress transcription factor A-4d
A_99_P127005	2D_1	47.4	0.106606	0	0.458113	4ABD	13	0.186135	0	-0.702671	#N/A
A_99_P531027	4ABD	17.6	0.259004	0	-0.845227	0	0	0	0	-0.705572	Unknown protein
A_99_P167289	4ABD	15.8	0.417856	0	0.39542	5A_2	9	0.244417	0	-0.721197	#N/A
A_99_P292546	4ABD	18.2	0.298921	0	-0.920771	0	0	0	0	-0.728834	Unknown protein
A_99_P524272	4ABD	17.6	0.417856	0	-1.98038	4ABD	15.2	0.291754	0	-0.739186	#N/A
A_99_P379772	4ABD	15.8	0.583248	0	-1.76163	2B	52	0.101036	0	-0.762308	Heat stress transcription factor A-4d
A_99_P014104	4ABD	15.8	0.780729	0	-1.28971	4ABD	15.8	0.162577	0	-0.766075	Unknown protein
A_99_P307351	4ABD	18.2	0.461221	0	-1.24106	1B	68	0.125832	0	-0.767737	YELLOW STRIPE like 7 LENGTH=688
A_99_P559327	4ABD	14	0.304642	0	-1.29792	2B	69.6	0.197551	4.07948	-0.772301	Unknown protein
A_99_P333746	4ABD	16	0.409407	0	-0.320181	0	0	0	0	-0.776106	Unknown protein
A_99_P438737	4ABD	15.8	0.408238	0	1.09793	4ABD	15.8	0.151863	0	-0.79056	Peroxidase 2 n=1 Tax=Zea mays RepID=B6T4Q8_MAIZE
A_99_P507232	4ABD	15.8	0.424885	0	-1.7539	0	0	0	0	-0.802955	Unknown protein
A_99_P519947	4ABD	16	0.400666	0	-2.1432	0	0	0	0	-0.811339	Glutathione S-transferase family protein LENGTH=227
A_99_P453562	4ABD	15.8	0.353707	0	-1.40131	0	0	0	0	-0.865542	FAD-binding Berberine family protein LENGTH=541
A_99_P551297	4ABD	15.8	0.580768	0	-1.33971	0	0	0	0	-0.868739	#N/A
A_99_P225406	4ABD	15.8	0.43869	0	1.15276	4ABD	15.8	0.151143	0	-0.967798	Unknown protein
A_99_P334651	4ABD	15.8	0.714838	0	-2.68664	4ABD	15.8	0.325348	0	-0.978092	Unknown protein
A_99_P124620	4ABD	15.2	0.442011	0	0.564542	0	0	0	0	-0.97917	Unknown protein
A_99_P303166	4ABD	15.8	0.565698	0	-1.28007	4ABD	18.2	0.288545	0	-1.0051	Unknown protein
A_99_P357751	4ABD	16	0.648529	0	-3.4823	5B_1	27.6	0.311678	0	-1.00553	#N/A
A_99_P225441	4ABD	15.8	0.246549	0	0.483603	4ABD	15.8	0.0997651	0	-1.09629	Unknown protein
A_99_P334801	4ABD	15.8	0.724421	0	-1.39577	7D	22.5	0.299911	0	-1.13598	Unknown protein
A_99_P440182	4ABD	14	0.293153	0	-1.38457	4ABD	14	0.33725	0	-1.18072	Unknown protein
A_99_P414547	4ABD	15.8	0.391281	0	0.846242	2B	63.5	0.142223	0	-1.35664	Peroxidase superfamily protein LENGTH=324
A_99_P197426	4ABD	16	0.341915	0	-1.49026	0	0	0	0	-1.36947	Unknown protein
CUST_1339_PI425860077	4ABD	17.6	0.436625	0	-2.92632	6D_2	21.8	0.102559	0	-1.46309	#N/A
A_99_P320236	4ABD	15.8	0.850556	0	-3.09146	4ABD	15.8	0.871084	0	-1.4906	Unknown protein
A_99_P305341	3B_1	52.5	0.254805	0	-3.4095	3B_1	50	0.147779	0	-1.56447	Unknown protein
A_99_P100380	4ABD	18	0.580887	0	-2.86659	2B	73	0.153538	0	-1.8905	Unknown protein
A_99_P460847	4ABD	15.8	0.912162	0	-5.28944	4ABD	15.8	0.917316	0	-2.19095	Unknown protein
A_99_P303091	4ABD	15.8	0.923992	0	-5.56902	4ABD	15.8	0.922802	0	-2.44551	Fe superoxide dismutase 2 LENGTH=305
A_99_P310606	4ABD	15.8	0.917105	0	-7.18752	4ABD	15.8	0.924142	0	-2.66615	Unknown protein
A_99_P382312	4ABD	15.8	0.93242	0	-5.062	4ABD	15.8	0.934599	0	-2.74112	Leucine Rich Repeat family protein, expressed n=1 Tax=Oryza sativa subsp. japonica RepID=Q53QC2_ORYSJ
A_99_P240221	4ABD	15.8	0.925817	0	-9.98865	4ABD	15.8	0.921814	0	-3.34105	Unknown protein

## Sheet: 5A all cis
	position 30 hai	cM	R2	DEG at this time point	allelic expression differences + CM - RM	position 50 hai	cM	R2	DEG at this time point	allele + CM-82036 - Remus	annotations
A_99_P249901	5A_2	7	0.933613	-4.25506	5.5811	5A_2	6.3	0.961549	0	5.94474	Alanyl-tRNA synthetase LENGTH=1003
A_99_P259051	5A_2	5	0.282084	0	0.788168	5A_2	10	0.201171	0	2.61977	Bifunctional inhibitor/lipid-transfer protein/seed storage 2S albumin superfamily protein LENGTH=102
A_99_P343486	5A_2	6.3	0.901958	0	1.59903	5A_2	6.3	0.903851	0	2.11773	UPI000234E116 related cluster n=1 Tax=unknown RepID=UPI000234E116
A_99_P026509	5A_2	8	0.352976	0	0.982748	5A_2	6.3	0.501073	2.15613	1.99236	Unknown protein
A_99_P280601	3B_1	51	0.154494	0	1.67504	3B_1	50	0.159496	0	1.66851	Unknown protein
A_99_P560262	1D_1	1.8	0.138094	0	1.46722	5A_2	6.3	0.405221	0	1.50743	#N/A
A_99_P337951	5A_1	0	0.113646	0	1.27079	5A_2	9	0.484888	0	1.44319	#N/A
A_99_P552767	5A_2	6.3	0.907997	0	1.89051	5A_2	6	0.668682	0	1.29845	Unknown protein
A_99_P472542	5A_2	8	0.389386	0	1.35812	5A_2	8	0.404548	0	1.24208	Unknown protein
A_99_P483022	5A_2	7	0.226489	0	0.00512969	5A_2	6.3	0.298327	0	1.11787	ferric reduction oxidase 5 LENGTH=657
A_99_P199036	1D_1	0	0.183602	0	1.09434	5A_2	7	0.355348	0	1.05895	#N/A
A_99_P432982	1D_1	0	0.186365	0	1.4123	5A_2	7	0.361331	0	1.04237	Acid beta-fructofuranosidase
A_99_P512412	5A_2	6.3	0.359885	0	0.35978	5A_2	8	0.318644	0	1.04214	Unknown protein
A_99_P118340	3B_1	60	0.113395	0	0.687348	5A_2	6.3	0.336501	0	1.02481	#N/A
A_99_P561727	5A_2	6	0.282895	0	0.512167	5A_2	6.3	0.163287	0	0.967036	Unknown protein
A_99_P198731	2D_1	2.9	0.116396	0	-1.01478	0	0	0	0	0.962295	#N/A
A_99_P257271	3B_1	67	0.103572	0	1.05021	5A_2	6.3	0.324203	0	0.957514	Unknown protein
A_99_P174104	1B	66	0.234966	0	1.16042	1B	67	0.116895	0	0.931586	Unknown protein
A_99_P424587	4B	67	0.102559	0	0.800787	5A_2	7	0.753452	0	0.922583	Small nuclear ribonucleoprotein family protein LENGTH=131
A_99_P298396	5A_2	4	0.332364	0	0.0261153	0	0	0	0	0.902788	Unknown protein
A_99_P533787	5A_1	0	0.111389	0	1.07651	5A_2	9	0.215707	0	0.863801	Unknown protein
A_99_P323356	5A_2	6.3	0.207465	0	0.736177	5A_2	7	0.257956	0	0.787424	#N/A
A_99_P065310	5A_2	8	0.327821	0	0.0273723	0	0	0	0	0.736949	Unknown protein
A_99_P298386	5A_2	5	0.323822	0	-0.13725	0	0	0	0	0.672355	50S ribosomal protein L7/L12
A_99_P550852	5A_2	6.3	0.349494	0	0.527178	5A_2	6.3	0.369399	0	0.66666	Unknown protein
A_99_P361801	5A_2	7	0.257117	0	0.574344	2B	59.6	0.144643	0	0.656257	Unknown protein
A_99_P344311	5A_2	1	0.254173	0	0.178882	0	0	0	0	0.64559	Unknown protein
A_99_P036029	5A_2	4	0.28512	0	0.0119865	2B	59.6	0.117893	-4.38059	0.606541	SWIB/MDM2 domain superfamily protein LENGTH=141
A_99_P422752	5A_2	8	0.271871	0	-0.209425	0	0	0	0	0.591215	Unknown protein
A_99_P096370	5A_2	7	0.184985	0	0.508038	5A_2	8	0.251429	0	0.587838	#N/A
A_99_P413662	1B	67.4	0.21814	0	0.339415	1B	67	0.134433	0	0.585614	Unknown protein
A_99_P316916	5A_2	2	0.304052	0	1.47445	5A_2	3	0.162341	0	0.584729	#N/A
A_99_P314811	5A_2	9	0.262346	0	0.727158	5A_2	4	0.259841	0	0.58127	#N/A
A_99_P300321	5A_2	5	0.319413	0	-0.518619	2B	57	0.113646	0	0.56584	Protein TIC 20-I, chloroplastic
A_99_P326821	5A_2	4	0.287137	0	-0.14688	0	0	0	0	0.537977	Unknown protein
A_99_P573607	5A_2	4	0.394368	0	0.00952588	0	0	0	0	0.534135	31-kDa RNA binding protein LENGTH=329
A_99_P448817	5A_2	3	0.298128	0	0.786629	5A_2	4	0.220787	0	0.532581	Unknown protein
A_99_P418962	5A_2	6.3	0.199815	0	0.109004	5A_2	6	0.311873	0	0.531558	Unknown protein
A_99_P343211	5A_2	2	0.123606	0	0.872559	5A_2	4	0.291354	0	0.519698	#N/A
A_99_P170274	3B_1	61	0.135899	0	0.682354	3B_1	73	0.103572	0	0.517288	Unknown protein
A_99_P477872	0	0	0	0	0.446023	5A_2	7	0.309146	0	0.505482	Unknown protein
A_99_P033594	5A_2	3	0.301491	0	-0.0907899	0	0	0	0	0.492481	Unknown protein
A_99_P127355	5A_2	6.3	0.153299	0	0.0276404	5A_2	6.3	0.24825	0	0.485189	Unknown protein
A_99_P285796	5A_2	3	0.318259	0	0.0414737	0	0	0	0	0.484126	Unknown protein
A_99_P462667	5A_2	2	0.350962	0	-1.68632	5A_2	4	0.189806	0	0.471673	Bowman-Birk type wound-induced proteinase inhibitor WIP1 n=1 Tax=Aegilops tauschii RepID=M8BWD0_AEGTA
A_99_P265281	5A_2	4	0.28046	0	-0.308536	0	0	0	0	0.468584	#N/A
A_99_P435227	5A_2	6	0.281475	0	0.568988	5A_2	6	0.372952	-1.34608	0.4614	Unknown protein
A_99_P324331	5A_2	6.3	0.655509	0	0.23323	5A_2	6.3	0.751213	0	0.459727	nuclear matrix protein-related LENGTH=599
A_99_P565952	5A_2	4	0.273514	0	0.146274	0	0	0	-2.76355	0.458722	Thylakoid lumenal 17.4 kDa protein, chloroplastic
A_99_P206581	5A_2	4	0.412071	0	0.50743	5A_2	3	0.34839	0	0.4585	Bifunctional inhibitor/lipid-transfer protein/seed storage 2S albumin superfamily protein LENGTH=130
A_99_P083625	5A_2	4	0.268158	0	0.251783	0	0	0	0	0.455133	Unknown protein
A_99_P004751	5A_2	7	0.252697	0	-0.144814	0	0	0	0	0.446345	Unknown protein
A_99_P265271	5A_2	3	0.297136	0	-0.314514	0	0	0	0	0.442759	Elongation factor Ts n=3 Tax=Triticeae RepID=M0X9F6_HORVD
A_99_P343501	5A_2	5	0.340984	0	0.129078	2B	58	0.114397	0	0.442378	Pentatricopeptide repeat-containing protein
A_99_P424272	5A_2	3	0.246974	0	0.792836	5A_2	4	0.193916	0	0.439535	Unknown protein
A_99_P132655	1B	68	0.0938963	0	0.596608	3B_1	76	0.097983	0	0.435736	#N/A
A_99_P082360	5A_2	6.3	0.156403	0	-1.17116	5A_2	6.3	0.261512	0	0.43478	Unknown protein
A_99_P217041	5A_2	1	0.3434	0	-1.84468	5A_2	5	0.176421	0	0.406311	Unknown protein
A_99_P021254	5A_2	8	0.311873	0	0.00414596	2B	57	0.103825	6.72578	0.402281	plastid transcriptionally active7 LENGTH=169
A_99_P545662	5A_2	8	0.147057	0	0.711643	5A_2	6.3	0.256907	0	0.400427	ferric reduction oxidase 2 LENGTH=725
A_99_P501362	5A_2	5	0.309536	0	-0.201753	0	0	0	0	0.396469	Pentatricopeptide repeat-containing protein
A_99_P099170	5A_2	3	0.314783	0	-0.352061	0	0	0	0	0.391775	Unknown protein
A_99_P220776	5A_2	4	0.28512	0	-0.263265	0	0	0	0	0.390839	Unknown protein
A_99_P106310	5A_2	4	0.275155	0	-0.0615321	0	0	0	0	0.389541	3-beta hydroxysteroid dehydrogenase/isomerase n=1 Tax=Nostoc sp. PCC 7107 RepID=K9QDY5_9NOSO
A_99_P198271	5A_2	6.3	0.125832	0	0.382841	5A_2	5	0.259632	0	0.382445	Unknown protein
A_99_P528492	5A_2	2	0.259213	0	0.71803	5A_2	4	0.193232	0	0.375841	Fasciclin-like arabinogalactan protein 7 n=1 Tax=Zea mays RepID=B6SSV3_MAIZE
A_99_P217601	5A_2	7	0.351512	0	0.040015	3B_1	1.3	0.110636	0	0.375196	Unknown protein
A_99_P420927	5A_2	3	0.302871	0	-0.0885692	0	0	0	1.64691	0.374978	Unknown protein
A_99_P027714	5A_2	6.3	0.113896	0	-0.519598	3B_1	75	0.125585	0	0.372052	protein n=1 Tax=Oryza sativa subsp. japonica RepID=Q6ESY8_ORYSJ
A_99_P359296	5A_2	0	0.101798	0	0.214957	3B_1	78.8	0.126079	0	0.364677	Dof zinc finger protein n=2 Tax=Triticeae RepID=M8C968_AEGTA
A_99_P239421	5A_2	4	0.332364	0	-0.301637	0	0	0	0	0.353736	Unknown protein
CUST_357_PI425860077	5A_2	4	0.308169	0	-0.167091	0	0	0	0	0.350476	#N/A
A_99_P518962	5A_2	5	0.256697	0	0.0734043	2B	61	0.166354	0	0.346203	Unknown protein
A_99_P411497	5A_2	4	0.285726	0	-0.317864	0	0	0	0	0.344099	6-phosphofructo-2-kinase/fructose-2,6-bisphosphatase
A_99_P284646	5A_2	3	0.272487	0	-0.375158	0	0	0	0	0.340308	Unknown protein
A_99_P272161	5A_2	2	0.262346	0	0.118048	0	0	0	0	0.338215	plastid developmental protein DAG, putative LENGTH=232
CUST_383_PI425860077	5A_2	5	0.246336	0	-0.0044545	2B	58	0.0995108	0	0.334006	#N/A
A_99_P482857	5A_2	2	0.332552	0	-0.608581	0	0	0	0	0.329363	fructose-bisphosphate aldolase 2 LENGTH=398
A_99_P267366	6B	45	0.123284	0	-0.0720184	5A_2	6.3	0.254594	0	0.326364	#N/A
A_99_P267376	5A_1	0	0.116146	0	-0.225029	5A_2	6.3	0.246974	0	0.320064	#N/A
A_99_P239371	5A_2	2	0.269604	0	-0.445072	0	0	0	0	0.316705	fructose-bisphosphate aldolase 2 LENGTH=398
A_99_P144143	5A_2	3	0.218803	0	0.233344	5A_2	4	0.251006	0	0.315493	#N/A
A_99_P462117	5A_2	3	0.327251	0	-0.340681	0	0	0	0	0.310745	Unknown protein
A_99_P313296	5A_2	3	0.254384	0	0.0662313	2B	60	0.113145	0	0.308503	ATP-dependent RNA helicase DBP4
A_99_P062793	5A_2	3	0.251217	0	0.567446	0	0	0	0	0.306948	Carboxyl-terminal-processing protease
A_99_P289161	5A_2	6.3	0.240994	0	0.00225721	5A_2	6	0.355348	0	0.306923	Unknown protein
A_99_P413172	5A_2	6.3	0.287137	0	-0.198663	0	0	0	0	0.299984	Unknown protein
A_99_P430607	5A_2	3	0.252063	0	0.572141	5A_2	4	0.193232	0	0.298968	Unknown protein
A_99_P206696	5A_2	8	0.281678	0	-1.57646	5A_2	6.3	0.391796	0	0.298003	#N/A
A_99_P457662	5A_2	5	0.532991	-3.57154	0.395808	5A_2	4	0.337999	0	0.296266	Unknown protein
A_99_P281411	5A_2	4	0.275359	0	0.811967	5A_2	4	0.281881	0	0.292793	#N/A
A_99_P565932	5A_2	4	0.402863	0	-0.299825	0	0	0	0	0.291261	Thioredoxin superfamily protein LENGTH=186
A_99_P274701	5A_2	4	0.273514	0	-0.0938724	0	0	0	0	0.288957	Unknown protein
A_99_P291166	5A_2	4	0.274335	0	-0.142907	0	0	0	0	0.286372	Unknown protein
A_99_P445262	5A_2	9	0.285524	0	0.642299	5A_2	9	0.131739	0	0.27994	Unknown protein
A_99_P220956	5A_2	4	0.271871	0	-0.245891	0	0	0	0	0.27535	Unknown protein
A_99_P254886	5A_1	0	0.113646	0	-0.590016	0	0	0	0	0.271073	Peroxisomal membrane protein 11-1
A_99_P281781	5A_2	3	0.270841	0	-0.657213	0	0	0	0	0.264786	#N/A
A_99_P407757	5A_2	4	0.32592	0	-0.220625	0	0	0	0	0.263777	Unknown protein
A_99_P322011	5A_2	6	0.353342	0	0.19892	5A_2	6.3	0.196417	0	0.261017	Unknown protein
A_99_P230846	5A_2	4	0.333118	0	-0.0459543	2B	59.6	0.107363	0	0.258454	#N/A
A_99_P318641	5A_2	1	0.278831	0	0.821076	5A_2	2	0.212598	0	0.258104	Unknown protein
A_99_P213671	5A_2	3	0.26588	0	-0.371329	0	0	0	0	0.256114	Fructose-1,6-bisphosphatase
A_99_P229546	5A_2	4	0.246336	0	-0.0203076	5A_2	6	0.119138	0	0.254966	#N/A
A_99_P199361	5A_2	6.3	0.165647	0	0.241798	5A_2	6.3	0.303068	0	0.247504	Unknown protein
A_99_P273186	5A_2	2	0.266088	0	-0.0713744	0	0	0	0	0.246798	PsbP domain-containing protein 5, chloroplastic
A_99_P479627	5A_2	3	0.233018	0	0.955758	5A_2	4	0.321908	0	0.24634	#N/A
A_99_P431107	5A_2	6.3	0.150424	0	-0.187279	5A_2	5	0.369399	0	0.242981	Unknown protein
A_99_P236656	5A_2	6	0.249947	0	-0.410078	0	0	0	0	0.234548	Unknown protein
A_99_P502472	5A_2	3	0.324394	-2.67713	-0.399055	2B	61	0.126325	0	0.230457	Protein kinase superfamily protein LENGTH=949
A_99_P306936	5A_2	7	0.181986	0	-0.205457	3B_1	60.4	0.109127	0	0.230408	Unknown protein
A_99_P414977	5A_2	3	0.302674	0	-0.694202	0	0	0	0	0.225886	Unknown protein
A_99_P466657	5A_2	3	0.24825	0	0.075908	5A_2	3	0.181755	0	0.22531	UDP-glucuronic acid decarboxylase 3 LENGTH=357
A_99_P447357	1B	68	0.104585	0	0.370597	5A_2	6.3	0.250582	0	0.22074	Unknown protein
A_99_P093805	5A_2	5	0.270635	0	-0.259588	0	0	0	0	0.216474	#N/A
A_99_P151127	3B_1	52.5	0.183833	0	-0.0469125	5A_2	5	0.453864	0	0.216333	Vacuolar-processing enzyme
A_99_P485917	5A_2	6.3	0.330664	0	0.529923	5A_2	6.3	0.210594	0	0.214191	Unknown protein
A_99_P239446	5A_2	5	0.333683	0	-0.54048	0	0	0	0	0.213394	#N/A
A_99_P281936	5A_2	4	0.280663	0	-0.442979	0	0	0	0	0.204822	stress enhanced protein 1 LENGTH=146
A_99_P215841	4B	3.1	0.127559	0	0.173894	2B	61	0.157118	0	0.200664	#N/A
A_99_P612632	5A_2	3	0.312456	0	0.0322682	0	0	0	0	0.197594	Protein thf1
A_99_P513552	5A_2	4	0.261303	0	0.193001	0	0	0	0	0.196239	Unknown protein
A_99_P413747	5A_2	6.3	0.370823	0	0.147428	5A_2	6	0.322674	0	0.194904	Unknown protein
A_99_P300146	5A_2	6	0.262554	0	-0.722707	0	0	0	0	0.194691	Protein phosphatase 2C family protein LENGTH=298
A_99_P425197	5A_2	6.3	0.317873	0	-0.320462	0	0	0	0	0.187587	Unknown protein
A_99_P420847	5A_2	5	0.618735	0	-0.157681	5A_2	7	0.549705	0	0.187495	Unknown protein
A_99_P239541	5A_2	6.3	0.41917	0	0.421595	5A_2	6	0.297533	-1.08275	0.186501	Translation initiation factor SUI1 family protein LENGTH=113
A_99_P401277	5A_1	0	0.0854089	0	-0.248182	5A_1	0	0.131494	0	0.181718	Unknown protein
A_99_P457477	3A_1	31	0.102051	0	-0.0980832	4A	3.2	0.111389	0	0.179416	Sulfite exporter TauE/SafE family protein LENGTH=459
A_99_P301906	5A_2	5	0.260259	0	-0.191824	0	0	0	0	0.178935	Unknown protein
A_99_P239561	5A_2	6.3	0.0874737	0	0.324951	5A_2	6.3	0.32896	0	0.172934	Translation initiation factor SUI1 family protein LENGTH=113
A_99_P534772	5A_2	5	0.273309	0	-0.521812	0	0	0	0	0.168703	#N/A
A_99_P279491	5A_2	3	0.385231	0	-0.939827	0	0	0	0	0.166852	Hydroxyproline-rich glycoprotein family protein LENGTH=1004
A_99_P204836	5A_2	2	0.215263	0	0.540911	5A_2	4	0.246123	0	0.165222	Unknown protein
A_99_P232041	5A_2	3	0.254594	0	0.356313	5A_2	4	0.190264	0	0.163045	aspartate aminotransferase 1 LENGTH=430
A_99_P259187	5A_2	5	0.262554	0	-0.391355	0	0	0	-0.711848	0.161732	Unknown protein
A_99_P566617	4ABD	14	0.126079	0	0.037931	5A_2	4	0.298921	0	0.152536	#N/A
A_99_P230046	5A_2	4	0.265258	0	-0.299144	5A_2	5	0.456941	0	0.14671	Translation initiation factor SUI1 family protein LENGTH=113
A_99_P239556	5A_2	6.3	0.300702	0	0.300271	2B	57	0.100528	0	0.145952	Mannosyl-oligosaccharide 1,2-alpha-mannosidase MNS3
A_99_P426912	5A_2	5	0.265258	0	-0.894411	0	0	0	0	0.143477	UPI0002B44ABC related cluster n=2 Tax=unknown RepID=UPI0002B44ABC
A_99_P234496	5A_2	4	0.336688	0	-0.371225	0	0	0	0	0.138725	L-lactate dehydrogenase [cytochrome]
CUST_1030_PI425860077	5A_1	13	0.144885	0	-2.11882	2A_1	2	0.118889	0	0.12751	#N/A
A_99_P311901	5A_2	3	0.288545	0	-0.226763	0	0	0	0	0.124191	Unknown protein
A_99_P434472	5A_2	3	0.276791	0	-0.36683	0	0	0	0	0.123536	Unknown protein
A_99_P305746	5A_2	5	0.291354	0	-1.00783	0	0	0	0	0.112055	Unknown protein
A_99_P427247	5A_2	8	0.272693	0	-0.224086	0	0	0	0	0.111982	FAD dependent oxidoreductase n=1 Tax=Cyanothece sp. (strain PCC 7424) RepID=B7K8V2_CYAP7
A_99_P469182	0	0	0	0	0.233626	3A_1	66	0.121126	0	0.108548	Unknown protein
CUST_414_PI425860077	5A_1	0	0.105849	0	0.107963	2B	55	0.107111	0	0.106463	#N/A
A_99_P328331	5A_2	5	0.322866	0	0.291013	0	0	0	0	0.103647	Peroxidase superfamily protein LENGTH=325
A_99_P271506	5A_2	9	0.300899	0	-0.0320991	0	0	0	0	0.102962	Unknown protein
A_99_P002926	5A_2	5	0.272282	0	0.0336764	5A_2	5	0.212376	0	0.0992868	xyloglucan endotransglucosylase/hydrolase 24 LENGTH=269
A_99_P213676	5A_2	2	0.314202	0	-0.570017	0	0	0	0	0.0928856	Unknown protein
A_99_P289146	5A_2	6.3	0.176653	0	-0.281803	5A_2	4	0.284918	0	0.0904903	#N/A
A_99_P302296	5A_2	4	0.295745	0	-0.549957	2B	57	0.118391	0	0.0900479	#N/A
A_99_P259201	5A_2	2	0.261094	0	0.332249	5A_2	3	0.176886	0	0.0897402	#N/A
A_99_P239551	3B_1	61	0.104838	0	0.108561	2B	54	0.093128	0	0.0895386	#N/A
A_99_P274486	5A_2	3	0.257747	0	-0.406262	0	0	0	0	0.0848192	#N/A
A_99_P408577	5A_2	5	0.252063	0	-0.821103	0	0	0	0	0.0763226	Unknown protein
A_99_P261036	1D_2	26.1	0.114647	0	0.184818	1D_2	27	0.148982	0	0.0755931	Unknown protein
A_99_P308161	5A_2	7	0.284109	0	-0.0465359	5A_2	5	0.192092	0	0.0750084	#N/A
A_99_P480617	5A_2	3	0.395052	0	-0.531912	0	0	0	0	0.0722194	Hydroxyproline-rich glycoprotein family protein LENGTH=1004
A_99_P431697	5A_2	4	0.284312	0	-0.932566	0	0	0	0	0.0673504	Tetratricopeptide repeat (TPR)-like superfamily protein LENGTH=1819
A_99_P275326	5A_2	4	0.247187	0	0.417537	0	0	0	0	0.0630644	phosphoserine aminotransferase LENGTH=430
A_99_P431532	5A_2	6	0.229107	0	0.231285	5A_2	5	0.306408	0	0.062988	Unknown protein
A_99_P155207	5A_2	3	0.265673	0	-0.299761	0	0	0	-2.98767	0.0557262	unknown protein; FUNCTIONS IN: molecular_function unknown; INVOLVED IN: biological_process unknown; LOCATED IN: chloroplast thylakoid membrane, chloroplast; EXPRESSED IN: 21 plant structures; EXPRESSED DURING: 13 growth stages; Has 30201 Blast hits to 17322 proteins in 780 species: Archae - 12; Bacteria - 1396; Metazoa - 17338; Fungi - 3422; Plants - 5037; Viruses - 0; Other Eukaryotes - 2996 (so…
A_99_P025604	5A_2	1	0.255015	0	0.496619	5A_2	2	0.226489	0	0.0548827	#N/A
A_99_P236186	3B_1	60	0.128052	0	-0.0614457	0	0	0	0	0.0542967	Hypersensitive-induced response protein 2
A_99_P484557	5A_2	1	0.292354	0	-0.947271	5A_2	5	0.158308	0	0.0530762	Unknown protein
A_99_P140508	5A_2	3	0.314202	0	0.0235874	5A_2	3	0.223424	0	0.0521334	RAN binding protein 1 LENGTH=219
A_99_P060636	4ABD	15.8	0.112142	0	-1.32016	4ABD	15.8	0.138824	0	0.0491208	Unknown protein
A_99_P408472	3B_1	82	0.108623	0	-0.0102945	4ABD	15.2	0.101798	0	0.0488394	Unknown protein
A_99_P553652	3B_1	81.5	0.112894	0	-0.420015	5A_2	4	0.292354	0	0.0457923	Unknown protein
A_99_P491142	5A_1	11	0.120381	0	0.278925	2B	64.1	0.117145	0	0.0418958	amino acid permease 2 LENGTH=493
A_99_P355576	5A_2	9	0.250371	0	-0.265024	0	0	0	0	0.0412394	Unknown protein
CUST_305_PI425860077	5A_2	7	0.262346	0	-0.310283	4ABD	17	0.106859	0	0.034793	#N/A
A_99_P308871	5A_2	2	0.257956	0	-0.00565834	0	0	0	0	0.0308208	#N/A
A_99_P239776	5A_2	4	0.266709	0	-0.296958	2B	58	0.111138	0	0.0295143	Unknown protein
A_99_P230741	2B	64	0.107363	0	0.268855	5A_2	6.3	0.249099	0	0.0279856	Unknown protein
A_99_P061243	5A_2	8	0.321717	0	-0.198193	0	0	0	0	0.0213712	chaperone protein dnaJ-related LENGTH=315
A_99_P445157	5A_2	5	0.308755	0	-0.291191	0	0	0	0	0.020937	Unknown protein
A_99_P415317	5A_2	2	0.251852	0	-1.35525	0	0	0	0	0.0191886	Unknown protein
A_99_P324961	5A_2	6	0.342472	0	0.418929	5A_2	6.3	0.255647	0	0.0180877	Unknown protein
A_99_P207341	5A_2	4	0.252063	0	0.090369	5A_2	5	0.24825	0	0.0165842	Agmatine deiminase
A_99_P601522	5A_2	7	0.277812	0	-0.220996	4ABD	15	0.115897	0	0.0148758	Photosystem II 10 kDa polypeptide, chloroplastic
A_99_P061958	5A_2	5	0.361511	0	-0.332222	7B_2	0.6	0.112142	0	0.010886	Unknown protein
A_99_P447182	5A_2	2	0.258794	0	-0.354106	5A_2	4	0.294749	0	0.0077036	basic leucine zipper 9 LENGTH=277
A_99_P203576	5A_2	9	0.272076	0	-0.0373331	5A_2	4	0.221887	0	0.00471666	Mitochondrial outer membrane protein porin 5
A_99_P500072	5A_2	4	0.250794	0	-0.131594	0	0	0	0	-0.00108176	#N/A
A_99_P479572	5A_2	3	0.269398	0	0.056398	5A_2	3	0.187973	0	-0.00231333	BAG family molecular chaperone regulator 4
A_99_P436762	5A_2	6	0.255436	0	0.196246	0	0	0	0	-0.00606718	Unknown protein
A_99_P325771	5A_2	4	0.236693	0	-0.152445	5A_2	5	0.266917	0	-0.00892752	alpha/beta-Hydrolases superfamily protein LENGTH=530
A_99_P463042	5A_2	2	0.26172	0	0.202524	5A_2	3	0.188661	0	-0.0110631	Unknown protein
A_99_P645996	0	0	0	0	-0.179166	5A_2	6	0.267745	0	-0.0172871	Unknown protein
A_99_P202701	5A_2	6.3	0.209254	0	0.0743319	5A_2	6	0.252063	0	-0.0293954	#N/A
A_99_P288771	0	0	0	0	-0.154175	5A_2	5	0.246336	0	-0.0410314	Unknown protein
A_99_P206006	5A_2	4	0.31575	0	-0.24912	5B_1	57	0.105596	0	-0.0483248	Unknown protein
A_99_P418167	5A_2	5	0.323822	-3.30977	-0.64578	5A_2	4	0.319606	0	-0.0499574	Unknown protein
A_99_P222591	4D	0	0.296143	0	0.0201856	4D	1	0.20836	0	-0.064819	#N/A
CUST_262_PI425860077	3B_1	60.4	0.126572	0	-0.690261	0	0	0	0	-0.071021	#N/A
A_99_P279486	3B_1	57.3	0.104838	0	-0.98565	0	0	0	0	-0.0746761	UPI0002B498D3 related cluster n=2 Tax=unknown RepID=UPI0002B498D3
A_99_P306551	5A_2	4	0.351878	0	-0.173946	0	0	0	0	-0.076599	Unknown protein
A_99_P262596	3B_1	83	0.113395	0	0.0694134	5A_2	3	0.309536	0	-0.0861764	Protein kinase superfamily protein LENGTH=1067
A_99_P574262	5A_2	6.3	0.53061	0	0.488245	5A_2	5	0.521099	0	-0.0872938	kinesin 4 LENGTH=987
A_99_P464627	5A_2	6	0.179903	0	-0.307125	5A_2	7	0.260468	0	-0.0877589	#N/A
A_99_P276276	5A_2	6.3	0.247612	0	-0.578268	0	0	0	0	-0.0888214	Unknown protein
A_99_P234716	5A_2	0	0.134433	0	0.027349	5A_2	2	0.250371	0	-0.0998023	Unknown protein
A_99_P054294	0	0	0	0	-0.570388	5A_2	4	0.262137	0	-0.10538	#N/A
A_99_P015904	5A_2	5	0.267951	0	0.189959	5A_2	5	0.463651	0	-0.106124	#N/A
A_99_P131085	5A_2	9	0.249311	0	-0.0645316	5A_2	8	0.178744	0	-0.106725	Pre-mRNA-processing factor 19 homolog 1
A_99_P342841	5A_2	1	0.270635	0	-0.719509	0	0	0	0	-0.112442	Unknown protein
A_99_P209081	5A_1	31	0.13321	0	-2.14364	2A_1	3.7	0.108623	0	-0.1172	Light-regulated protein
A_99_P282346	5A_2	8	0.293353	0	-0.25294	0	0	0	0	-0.119973	chaperone protein dnaJ-related LENGTH=315
A_99_P217541	5A_2	7	0.272076	0	-0.385233	0	0	0	0	-0.121476	Unknown protein
A_99_P416577	5A_2	4	0.24035	0	0.0875538	5A_2	5	0.433593	0	-0.124288	Unknown protein
A_99_P020764	4ABD	15.8	0.276587	0	0.206351	4ABD	12	0.152581	0	-0.130361	#N/A
A_99_P304511	5A_2	5	0.331042	0	-0.633677	4ABD	15.2	0.11164	0	-0.133304	Unknown protein
A_99_P410877	5A_2	4	0.195281	0	-0.101048	5A_2	4	0.278628	0	-0.134422	GEM-like protein 4
A_99_P116690	5A_2	9	0.415549	0	-0.868385	5A_2	10	0.115647	0	-0.139102	Unknown protein
A_99_P254441	5A_1	17	0.111389	0	0.101298	5A_1	13	0.118142	0	-0.141837	Unknown protein
A_99_P071945	5A_2	5	0.313038	0	-0.231126	5A_2	6.3	0.271665	0	-0.166534	Unknown protein
A_99_P277246	1B	68	0.163287	0	-0.42582	5A_1	10	0.0987472	0	-0.172307	#N/A
A_99_P467487	0	0	0	0	-0.334753	5A_2	8	0.261512	0	-0.187607	#N/A
A_99_P261026	5A_2	4	0.275973	0	-0.536798	5A_2	6.3	0.472368	0	-0.20039	Unknown protein
A_99_P213066	5A_2	3	0.354984	0	0.045233	0	0	0	0	-0.205358	Unknown protein
A_99_P244556	5A_2	8	0.313038	0	-0.894962	0	0	0	0	-0.223288	Unknown protein
A_99_P011694	5A_2	7	0.46622	0	-0.315815	5A_2	6.3	0.619703	0	-0.225635	Unknown protein
A_99_P255321	5A_2	7	0.350962	0	0.160077	0	0	0	0	-0.227537	Unknown protein
A_99_P298901	5A_2	2	0.318066	0	-0.210634	2B	56	0.135655	0	-0.234836	Unknown protein
A_99_P316541	5A_2	6.3	0.366721	0	-0.544535	0	0	0	0	-0.244309	Peptidoglycan-binding LysM domain-containing protein LENGTH=397
A_99_P229531	5A_2	3	0.275769	0	-1.08018	0	0	0	0	-0.271008	#N/A
A_99_P261031	5A_2	6.3	0.148261	0	-0.915088	5A_2	6	0.342844	0	-0.276624	#N/A
A_99_P365426	2B	80	0.102559	0	-0.129135	2B	75.9	0.180598	0	-0.288428	UPI000234EB5E related cluster n=1 Tax=unknown RepID=UPI000234EB5E
A_99_P341066	5A_2	9	0.207017	0	0.0528688	5A_2	10	0.291554	0	-0.293727	Unknown protein
A_99_P219441	5A_2	5	0.24825	0	-0.444699	5A_2	8	0.130512	0	-0.314724	Unknown protein
A_99_P222706	5A_2	7	0.275359	0	-0.226255	4B	24	0.155926	0	-0.314873	Citrate transporter n=1 Tax=Roseiflexus sp. (strain RS-1) RepID=A5URV6_ROSS1
A_99_P209941	5A_2	5	0.277812	0	-0.323943	5A_2	5	0.290352	0	-0.338486	selenium-binding protein 1 LENGTH=490
A_99_P366507	0	0	0	0	-0.295048	5A_2	5	0.300702	0	-0.380338	Adenylyl-sulfate kinase
A_99_P207501	5A_2	2	0.121126	0	0.917879	5A_2	6	0.264843	0	-0.381633	Unknown protein
A_99_P277736	5A_2	4	0.336688	0	-0.571034	5A_2	4	0.231934	0	-0.385454	Unknown protein
A_99_P189787	5A_2	5	0.285322	0	-0.231977	5A_2	3	0.202974	0	-0.399486	Unknown protein
A_99_P370982	5A_2	5	0.372421	0	-1.55144	0	0	0	-4.72741	-0.426918	#N/A
A_99_P401212	5A_2	5	0.601105	0	-0.233947	5A_2	6.3	0.454173	0	-0.436714	DNA (Cytosine-5)-methyltransferase 1 n=1 Tax=Triticum urartu RepID=M7Z1T3_TRIUA
A_99_P008296	5A_2	6.3	0.214154	0	-0.281871	2B	59	0.142466	0	-0.438035	Serine hydroxymethyltransferase 1 n=1 Tax=Aegilops tauschii RepID=N1R1U0_AEGTA
A_99_P035424	5A_2	4	0.362232	0	-0.321379	5A_2	6.3	0.432311	0	-0.451655	Unknown protein
A_99_P470422	2B	74	0.129528	0	-0.00390549	2B	63.5	0.110384	0	-0.458231	Unknown protein
A_99_P315676	2D_1	0	0.0846333	0	-0.213375	5A_2	6.3	0.332741	0	-0.460545	Unknown protein
A_99_P574207	5A_2	8	0.302083	0	-0.571069	5A_2	6.3	0.317681	0	-0.474067	Polyubiquitin 4 n=1 Tax=Triticum urartu RepID=M7Y7C7_TRIUA
A_99_P498192	5A_2	5	0.112393	0	-0.259259	2B	59.6	0.107615	0	-0.479578	#N/A
A_99_P541522	2B	75	0.131003	0	-0.226656	5A_2	6	0.429256	0	-0.480307	Unknown protein
A_99_P327226	5A_2	6.3	0.157594	0	-1.21685	5A_2	6.3	0.333871	0	-0.48336	Unknown protein
A_99_P207336	5A_2	5	0.250371	0	-0.350016	5A_2	8	0.279035	0	-0.485004	#N/A
A_99_P017344	2B	77.8	0.261512	0	-0.539327	2B	63.5	0.18083	1.17183	-0.487975	Unknown protein
A_99_P268371	5A_2	6.3	0.158783	0	-0.531614	5A_2	6	0.662541	0	-0.503511	Cell number regulator 6
A_99_P414627	2B	67	0.123358	0	-1.11118	2B	63	0.102559	0	-0.504957	Unknown protein
A_99_P178674	5A_2	5	0.307582	0	-0.659888	5A_2	6	0.478002	0	-0.516942	Unknown protein
A_99_P355336	5A_2	4	0.251217	0	-0.495763	0	0	0	0	-0.553036	tolB protein-related LENGTH=652
A_99_P292256	5A_2	6.3	0.208137	0	0.179561	5A_2	6.3	0.284109	0	-0.562412	Unknown protein
A_99_P024904	5A_2	8	0.281678	0	-0.451495	5A_2	8	0.161867	0	-0.571633	#N/A
A_99_P201131	5A_2	6.3	0.465013	0	0.974023	5A_2	7	0.557899	0	-0.579639	Chaperone protein ClpB 2
A_99_P233791	5A_2	5	0.266917	0	-0.551477	5A_2	6	0.413066	0	-0.587522	Unknown protein
A_99_P303616	2B	67.8	0.102559	0	-0.727037	5A_2	6.3	0.341729	0	-0.599218	sulfate transporter 4.1 LENGTH=685
A_99_P336616	5A_2	4	0.463954	1.28521	-1.07798	5A_2	5	0.422932	0	-0.619206	Unknown protein
CUST_238_PI425860077	5A_2	3	0.178512	0	-0.310156	5A_2	5	0.248674	0	-0.628104	#N/A
A_99_P040728	1B	73.5	0.119884	0	-1.11996	0	0	0	0	-0.689269	Unknown protein
A_99_P284891	0	0	0	0	-0.96282	5A_2	7	0.271871	0	-0.713749	#N/A
A_99_P218446	5A_2	8	0.414226	0	-1.18839	5A_2	9	0.507655	0	-0.716755	#N/A
A_99_P211336	2B	69.6	0.131494	0	-0.881704	2B	63.5	0.149703	0	-0.732847	Glutathione S-transferase family protein LENGTH=235
A_99_P406462	5A_2	6.3	0.200945	0	0.565301	5A_2	6.3	0.311484	0	-0.758512	sulfate transporter 1;2 LENGTH=653
A_99_P233866	5A_2	6.3	0.241637	0	-0.857941	5A_2	6	0.40438	0	-0.770757	Unknown protein
A_99_P233831	5A_2	6	0.281475	0	-0.695746	5A_2	6	0.43535	0	-0.777997	Unknown protein
CUST_1061_PI425860077	3B_1	20	0.384884	0	-1.27897	3B_1	22	0.212376	0	-0.780891	#N/A
A_99_P011654	5A_2	6	0.675353	0	0.385748	5A_2	5	0.598164	0	-0.789937	Unknown protein
A_99_P438737	4ABD	15.8	0.408238	0	1.09793	4ABD	15.8	0.151863	0	-0.79056	Peroxidase 2 n=1 Tax=Zea mays RepID=B6T4Q8_MAIZE
A_99_P200701	5A_2	5	0.561135	0	-0.193569	5A_2	7	0.397611	0	-0.793293	Unknown protein
A_99_P152982	5A_2	8	0.375604	0	-1.79358	5A_2	7	0.227581	0	-0.799225	Unknown protein
A_99_P114340	5A_2	5	0.431348	0	-0.0317385	5A_2	7	0.536933	0	-0.802377	#N/A
A_99_P504472	5A_2	6.3	0.853026	0	-0.809252	5A_2	7	0.807669	0	-0.852643	#N/A
A_99_P225506	4ABD	15.8	0.226489	0	0.646091	1B	67.4	0.0984925	0	-0.856207	Peroxidase superfamily protein LENGTH=346
A_99_P492787	3B_1	78	0.225615	0	-1.18366	3B_1	76	0.152342	0	-0.887578	Unknown protein
A_99_P433582	1D_2	6.7	0.385926	0	-2.459	1D_2	6.7	0.220566	0	-0.899531	protein n=1 Tax=Oryza sativa subsp. japonica RepID=C7J7H2_ORYSJ
A_99_P211206	2B	63.5	0.128052	0	-1.01346	2B	63.5	0.142223	0	-0.904656	Glutathione S-transferase family protein LENGTH=235
A_99_P427717	5A_2	6.3	0.306995	0	-0.584586	5A_2	6.3	0.497821	0	-0.914434	Unknown protein
A_99_P223836	5A_2	6.3	0.239276	0	-1.0284	5A_2	5	0.457708	0	-0.921831	Unknown protein
A_99_P534807	5A_2	5	0.803828	0	-1.39437	5A_2	6.3	0.560638	0	-0.922279	Unknown protein
A_99_P225406	4ABD	15.8	0.43869	0	1.15276	4ABD	15.8	0.151143	0	-0.967798	Unknown protein
A_99_P225401	4ABD	15.8	0.222326	0	0.247391	1B	67.4	0.100528	0	-0.980162	Unknown protein
A_99_P360546	2B	69	0.138824	0	-1.30947	2B	63	0.134433	0	-1.00692	Unknown protein
A_99_P410572	5A_2	7	0.329149	0	-0.961028	5A_2	8	0.495403	0	-1.05956	#N/A
A_99_P225441	4ABD	15.8	0.246549	0	0.483603	4ABD	15.8	0.0997651	0	-1.09629	Unknown protein
A_99_P289221	5A_2	6.3	0.255647	0	-0.48765	5A_2	6.3	0.415218	5.41324	-1.24714	Unknown protein
A_99_P238426	5A_2	4	0.148501	0	-1.22432	5A_2	3	0.424397	0	-1.31404	Unknown protein
A_99_P414547	4ABD	15.8	0.391281	0	0.846242	2B	63.5	0.142223	0	-1.35664	Peroxidase superfamily protein LENGTH=324
A_99_P289226	5A_2	6	0.260677	0	-0.986961	5A_2	6.3	0.414722	0	-1.42572	#N/A
A_99_P124100	5A_2	6	0.283705	0	-0.105501	5A_2	6	0.428933	0	-1.42642	Tetratricopeptide repeat (TPR)-like superfamily protein LENGTH=303
A_99_P482122	2B	63.5	0.175489	0	-0.852543	2B	63.5	0.176886	0	-1.49555	Unknown protein
CUST_877_PI425885773	5A_2	6.3	0.740443	0	-0.48686	5A_2	6	0.859919	0	-1.50007	#N/A
A_99_P515767	5A_2	6	0.919141	0	-2.12795	5A_2	6.3	0.814185	6.74969	-1.69353	Unknown protein
A_99_P342796	2B	63	0.158308	0	-1.43183	2B	63	0.120133	0	-1.73597	#N/A
A_99_P301436	3B_1	66	0.469378	0	-1.87622	3B_1	65	0.296341	0	-1.82468	#N/A
CUST_876_PI425860077	5A_2	6.3	0.449993	0	-0.841849	5A_2	5	0.581951	-0.858419	-1.94041	#N/A
A_99_P152607	3B_1	57	0.480797	0	-2.47034	3B_1	65	0.231717	0	-1.94779	#N/A
A_99_P327366	5A_1	2	0.106606	0	-4.50488	5A_1	0	0.105596	0	-2.08226	Unknown protein
A_99_P269866	5A_1	0	0.124843	0	-4.43903	5A_1	0	0.115147	0	-2.09956	Glutathione S-transferase family protein LENGTH=219
A_99_P412322	5A_2	7	0.663778	0	-2.58396	5A_2	8	0.497962	0	-2.12148	Peroxisomal membrane protein 11-1
A_99_P264946	5A_2	6	0.861454	0	-2.39614	5A_2	6	0.82038	-1.58811	-2.54412	Unknown protein
A_99_P205141	5A_2	5	0.189806	5.01755	-0.285377	5A_2	6	0.542395	0	-2.71812	Non-specific lipid-transfer protein 1
A_99_P349421	5A_2	6.3	0.948518	0	-2.18785	5A_2	6.3	0.910585	0	-3.273	#N/A
A_99_P172404	5A_2	6.3	0.877441	0	-3.85594	5A_2	8	0.893286	0	-3.96533	#N/A
CUST_613_PI425885773	5A_2	6	0.863705	0	-1.74211	5A_2	6	0.913223	-4.35086	-4.00931	#N/A
CUST_1203_PI425860077	5A_2	6.3	0.636614	0	-2.28341	5A_2	5	0.728671	0	-4.37219	#N/A
A_99_P398447	5A_2	6.3	0.98436	0	-4.9728	5A_2	6.3	0.957179	0	-5.42196	Unknown protein
A_99_P510187	5A_2	6.3	0.893557	0	-5.90077	5A_2	6.3	0.866714	0	-7.33151	Unknown protein
A_99_P330726	5A_2	6	0.857926	0	-5.42069	5A_2	6	0.886571	-1.21617	-7.60393	#N/A
CUST_610_PI425860077	5A_2	6	0.982084	0	-8.49431	5A_2	6	0.971322	3.41964	-10.7885	#N/A
A_99_P200001	5A_2	6.3	0.976792	0	-8.55306	5A_2	6	0.967231	0	-10.8184	#N/A
CUST_873_PI425860077	5A_2	6.3	0.979985	0	-8.69698	5A_2	6	0.973323	-1.55163	-11.0761	#N/A
